# Supplementary material for: Single-cell characterisation of tissue homing CD4 + and CD8 + T cell clones in immune-mediated refractory arthritis
Source: Mol Med. 2024 Apr 9;30:48. doi: 10.1186/s10020-024-00802-1 (PMC11005137; doi:10.1186/s10020-024-00802-1)
Supplement: Supplementary file 1 — Additional file 1: Figure S1. Phenotypic characterization of CD45 + cells in the cohort. a The patient cohort and the experimental design. Tissue types, cell sorting approaches, and sample processing batches have been highlighted. b Quality control of cells: analysis excluded cells that were considered low-quality based on the following criteria: > 15% reads from mitochondrially-encoded transcripts, < 10% or > 50% ribosomal transcripts, < 250 or > 4,500 expressed genes, or < 1,000 or > 20,000 UMI counts. c UMAP representation of all cells from the IMA samples (n = 3) profiled with scRNA + TCRαβ-seq without any batch correction. d) UMAP representation of the cells representing different tissue of origin in each cluster as identified in UMAP presented in 1c. Figure S2. Phenotypic characterization of CD45 + cells in the cohort (cont.). a UMAP representation of all CD45 + cells from IMA samples (n = 3) profiled with scRNA + TCRαβ-seq. Clusters were defined based on the expression of canonical markers and known cell surface expression of different CD45 + cell types. b The expression of canonical markers of different cell types in each cluster as identified in UMAP in 1b. c Proportion of cells from individual patients in each cluster. d Absolute number of cells from individual patients in each cluster. e UMAP representation of the IMA dataset split by individual patients. Figure S3. Phenotypic characterization of CD45 + cells in the cohort (cont.). a Feature plot of inflammation (LMNA, CREM) and activation (CXCL13, CCL5, CCL4 and RGCC) associated genes identified in the UMAP 1b. b Activation, inflammation, exhaustion, and inhibitory module scores as compared between tissues. c Activation, inflammation, exhaustion, and inhibitory module scores as compared between cells belonging to expanded versus not expanded clones. d Clonality index (Gini, higher Gini denotes more clonal) between ST and PB. e Clonality index (Gini) between ST and PB in individual samples. Figure S4. a P [file 10020_2024_802_MOESM1_ESM.xls]

## Sheet: Clinical table
	Paper ID	Sample taken	Disease	Medication	Sedimentation rate	CRP	Smoking status	age	sex
	Pt1-JIA	2018	Severe, destructive juvenile arthritis, seronegative.	2015-2018 Adalimumabi (anti TNF) 2018 setrolitsumabi (anti TNF)	15	18	Ex smoker	44	Female
	Pt2-SP	2019	RA seropostive	Olumiant (=baricitinib = JAKi) starting 12/2018 together with prednisolone.	38	25		68	Female
	Pt3-SN	2018	RA seronegative	No treatment at sampling. Orencia until 3/2018 (anti CTLA4) self treated diet and antioxidant clinic. Previous treatment include Prednison + oxiclorin + salazopyrin + trexan + leflunomide	9	<3		53	Female

## Sheet: CD4+ PB+ST intersecting clones
			Number of cells
	cdr3b	Patient ID	Synovial Tissue	Peripheral blood
	CASALGGTGRMNTEAFF	Pt2-SP	11	3
	CASRRDQTQYF	Pt2-SP	34	21
	CASRTRLADTGELFF	Pt1-JIA	15	4
	CASSAFSAGATNEQFF	Pt1-JIA	19	4
	CASSEQGMTYNEQFF	Pt2-SP	6	3
	CASSLSGGAGELFF	Pt1-JIA	22	336
	CASSPGETQYF	Pt1-JIA	37	52
	CASSPGSGAENTGELFF	Pt1-JIA	3	3
	CASSPRSYNSPLHF	Pt2-SP	16	16
	CASSQGLAGNINNEQFF	Pt1-JIA	5	3
	CASSSPGLGRDEQFF	Pt1-JIA	5	3
	CSVAGNYGYTF	Pt2-SP	6	10

## Sheet: CD8+ PB+ST intersecting clones
			Number of cells
	cdr3b	Sample	Synovial Tissue	Peripheral blood
	CAISEEGPTDEQFF	Pt2-SP	5	6
	CASALGGTGRMNTEAFF	Pt2-SP	18	16
	CASARVGNTEAFF	Pt1-JIA	9	8
	CASKAEGQGANEQFF	Pt1-JIA	9	8
	CASKEDGSLRPEQYF	Pt1-JIA	3	93
	CASRGGTSITDTQYF	Pt2-SP	2092	14
	CASRPLGTAFYGYTF	Pt1-JIA	21	9
	CASRRDQTQYF	Pt2-SP	111	88
	CASRRLSPYNEQFF	Pt2-SP	3	6
	CASRSDLWTNEKLFF	Pt1-JIA	9	20
	CASRTGDLRQPQHF	Pt1-JIA	16	10
	CASSATTGPMYGYTF	Pt1-JIA	9	3
	CASSDSAGEGADTQYF	Pt1-JIA	7	24
	CASSEEGATGELFF	Pt1-JIA	6	3
	CASSEPSLAGDSNEQFF	Pt1-JIA	14	6
	CASSEQGMTYNEQFF	Pt2-SP	6	9
	CASSERDTDTQYF	Pt1-JIA	4	3
	CASSERGSTDTQYF	Pt1-JIA	7	6
	CASSERTEADTQYF	Pt1-JIA	7	6
	CASSFAGTSYEQYF	Pt2-SP	13	6
	CASSFGDRGYNEQFF	Pt1-JIA	20	10
	CASSFGVFNYGYTF	Pt2-SP	26	3
	CASSFQGYTEAFF	Pt1-JIA	10	25
	CASSGVALAGGPTDTQYF	Pt1-JIA	7	3
	CASSHGLAGGNEQFF	Pt2-SP	118	3
	CASSHHPSSYEQYF	Pt1-JIA	3	6
	CASSIGRESETQYF	Pt1-JIA	4	4
	CASSIGWSSYNEQFF	Pt1-JIA	23	9
	CASSLAAGWYNEQFF	Pt1-JIA	33	11
	CASSLAPGATNEKLFF	Pt1-JIA	3	33
	CASSLDSYGDLTEAFF	Pt2-SP	4	5
	CASSLEGDRPEAFF	Pt1-JIA	4	5
	CASSLGAGSTEAFF	Pt1-JIA	5	7
	CASSLGGLPQPQHF	Pt2-SP	18	4
	CASSLGQAYEQYF	Pt1-JIA	8	3
	CASSLGQGAWSNQPQHF	Pt2-SP	3	8
	CASSLGRELTAGTDTQYF	Pt1-JIA	18	3
	CASSLGWSGSTGELFF	Pt2-SP	14	9
	CASSLIGTGWPPYGYTF	Pt1-JIA	3	77
	CASSLPEGMHQPQHF	Pt2-SP	10	3
	CASSLQGIGQETQYF	Pt2-SP	19	15
	CASSLRGVGSPLHF	Pt1-JIA	21	6
	CASSLSGGAGELFF	Pt1-JIA	12	216
	CASSLSGTNTEAFF	Pt2-SP	6	6
	CASSLSLAGDNIQYF	Pt2-SP	16	11
	CASSLVPMQGDPYNSPLHF	Pt1-JIA	4	5
	CASSPARGSSNEQFF	Pt2-SP	22	10
	CASSPDSLEAFF	Pt2-SP	19	22
	CASSPGETQYF	Pt1-JIA	4	47
	CASSPGGDPYEQYV	Pt2-SP	3	3
	CASSPGHELTSGANVLTF	Pt1-JIA	24	10
	CASSPGVGEGYEQYF	Pt1-JIA	34	4
	CASSPGWGDNEQFF	Pt1-JIA	103	7
	CASSPIYGAESPLHF	Pt1-JIA	8	8
	CASSPKFGLGQETQYF	Pt2-SP	23	26
	CASSPREISEAFF	Pt2-SP	12	6
	CASSPRSYNSPLHF	Pt2-SP	60	52
	CASSPSGSHEQYF	Pt1-JIA	20	4
	CASSPSRAGTEQYF	Pt1-JIA	23	3
	CASSPVGATDTQYF	Pt2-SP	26	38
	CASSQDNNEQFF	Pt2-SP	7	10
	CASSQDSGELWYNEQFF	Pt1-JIA	8	3
	CASSQDWGTGGVGGYTF	Pt1-JIA	27	9
	CASSQEQLDSNTEAFF	Pt1-JIA	5	87
	CASSQGPNYEQYF	Pt1-JIA	9	3
	CASSQLTGGQDTQYF	Pt2-SP	7	3
	CASSRAGLNEQFF	Pt1-JIA	6	8
	CASSRLAAGTDTQYF	Pt1-JIA	3	199
	CASSRPGTSLWDEQFF	Pt1-JIA	11	667
	CASSSGAYEQYF	Pt2-SP	81	53
	CASSSGPIPPYEQYF	Pt1-JIA	9	852
	CASSSLGPPGLAGGSTDTQYF	Pt2-SP	33	9
	CASSSSGQGPNYGYTF	Pt1-JIA	15	3
	CASSSSRAGDQPQHF	Pt1-JIA	33	5
	CASSSTSAGDQPQHF	Pt1-JIA	10	4
	CASSSTYQGHGYTF	Pt2-SP	11	4
	CASSSVNEQFF	Pt1-JIA	5	65
	CASSTDRDYGYTF	Pt1-JIA	4	160
	CASSTGLAGRLEQYF	Pt1-JIA	4	6
	CASSTTSGSYEQYF	Pt2-SP	75	7
	CASSVVGESYEQYF	Pt2-SP	5	4
	CASSVVGNEQFF	Pt1-JIA	32	6
	CASSWGSSETQYF	Pt1-JIA	5	138
	CASSWVGQDGYTF	Pt2-SP	21	7
	CASSWVPNTEAFF	Pt1-JIA	14	6
	CASSYLRDGDNEQFF	Pt1-JIA	4	29
	CASSYRVGDQPQHF	Pt1-JIA	6	4
	CASSYSAGETQYF	Pt1-JIA	6	3
	CASSYTATSPTANEQFF	Pt1-JIA	3	8
	CASSYTGQAYDYGYTF	Pt2-SP	4	3
	CASTPSVLEIWVNEQFF	Pt1-JIA	40	3
	CATYPGRRGPNEQFF	Pt1-JIA	56	40
	CAWSENTEAFF	Pt2-SP	23	11
	CAWSGDEHQHEQYF	Pt2-SP	7	4
	CAWSGDFIQETQYF	Pt2-SP	21	6
	CAWSYGGGNYEQYF	Pt1-JIA	23	25
	CSARDIGDEKLFF	Pt2-SP	15	3
	CSARGGSRLVGNTIYF	Pt1-JIA	9	4
	CSARRQEPNEQFF	Pt2-SP	4	3
	CSAVHWSSDGYTF	PT3-SN	4	21
	CSVAGNYGYTF	Pt2-SP	11	12

## Sheet: DE genes for Fig  1b
		DE genes for clusters in Fig 1b
	p_val	avg_log2FC	pct.1	pct.2	p_val_adj	cluster	gene
	5.27924e-268	3.29422	0.911	0.103	1.21745e-263	0 CD8	GZMK
	1.89356e-205	2.09142	0.992	0.359	4.36673e-201	0 CD8	CCL5
	2.50148e-197	2.09386	0.885	0.181	5.76867e-193	0 CD8	CD8A
	2.12092e-175	1.64632	0.968	0.457	4.89106e-171	0 CD8	CST7
	2.32632e-160	1.67385	0.896	0.321	5.36474e-156	0 CD8	GZMA
	4.3996e-160	2.52453	0.817	0.201	1.01459e-155	0 CD8	CCL4
	9.53917e-150	1.34437	0.96	0.269	2.19983e-145	0 CD8	NKG7
	6.91692e-144	1.63837	0.779	0.16	1.59511e-139	0 CD8	CD8B
	5.10147e-137	1.45905	0.977	0.663	1.17645e-132	0 CD8	DUSP2
	2.38823e-123	1.14386	0.898	0.359	5.5075e-119	0 CD8	CTSW
	2.76271e-117	1.18001	0.967	0.802	6.37108e-113	0 CD8	CXCR4
	8.7822e-117	1.49909	0.889	0.56	2.02526e-112	0 CD8	TUBA4A
	5.38161e-113	1.84325	0.5	0.031	1.24105e-108	0 CD8	CRTAM
	3.24624e-95	-0.689606	0.998	0.999	7.48615e-91	0 CD8	RPS13
	3.547e-94	1.56892	0.587	0.149	8.17973e-90	0 CD8	HLA-DQA2
	2.7294e-92	1.29661	0.608	0.199	6.29428e-88	0 CD8	SH2D1A
	5.21895e-91	0.768149	0.979	0.841	1.20354e-86	0 CD8	CD74
	6.49587e-91	0.607451	1	0.999	1.49801e-86	0 CD8	HLA-B
	2.36591e-88	1.51074	0.464	0.065	5.45602e-84	0 CD8	TNFSF9
	1.89132e-87	1.57953	0.688	0.255	4.36156e-83	0 CD8	HLA-DRB5
	3.25374e-86	1.26957	0.694	0.201	7.50346e-82	0 CD8	GZMH
	3.92033e-86	-0.730517	0.977	0.992	9.04067e-82	0 CD8	RPL22
	1.03656e-85	1.03997	0.887	0.687	2.39042e-81	0 CD8	LITAF
	1.76069e-82	1.10287	0.596	0.153	4.06034e-78	0 CD8	KLRK1
	2.19973e-82	0.998845	0.864	0.571	5.07281e-78	0 CD8	FYN
	1.30032e-80	2.1272	0.415	0.058	2.99867e-76	0 CD8	CCL4L2
	3.73307e-80	0.908376	0.567	0.15	8.60883e-76	0 CD8	LAG3
	1.80985e-77	0.533705	0.998	0.99	4.17369e-73	0 CD8	HLA-A
	2.54917e-77	0.811263	0.782	0.386	5.87863e-73	0 CD8	HLA-DPA1
	5.82484e-77	-0.987305	0.023	0.31	1.34327e-72	0 CD8	MAL
	1.66423e-76	1.19863	0.677	0.301	3.83788e-72	0 CD8	RGS1
	2.63208e-75	0.99132	0.674	0.324	6.06985e-71	0 CD8	RUNX3
	5.37174e-72	1.06183	0.836	0.619	1.23878e-67	0 CD8	ISG20
	5.84072e-72	-0.658831	0.998	0.998	1.34693e-67	0 CD8	RPS3A
	3.15693e-71	0.525215	0.991	0.897	7.28019e-67	0 CD8	SRGN
	4.76254e-70	-0.563422	1	1	1.09829e-65	0 CD8	RPL32
	6.07789e-70	-0.663684	0.999	0.999	1.40162e-65	0 CD8	RPS8
	8.42199e-69	1.38042	0.625	0.198	1.94219e-64	0 CD8	GZMB
	3.43399e-68	0.986172	0.486	0.143	7.91913e-64	0 CD8	HLA-DQA1
	7.47165e-68	-0.496665	1	1	1.72304e-63	0 CD8	RPL11
	1.27347e-67	-1.23545	0.017	0.31	2.93676e-63	0 CD8	TSHZ2
	7.91192e-67	0.643797	0.991	0.966	1.82457e-62	0 CD8	UBC
	2.03337e-65	1.0246	0.77	0.45	4.68915e-61	0 CD8	ALOX5AP
	6.26008e-65	0.97359	0.542	0.24	1.44364e-60	0 CD8	LYST
	1.81678e-64	-0.490595	1	1	4.18967e-60	0 CD8	RPL34
	9.81996e-64	0.968347	0.512	0.176	2.26458e-59	0 CD8	AOAH
	1.68441e-63	-0.848749	0.027	0.311	3.88443e-59	0 CD8	CD4
	4.11689e-63	0.807464	0.592	0.325	9.49396e-59	0 CD8	AKNA
	8.35553e-63	0.791283	0.708	0.301	1.92687e-58	0 CD8	HLA-DRB1
	1.49994e-61	1.20475	0.437	0.131	3.45902e-57	0 CD8	CMC1
	3.86388e-61	1.09471	0.728	0.433	8.91049e-57	0 CD8	CEMIP2
	3.19409e-60	1.0741	0.379	0.056	7.3659e-56	0 CD8	ENC1
	5.19096e-60	0.896633	0.769	0.509	1.19709e-55	0 CD8	FAM177A1
	7.24522e-60	-0.453758	0.999	0.999	1.67082e-55	0 CD8	RPL19
	1.11386e-59	0.907531	0.748	0.466	2.56866e-55	0 CD8	PARP8
	1.16227e-59	-0.618808	0.861	0.952	2.68031e-55	0 CD8	FXYD5
	1.5879e-59	-0.481476	0.999	0.999	3.66186e-55	0 CD8	RPL29
	4.93398e-59	-0.737848	0.88	0.944	1.13782e-54	0 CD8	EEF1G
	1.44177e-58	-0.46496	0.998	0.998	3.32486e-54	0 CD8	RPL18
	1.77501e-58	1.02056	0.624	0.261	4.09336e-54	0 CD8	DUSP4
	2.08392e-58	0.952019	0.814	0.477	4.80573e-54	0 CD8	CREM
	2.7464e-58	-1.07346	0.108	0.387	6.33347e-54	0 CD8	SELL
	8.37015e-58	-0.923445	0.07	0.32	1.93024e-53	0 CD8	LEF1
	2.03325e-57	0.578879	0.726	0.357	4.68889e-53	0 CD8	HLA-DPB1
	4.14234e-57	-0.512304	0.999	0.999	9.55266e-53	0 CD8	RPL37
	1.38648e-56	-0.481451	0.999	0.999	3.19736e-52	0 CD8	TPT1
	1.57357e-56	1.00211	0.713	0.433	3.62882e-52	0 CD8	PIK3R1
	2.70251e-56	0.722379	0.895	0.685	6.23226e-52	0 CD8	EZR
	4.81654e-56	-0.454246	0.997	0.998	1.11074e-51	0 CD8	RPL8
	1.30668e-55	0.510383	0.982	0.932	3.01334e-51	0 CD8	CALM1
	1.16956e-54	0.84992	0.803	0.552	2.69712e-50	0 CD8	NR4A2
	1.46659e-53	0.973653	0.608	0.304	3.38211e-49	0 CD8	GABARAPL1
	1.76839e-53	0.884465	0.519	0.224	4.07809e-49	0 CD8	APOBEC3G
	2.1155e-53	-1.3418	0.16	0.491	4.87856e-49	0 CD8	TIMP1
	2.13768e-53	0.86431	0.816	0.568	4.9297e-49	0 CD8	GNG2
	4.65882e-53	0.832078	0.869	0.705	1.07437e-48	0 CD8	SRSF7
	2.81889e-52	-1.45944	0.365	0.648	6.50065e-48	0 CD8	LTB
	3.22542e-52	-0.5687	0.993	0.994	7.43813e-48	0 CD8	RPL9
	8.27389e-52	0.631866	0.952	0.821	1.90804e-47	0 CD8	HCST
	8.70933e-52	0.830631	0.745	0.495	2.00846e-47	0 CD8	BRD2
	6.49952e-51	-0.462159	1	0.999	1.49885e-46	0 CD8	RPS14
	1.49314e-50	0.727685	0.842	0.681	3.44333e-46	0 CD8	CALM2
	9.94073e-50	0.926127	0.538	0.264	2.29243e-45	0 CD8	HNRNPLL
	3.05467e-49	-0.520566	0.993	0.989	7.04439e-45	0 CD8	RPL5
	5.52914e-49	1.46105	0.273	0.036	1.27507e-44	0 CD8	TRBV7-9
	6.88616e-49	0.893679	0.718	0.484	1.58802e-44	0 CD8	TERF2IP
	7.85653e-49	0.474834	1	1	1.81179e-44	0 CD8	MT-CO1
	3.16581e-48	1.30792	0.377	0.101	7.30068e-44	0 CD8	IFNG
	1.13773e-47	0.865928	0.438	0.162	2.62372e-43	0 CD8	NR4A3
	1.51367e-47	-0.500424	1	1	3.49068e-43	0 CD8	TMSB10
	1.85918e-47	0.98202	0.615	0.338	4.28745e-43	0 CD8	ATP1B3
	2.00704e-47	-0.355127	0.998	0.997	4.62845e-43	0 CD8	RPL14
	2.69485e-47	-0.402678	1	1	6.2146e-43	0 CD8	EEF1A1
	3.08443e-47	0.885878	0.886	0.687	7.11301e-43	0 CD8	DNAJB1
	4.60821e-47	0.476499	0.977	0.819	1.0627e-42	0 CD8	IL32
	4.96615e-47	0.784473	0.515	0.207	1.14524e-42	0 CD8	HLA-DQB1
	6.91706e-47	0.738542	0.641	0.368	1.59514e-42	0 CD8	NIBAN1
	1.13178e-45	0.61657	0.985	0.926	2.60999e-41	0 CD8	ZFP36L2
	1.48978e-45	-0.387611	1	0.999	3.43558e-41	0 CD8	RPL18A
	2.82858e-45	-0.508953	0.996	0.993	6.52299e-41	0 CD8	RPS6
	3.31337e-45	-0.42039	1	0.999	7.64096e-41	0 CD8	RPS23
	1.13289e-44	0.824937	0.622	0.388	2.61256e-40	0 CD8	HERPUD2
	2.35792e-44	-0.763248	0.262	0.533	5.43759e-40	0 CD8	RNASET2
	2.51662e-44	0.790077	0.741	0.544	5.80357e-40	0 CD8	CLEC2B
	5.61265e-44	0.706079	0.756	0.516	1.29433e-39	0 CD8	GZMM
	1.01674e-43	-0.499824	0.989	0.988	2.34471e-39	0 CD8	RPL21
	1.05986e-43	0.589743	0.989	0.935	2.44413e-39	0 CD8	ZFP36
	4.9504e-43	0.620339	0.761	0.59	1.14161e-38	0 CD8	ADGRE5
	8.29642e-43	-0.66346	0.862	0.941	1.91324e-38	0 CD8	RPL7
	3.68069e-42	0.642889	0.908	0.724	8.48804e-38	0 CD8	TNFAIP3
	3.72328e-42	0.480164	0.914	0.741	8.58626e-38	0 CD8	COTL1
	1.20276e-41	0.646595	0.593	0.305	2.77367e-37	0 CD8	C12orf75
	1.20764e-41	-0.375257	0.998	0.998	2.78493e-37	0 CD8	RPLP2
	1.24605e-41	0.731722	0.489	0.242	2.87351e-37	0 CD8	KPNA2
	1.24834e-41	-0.371504	0.994	0.994	2.87879e-37	0 CD8	NACA
	2.30079e-41	0.861794	0.193	0.006	5.30585e-37	0 CD8	VCAM1
	2.96016e-41	0.645877	0.463	0.177	6.82643e-37	0 CD8	MATK
	4.20859e-41	-1.14944	0.518	0.701	9.70544e-37	0 CD8	TXNIP
	9.28897e-41	0.368262	1	0.999	2.14213e-36	0 CD8	TMSB4X
	1.42711e-40	-0.385264	1	1	3.29105e-36	0 CD8	RPL13
	2.74972e-40	0.557691	0.933	0.838	6.34113e-36	0 CD8	UBB
	2.75703e-40	0.672577	0.717	0.5	6.35798e-36	0 CD8	SYTL3
	5.22654e-40	0.711255	0.65	0.397	1.20529e-35	0 CD8	PDE4B
	6.58584e-40	0.769615	0.461	0.209	1.51876e-35	0 CD8	JMJD6
	9.78401e-40	0.673909	0.491	0.247	2.25629e-35	0 CD8	LYAR
	1.46071e-39	0.644413	0.843	0.694	3.36854e-35	0 CD8	SRSF2
	1.48133e-39	0.792179	0.724	0.491	3.41609e-35	0 CD8	DNAJA1
	7.67085e-39	0.733163	0.35	0.129	1.76898e-34	0 CD8	SLA2
	1.51055e-38	0.90251	0.342	0.102	3.48349e-34	0 CD8	CXCR6
	1.9339e-38	-0.722868	0.049	0.261	4.45976e-34	0 CD8	C1orf162
	2.07906e-38	0.716068	0.615	0.371	4.79452e-34	0 CD8	JPT1
	2.24467e-38	0.721701	0.658	0.38	5.17643e-34	0 CD8	CYTOR
	2.64122e-38	0.600753	0.803	0.649	6.09093e-34	0 CD8	LCP1
	4.40917e-38	0.585493	0.811	0.637	1.0168e-33	0 CD8	SELENOK
	7.809e-38	-1.06098	0.026	0.234	1.80083e-33	0 CD8	TNFRSF4
	1.21764e-37	0.868969	0.408	0.155	2.80801e-33	0 CD8	FABP5
	4.37253e-37	-0.311018	1	1	1.00835e-32	0 CD8	RPL10
	5.97318e-37	-1.17524	0.088	0.309	1.37747e-32	0 CD8	KLRB1
	8.63076e-37	-0.634401	0.952	0.963	1.99034e-32	0 CD8	EEF1B2
	8.76128e-37	0.397633	0.987	0.975	2.02044e-32	0 CD8	ATP5F1E
	1.09921e-36	0.740608	0.614	0.394	2.5349e-32	0 CD8	VPS37B
	1.70003e-36	1.21467	0.244	0.041	3.92044e-32	0 CD8	TRAV14DV4
	1.81562e-36	-0.856815	0.122	0.34	4.18701e-32	0 CD8	PRKCQ-AS1
	4.07667e-36	-0.337133	1	0.999	9.4012e-32	0 CD8	RPS27A
	4.10512e-36	0.621206	0.205	0.025	9.46681e-32	0 CD8	EOMES
	4.1665e-36	0.638526	0.883	0.707	9.60837e-32	0 CD8	MCL1
	4.87203e-36	-0.405783	0.988	0.991	1.12354e-31	0 CD8	RPS16
	4.94804e-36	-0.654304	0.071	0.285	1.14107e-31	0 CD8	PLAC8
	7.24372e-36	0.714248	0.755	0.507	1.67047e-31	0 CD8	ITM2A
	1.05788e-35	-0.619564	0.014	0.185	2.43957e-31	0 CD8	CD40LG
	1.21943e-35	0.646098	0.87	0.785	2.81214e-31	0 CD8	LDHA
	2.56351e-35	-2.44169	0.025	0.192	5.9117e-31	0 CD8	TYROBP
	2.60054e-35	0.564875	0.892	0.808	5.9971e-31	0 CD8	SUB1
	4.87345e-35	0.424659	0.982	0.957	1.12387e-30	0 CD8	ARHGDIB
	8.99527e-35	-0.590869	0.88	0.927	2.0744e-30	0 CD8	RPL13A
	1.35832e-34	0.560079	0.969	0.89	3.13243e-30	0 CD8	HSPA8
	1.42622e-34	0.658661	0.232	0.046	3.28901e-30	0 CD8	TNIP3
	1.64873e-34	0.410823	0.998	0.997	3.80213e-30	0 CD8	MT-ATP6
	2.20852e-34	0.661796	0.49	0.192	5.09307e-30	0 CD8	PRF1
	5.26201e-34	0.627741	0.66	0.431	1.21347e-29	0 CD8	CBLB
	5.36354e-34	-0.310276	1	0.999	1.23689e-29	0 CD8	RPL39
	7.01076e-34	0.507831	0.955	0.878	1.61675e-29	0 CD8	PTPRC
	7.12771e-34	0.653077	0.788	0.628	1.64372e-29	0 CD8	TRBC2
	2.00979e-33	0.702521	0.348	0.124	4.63478e-29	0 CD8	PTMS
	2.1272e-33	0.619632	0.534	0.331	4.90554e-29	0 CD8	SURF4
	3.00907e-33	-0.386802	0.996	0.988	6.93922e-29	0 CD8	RPL3
	4.4546e-33	0.499477	0.753	0.597	1.02728e-28	0 CD8	WIPF1
	7.12217e-33	0.765751	0.592	0.344	1.64244e-28	0 CD8	SH2D2A
	1.52709e-32	0.53516	0.718	0.436	3.52163e-28	0 CD8	LMNA
	3.35724e-32	0.650254	0.44	0.22	7.74214e-28	0 CD8	PTPN22
	4.01004e-32	-0.327139	0.991	0.991	9.24756e-28	0 CD8	RPS9
	4.7593e-32	0.620809	0.674	0.45	1.09754e-27	0 CD8	TUBB4B
	8.76649e-32	-0.524483	0.942	0.963	2.02164e-27	0 CD8	RPL4
	1.12309e-31	0.547179	0.204	0.046	2.58997e-27	0 CD8	MCOLN2
	1.16058e-31	0.340902	0.994	0.981	2.67641e-27	0 CD8	GAPDH
	1.33757e-31	-1.51357	0.007	0.141	3.08458e-27	0 CD8	FCER1G
	1.61985e-31	-0.751147	0.166	0.387	3.73553e-27	0 CD8	PELI1
	1.76059e-31	0.553787	0.301	0.134	4.06009e-27	0 CD8	TBCD
	1.78774e-31	0.678373	0.405	0.188	4.1227e-27	0 CD8	NAA50
	3.35719e-31	-0.767999	0.007	0.144	7.74201e-27	0 CD8	IFNGR2
	4.02054e-31	-0.286923	1	0.999	9.27177e-27	0 CD8	RPS28
	5.87204e-31	-0.843065	0.302	0.516	1.35415e-26	0 CD8	NOSIP
	7.81446e-31	0.522428	0.809	0.646	1.80209e-26	0 CD8	YPEL5
	9.88528e-31	-0.693205	0.226	0.436	2.27964e-26	0 CD8	RORA
	2.1581e-30	0.783456	0.372	0.132	4.9768e-26	0 CD8	OASL
	3.12484e-30	-0.464286	0.023	0.177	7.2062e-26	0 CD8	TRABD2A
	3.17727e-30	-0.428753	0.995	0.992	7.3271e-26	0 CD8	RPLP0
	4.34286e-30	-0.582988	0.026	0.19	1.00151e-25	0 CD8	TXK
	5.28131e-30	0.675938	0.727	0.516	1.21792e-25	0 CD8	HERPUD1
	5.84431e-30	0.580468	0.731	0.561	1.34776e-25	0 CD8	HSPE1
	6.11866e-30	0.61399	0.395	0.195	1.41102e-25	0 CD8	H2AFX
	6.64089e-30	-0.554789	0.058	0.211	1.53146e-25	0 CD8	MYC
	8.34632e-30	-0.393368	0.989	0.99	1.92474e-25	0 CD8	RACK1
	9.63565e-30	0.281828	0.992	0.98	2.22208e-25	0 CD8	PFN1
	1.05532e-29	0.445233	0.994	0.966	2.43366e-25	0 CD8	BTG1
	1.37922e-29	0.62711	0.398	0.176	3.18063e-25	0 CD8	CXCR3
	1.87808e-29	-0.479744	0.151	0.342	4.33105e-25	0 CD8	RASGRP2
	2.18062e-29	-1.22599	0.023	0.163	5.02872e-25	0 CD8	LST1
	2.7447e-29	0.565071	0.479	0.29	6.32956e-25	0 CD8	ATXN1
	2.80709e-29	0.546451	0.731	0.536	6.47344e-25	0 CD8	ZNF331
	3.10411e-29	0.697231	0.212	0.034	7.15838e-25	0 CD8	TNFRSF9
	3.48344e-29	-0.287115	0.999	0.998	8.03315e-25	0 CD8	RPS4X
	4.16556e-29	-0.587508	0.253	0.476	9.60619e-25	0 CD8	TMEM123
	4.30932e-29	-0.414739	0.991	0.985	9.93773e-25	0 CD8	RPS5
	5.48243e-29	0.477378	0.779	0.659	1.2643e-24	0 CD8	CALR
	6.01469e-29	-0.789328	0.2	0.432	1.38705e-24	0 CD8	IFITM3
	7.89821e-29	0.69081	0.654	0.44	1.82141e-24	0 CD8	CNOT6L
	1.03182e-28	-0.326505	1	0.998	2.37949e-24	0 CD8	RPL35A
	1.17008e-28	0.628077	0.472	0.241	2.69831e-24	0 CD8	APMAP
	1.482e-28	-0.584248	0.003	0.122	3.41764e-24	0 CD8	CFP
	1.68727e-28	-0.575199	0.023	0.181	3.89101e-24	0 CD8	FHIT
	1.88456e-28	0.497253	0.161	0.023	4.34598e-24	0 CD8	AC243829.4
	1.95575e-28	0.727436	0.368	0.159	4.51016e-24	0 CD8	GYG1
	1.96497e-28	0.567865	0.71	0.529	4.53142e-24	0 CD8	STK17A
	2.29354e-28	-0.305404	0.969	0.983	5.28914e-24	0 CD8	PFDN5
	2.52046e-28	0.460882	0.829	0.678	5.81244e-24	0 CD8	CD7
	2.57798e-28	0.458515	0.377	0.168	5.94508e-24	0 CD8	HLA-DMA
	2.93094e-28	-0.407282	0.984	0.979	6.75904e-24	0 CD8	RPL10A
	3.31096e-28	-1.49503	0.044	0.201	7.63541e-24	0 CD8	AIF1
	7.79405e-28	-0.318059	0.998	0.997	1.79739e-23	0 CD8	RPL36
	1.78066e-27	0.327526	0.979	0.938	4.10639e-23	0 CD8	MYL6
	2.06889e-27	0.549582	0.68	0.522	4.77106e-23	0 CD8	TGFB1
	2.26401e-27	-0.66073	0.238	0.467	5.22102e-23	0 CD8	FLT3LG
	2.56036e-27	-0.731265	0.123	0.33	5.90445e-23	0 CD8	CTSB
	2.58899e-27	-1.22348	0.967	0.984	5.97048e-23	0 CD8	FTL
	2.69726e-27	0.297387	0.996	0.991	6.22016e-23	0 CD8	HLA-C
	6.06485e-27	0.633284	0.362	0.149	1.39861e-22	0 CD8	SAMD3
	8.09932e-27	-0.298137	1	1	1.86778e-22	0 CD8	RPLP1
	8.14909e-27	1.15439	0.251	0.073	1.87926e-22	0 CD8	XCL1
	1.08064e-26	0.584344	0.614	0.415	2.49207e-22	0 CD8	DYNLL1
	1.20585e-26	0.391377	0.899	0.81	2.78082e-22	0 CD8	CD44
	1.56471e-26	0.42224	0.934	0.873	3.60839e-22	0 CD8	YWHAZ
	1.70812e-26	0.506425	0.729	0.574	3.93908e-22	0 CD8	AKAP13
	2.38118e-26	0.609766	0.341	0.167	5.49123e-22	0 CD8	LMNB1
	2.97835e-26	0.565527	0.417	0.252	6.86838e-22	0 CD8	SLC7A5
	5.99121e-26	-0.52769	0.178	0.383	1.38163e-21	0 CD8	ADD3
	6.47125e-26	-0.383348	0.552	0.718	1.49233e-21	0 CD8	EIF5A
	7.49471e-26	-0.619637	0.247	0.468	1.72836e-21	0 CD8	PIM1
	7.80862e-26	-0.632443	0.46	0.684	1.80075e-21	0 CD8	IL7R
	9.66991e-26	0.500785	0.238	0.084	2.22998e-21	0 CD8	YBX3
	9.96469e-26	0.391189	0.91	0.865	2.29796e-21	0 CD8	PSME1
	1.22796e-25	-0.505631	0.034	0.179	2.8318e-21	0 CD8	GNA15
	1.30893e-25	0.40743	0.852	0.763	3.01853e-21	0 CD8	EIF4A1
	1.60125e-25	0.565847	0.766	0.597	3.69265e-21	0 CD8	RHOH
	2.23213e-25	-0.490726	0.259	0.434	5.14752e-21	0 CD8	SAMHD1
	2.63555e-25	-0.34201	0.046	0.162	6.07784e-21	0 CD8	ARMH1
	3.18095e-25	-0.353838	0.952	0.967	7.33558e-21	0 CD8	PABPC1
	3.50806e-25	0.27383	0.921	0.823	8.08994e-21	0 CD8	CYBA
	3.63776e-25	0.640652	0.351	0.149	8.38904e-21	0 CD8	IL21R
	4.58332e-25	0.572964	0.743	0.597	1.05696e-20	0 CD8	PLAAT4
	4.90601e-25	-0.705853	0.19	0.414	1.13138e-20	0 CD8	SNX9
	5.34972e-25	0.36005	0.741	0.594	1.2337e-20	0 CD8	H2AFZ
	8.89489e-25	0.466479	0.456	0.285	2.05125e-20	0 CD8	ACTN4
	9.36721e-25	-0.286472	1	1	2.16017e-20	0 CD8	RPL30
	9.69187e-25	0.558965	0.299	0.127	2.23504e-20	0 CD8	UBE2S
	1.11852e-24	-0.344253	0.04	0.166	2.57942e-20	0 CD8	SPINT2
	1.35982e-24	0.50218	0.555	0.393	3.13588e-20	0 CD8	ISCA1
	1.38436e-24	0.387881	0.904	0.852	3.19246e-20	0 CD8	HMGB1
	1.54451e-24	0.509329	0.275	0.132	3.5618e-20	0 CD8	GALM
	1.59812e-24	-1.52117	0.001	0.106	3.68544e-20	0 CD8	FCN1
	1.80097e-24	0.588766	0.551	0.363	4.15322e-20	0 CD8	SYAP1
	1.94266e-24	1.14516	0.236	0.057	4.47997e-20	0 CD8	XCL2
	2.14332e-24	-0.303977	0.008	0.106	4.94271e-20	0 CD8	ACTN1
	2.47795e-24	0.437843	0.338	0.151	5.7144e-20	0 CD8	TIGIT
	2.51006e-24	0.505951	0.232	0.08	5.78844e-20	0 CD8	ABI3
	2.93756e-24	0.607814	0.653	0.493	6.7743e-20	0 CD8	RPS10
	3.47763e-24	-0.50904	0.796	0.887	8.01976e-20	0 CD8	SNHG29
	3.66161e-24	0.537728	0.511	0.329	8.44404e-20	0 CD8	SLC38A2
	3.8726e-24	-0.359506	0.889	0.939	8.9306e-20	0 CD8	RPS11
	5.39061e-24	0.526179	0.62	0.464	1.24313e-19	0 CD8	REL
	5.50088e-24	0.392871	0.77	0.589	1.26856e-19	0 CD8	RGCC
	5.57232e-24	0.513866	0.899	0.835	1.28503e-19	0 CD8	HSP90AA1
	5.69233e-24	-0.379188	0.032	0.165	1.31271e-19	0 CD8	TNFRSF25
	6.6027e-24	-0.274884	0.999	0.999	1.52265e-19	0 CD8	RPL12
	7.16316e-24	-0.447939	0.019	0.141	1.6519e-19	0 CD8	CTSH
	7.64862e-24	0.566249	0.43	0.263	1.76385e-19	0 CD8	WNK1
	8.27862e-24	0.579138	0.499	0.316	1.90913e-19	0 CD8	PBX4
	1.24116e-23	0.534237	0.206	0.054	2.86223e-19	0 CD8	AUTS2
	1.31591e-23	0.556882	0.539	0.378	3.03462e-19	0 CD8	IL10RA
	1.69787e-23	-0.363978	0.072	0.21	3.91547e-19	0 CD8	ICAM2
	2.10308e-23	-1.07667	0.002	0.106	4.8499e-19	0 CD8	SPI1
	2.23727e-23	0.407853	0.311	0.163	5.15937e-19	0 CD8	PDCD1
	2.35503e-23	0.594136	0.42	0.23	5.43094e-19	0 CD8	CKS2
	2.36117e-23	-0.671569	0.266	0.458	5.44509e-19	0 CD8	SOCS3
	2.46763e-23	-0.585882	0.189	0.37	5.69061e-19	0 CD8	IL6ST
	2.5201e-23	-0.578392	0.054	0.19	5.8116e-19	0 CD8	FAAH2
	2.54528e-23	0.608729	0.457	0.256	5.86968e-19	0 CD8	NFATC2
	2.58403e-23	-0.819622	0.014	0.138	5.95904e-19	0 CD8	LYN
	2.95924e-23	0.592638	0.38	0.192	6.82431e-19	0 CD8	B3GNT2
	3.24256e-23	0.361123	0.139	0.029	7.47766e-19	0 CD8	SLAMF7
	3.36938e-23	-0.579606	0.66	0.746	7.77012e-19	0 CD8	LDHB
	3.77321e-23	-0.476611	0.11	0.274	8.70139e-19	0 CD8	SERINC5
	4.05854e-23	-0.348274	0.019	0.133	9.3594e-19	0 CD8	CMTM8
	4.21757e-23	-0.322469	0.999	0.996	9.72613e-19	0 CD8	RPS18
	5.3282e-23	0.660034	0.221	0.065	1.22874e-18	0 CD8	LINC02446
	5.47172e-23	-0.256108	0.014	0.102	1.26183e-18	0 CD8	BEX3
	6.0999e-23	-0.525212	0.011	0.119	1.4067e-18	0 CD8	CCR6
	6.31182e-23	0.50113	0.509	0.356	1.45557e-18	0 CD8	AMD1
	1.00542e-22	0.554575	0.377	0.207	2.31861e-18	0 CD8	TUBB2A
	1.39387e-22	-0.945387	0.001	0.1	3.2144e-18	0 CD8	SERPINA1
	1.68229e-22	0.519548	0.743	0.515	3.87954e-18	0 CD8	RNF19A
	1.87711e-22	0.513373	0.504	0.331	4.3288e-18	0 CD8	TAP1
	1.93e-22	-2.28622	0.047	0.171	4.45077e-18	0 CD8	GNLY
	1.9535e-22	0.588355	0.359	0.164	4.50498e-18	0 CD8	ATP8A1
	2.14074e-22	-2.40987	0.033	0.142	4.93677e-18	0 CD8	CST3
	2.57823e-22	-0.84195	0.046	0.214	5.94565e-18	0 CD8	TNFRSF18
	2.79116e-22	0.438205	0.704	0.575	6.4367e-18	0 CD8	EIF4G2
	4.5755e-22	0.377807	0.862	0.734	1.05516e-17	0 CD8	IL2RG
	6.37918e-22	-0.320782	1	0.999	1.4711e-17	0 CD8	RPS26
	7.00404e-22	-0.341931	0.085	0.2	1.6152e-17	0 CD8	RIPK2
	7.91939e-22	-0.331909	1	1	1.82629e-17	0 CD8	RPS12
	7.96948e-22	0.635386	0.579	0.391	1.83784e-17	0 CD8	SIK3
	9.59955e-22	-0.295967	0.024	0.119	2.21375e-17	0 CD8	IRS2
	1.63592e-21	0.569163	0.383	0.193	3.7726e-17	0 CD8	BICDL1
	2.33042e-21	0.516883	0.285	0.125	5.37419e-17	0 CD8	KLRG1
	2.57023e-21	-0.317007	0.981	0.987	5.92721e-17	0 CD8	UBA52
	2.60762e-21	0.417846	0.222	0.085	6.01343e-17	0 CD8	PPP2R2B
	2.66976e-21	-0.338543	0.009	0.124	6.15673e-17	0 CD8	IL6R
	2.98247e-21	0.390122	0.136	0.034	6.87787e-17	0 CD8	BIK
	6.65532e-21	-0.430245	0.981	0.985	1.53478e-16	0 CD8	RPS2
	7.40726e-21	-0.481073	0.014	0.115	1.70819e-16	0 CD8	GAB2
	7.46448e-21	-4.06862	0.009	0.112	1.72138e-16	0 CD8	S100A8
	8.23449e-21	0.436793	0.667	0.515	1.89896e-16	0 CD8	PPP2R5C
	8.51264e-21	-0.359752	0.927	0.953	1.9631e-16	0 CD8	RPL31
	1.21426e-20	0.554044	0.228	0.081	2.8002e-16	0 CD8	BPGM
	1.71346e-20	-0.502185	0.563	0.711	3.95141e-16	0 CD8	EIF3E
	1.72279e-20	0.630625	0.258	0.089	3.97292e-16	0 CD8	ITM2C
	1.82345e-20	0.314395	0.782	0.648	4.20506e-16	0 CD8	HSPA5
	2.24553e-20	0.373022	0.877	0.737	5.17843e-16	0 CD8	CD3D
	2.43879e-20	0.577286	0.561	0.386	5.62409e-16	0 CD8	PITPNC1
	2.78126e-20	0.408044	0.14	0.023	6.41387e-16	0 CD8	FASLG
	3.01508e-20	-0.438502	0.15	0.303	6.95308e-16	0 CD8	CDKN2D
	3.06028e-20	0.327835	0.133	0.036	7.05732e-16	0 CD8	PLCG2
	3.09118e-20	0.40211	0.815	0.714	7.12857e-16	0 CD8	GUK1
	3.10687e-20	-0.33609	0.147	0.285	7.16475e-16	0 CD8	SNHG3
	3.37343e-20	0.559606	0.594	0.408	7.77947e-16	0 CD8	SLC38A1
	3.37719e-20	0.30458	0.986	0.965	7.78814e-16	0 CD8	HLA-E
	3.47434e-20	-3.28931	0.008	0.121	8.01218e-16	0 CD8	LYZ
	3.74602e-20	-3.50914	0.011	0.119	8.63871e-16	0 CD8	S100A9
	6.91055e-20	-0.370392	0.946	0.955	1.59364e-15	0 CD8	EEF2
	7.44249e-20	0.399025	0.541	0.412	1.71631e-15	0 CD8	ANXA5
	7.57401e-20	-0.352383	0.05	0.169	1.74664e-15	0 CD8	PRKCA
	8.60031e-20	-0.404774	0.087	0.241	1.98332e-15	0 CD8	THEM4
	9.73369e-20	-0.345457	0.006	0.108	2.24469e-15	0 CD8	FBLN7
	9.97301e-20	0.436058	0.247	0.096	2.29988e-15	0 CD8	F2R
	1.07765e-19	-0.365949	0.093	0.23	2.48518e-15	0 CD8	TESPA1
	1.12801e-19	0.259388	0.945	0.874	2.60131e-15	0 CD8	OAZ1
	1.14844e-19	0.391866	0.364	0.243	2.64841e-15	0 CD8	PFKFB3
	1.27904e-19	-0.371436	0.659	0.794	2.9496e-15	0 CD8	GPSM3
	1.66086e-19	0.625822	0.348	0.207	3.83011e-15	0 CD8	MT1X
	1.66428e-19	0.563402	0.444	0.288	3.838e-15	0 CD8	STARD7
	1.81581e-19	0.520666	0.488	0.319	4.18743e-15	0 CD8	SLA
	1.98842e-19	0.58924	0.363	0.178	4.58549e-15	0 CD8	OAT
	2.44727e-19	-0.480919	0.061	0.195	5.64364e-15	0 CD8	SESN3
	2.83447e-19	0.417714	0.768	0.647	6.53657e-15	0 CD8	RBM8A
	3.21639e-19	0.286129	0.981	0.965	7.41732e-15	0 CD8	CFL1
	4.17068e-19	0.518044	0.581	0.449	9.618e-15	0 CD8	GABARAPL2
	4.18945e-19	-0.252853	0.998	0.995	9.66129e-15	0 CD8	RPS25
	4.52497e-19	-0.338233	0.11	0.233	1.0435e-14	0 CD8	AC243960.1
	4.87617e-19	-0.364876	0.063	0.179	1.12449e-14	0 CD8	SESN1
	5.32411e-19	0.376878	0.233	0.109	1.22779e-14	0 CD8	METRNL
	6.46002e-19	0.564867	0.523	0.341	1.48974e-14	0 CD8	CTSC
	7.96931e-19	0.454322	0.623	0.495	1.8378e-14	0 CD8	PDCD4
	8.59968e-19	0.509093	0.771	0.677	1.98317e-14	0 CD8	PGK1
	8.73629e-19	0.40239	0.161	0.045	2.01468e-14	0 CD8	DRAIC
	8.77597e-19	0.532964	0.417	0.255	2.02383e-14	0 CD8	RALGAPA1
	9.16218e-19	0.450647	0.267	0.126	2.11289e-14	0 CD8	CHST12
	9.23698e-19	-0.303238	0.023	0.119	2.13014e-14	0 CD8	GNAQ
	1.0443e-18	-0.377083	0.008	0.111	2.40827e-14	0 CD8	TNFSF13B
	1.23259e-18	-0.305968	0.018	0.122	2.84247e-14	0 CD8	DPEP2
	1.6406e-18	-0.397124	0.904	0.934	3.78339e-14	0 CD8	CD52
	1.82385e-18	-0.521805	0.492	0.656	4.20599e-14	0 CD8	NDFIP1
	1.96878e-18	0.552365	0.494	0.298	4.54021e-14	0 CD8	PPP1R16B
	2.11869e-18	-0.353969	0.133	0.257	4.88592e-14	0 CD8	SORL1
	2.4007e-18	-0.723638	0.157	0.328	5.53626e-14	0 CD8	TCF7
	2.47753e-18	0.475364	0.635	0.505	5.71343e-14	0 CD8	FNBP1
	2.65062e-18	0.532036	0.379	0.211	6.11259e-14	0 CD8	HSPH1
	2.78162e-18	-0.48964	0.518	0.687	6.4147e-14	0 CD8	EIF3L
	2.92551e-18	0.409597	0.283	0.147	6.74652e-14	0 CD8	PTTG1
	3.13293e-18	-0.557801	0.029	0.15	7.22484e-14	0 CD8	GK
	3.23722e-18	0.509913	0.53	0.37	7.46535e-14	0 CD8	BUB3
	3.76121e-18	0.328733	0.128	0.029	8.67372e-14	0 CD8	TPRG1
	4.22648e-18	0.454144	0.24	0.103	9.74669e-14	0 CD8	GALNT11
	6.26839e-18	-0.284091	0.925	0.948	1.44555e-13	0 CD8	TOMM7
	6.61052e-18	-0.693325	0.018	0.102	1.52445e-13	0 CD8	CD68
	9.69948e-18	0.406087	0.682	0.57	2.2368e-13	0 CD8	DDX24
	9.98391e-18	0.421383	0.599	0.465	2.30239e-13	0 CD8	DNAJB6
	1.33471e-17	0.554117	0.474	0.276	3.07797e-13	0 CD8	EIF4A3
	1.34959e-17	0.416057	0.379	0.248	3.11229e-13	0 CD8	ZBTB1
	1.4151e-17	0.574391	0.556	0.374	3.26337e-13	0 CD8	ARHGAP9
	1.67837e-17	0.311787	0.87	0.814	3.87049e-13	0 CD8	MYL12B
	1.89174e-17	-0.719483	0.015	0.102	4.36255e-13	0 CD8	CFD
	2.10757e-17	0.491765	0.72	0.608	4.86027e-13	0 CD8	PSME2
	2.13721e-17	0.334894	0.899	0.8	4.92862e-13	0 CD8	CLIC1
	2.39464e-17	0.384522	0.847	0.748	5.52227e-13	0 CD8	ANXA1
	2.47831e-17	0.529679	0.431	0.254	5.71523e-13	0 CD8	UBE2A
	2.52949e-17	-0.369046	0.985	0.974	5.83325e-13	0 CD8	RPSA
	2.58864e-17	0.411728	0.554	0.411	5.96966e-13	0 CD8	SLC9A3R1
	2.78815e-17	-0.340257	0.024	0.111	6.42976e-13	0 CD8	ZBTB16
	3.51745e-17	0.527496	0.66	0.454	8.1116e-13	0 CD8	TENT5C
	3.74886e-17	-1.15619	0.032	0.14	8.64525e-13	0 CD8	FGFBP2
	4.14376e-17	0.607359	0.499	0.343	9.55593e-13	0 CD8	CLDND1
	4.47837e-17	0.668418	0.227	0.084	1.03276e-12	0 CD8	CCL3
	5.46117e-17	-0.512737	0.102	0.231	1.2594e-12	0 CD8	SGK1
	5.94939e-17	-0.310914	0.081	0.191	1.37199e-12	0 CD8	AP3M2
	6.06844e-17	-0.659971	0.204	0.346	1.39944e-12	0 CD8	NPC2
	7.06742e-17	0.387702	0.899	0.82	1.62982e-12	0 CD8	HSP90AB1
	7.84956e-17	0.45452	0.416	0.25	1.81019e-12	0 CD8	STOM
	8.85323e-17	0.513489	0.497	0.331	2.04164e-12	0 CD8	CD27
	9.09444e-17	0.430069	0.646	0.501	2.09727e-12	0 CD8	PRKCH
	9.3461e-17	0.320463	0.117	0.02	2.1553e-12	0 CD8	PVRIG
	1.19113e-16	-0.506869	0.205	0.356	2.74688e-12	0 CD8	RAPGEF6
	1.71053e-16	0.387027	0.665	0.56	3.94465e-12	0 CD8	SEPTIN7
	1.85788e-16	0.405713	0.446	0.327	4.28445e-12	0 CD8	SNHG12
	1.86537e-16	-0.403897	1	1	4.30173e-12	0 CD8	MALAT1
	1.89369e-16	0.509598	0.385	0.233	4.36703e-12	0 CD8	THEMIS
	2.55137e-16	-0.427977	0.603	0.698	5.88372e-12	0 CD8	GAS5
	2.83975e-16	0.414566	0.569	0.414	6.54875e-12	0 CD8	PIM3
	3.33091e-16	-0.291566	0.086	0.19	7.68141e-12	0 CD8	LDLRAP1
	4.36185e-16	0.404961	0.171	0.053	1.00589e-11	0 CD8	SLC25A4
	4.44423e-16	0.335684	0.624	0.534	1.02488e-11	0 CD8	NDUFA3
	4.89637e-16	0.458036	0.739	0.625	1.12915e-11	0 CD8	MYH9
	5.53127e-16	0.315191	0.164	0.071	1.27557e-11	0 CD8	APOBEC3H
	7.17451e-16	-0.475412	0.055	0.163	1.65451e-11	0 CD8	RNF130
	7.71869e-16	-0.306636	0.026	0.13	1.78001e-11	0 CD8	LY96
	9.80375e-16	0.549351	0.292	0.122	2.26084e-11	0 CD8	GGA2
	1.05575e-15	0.389413	0.855	0.754	2.43466e-11	0 CD8	LEPROTL1
	1.10658e-15	0.376467	0.716	0.611	2.55187e-11	0 CD8	ATP5F1B
	1.16749e-15	0.325584	0.998	0.995	2.69234e-11	0 CD8	MTRNR2L12
	1.2928e-15	0.786774	0.406	0.23	2.98132e-11	0 CD8	SRRT
	1.44725e-15	0.521797	0.478	0.335	3.3375e-11	0 CD8	AKIRIN2
	1.67501e-15	0.530996	0.415	0.267	3.86273e-11	0 CD8	IFRD1
	1.9898e-15	-0.358585	0.539	0.687	4.58868e-11	0 CD8	ANP32B
	2.1398e-15	-0.378751	0.229	0.381	4.93459e-11	0 CD8	TRAF3IP3
	2.55921e-15	0.492246	0.672	0.589	5.9018e-11	0 CD8	PARK7
	2.63402e-15	-0.410823	0.138	0.258	6.07431e-11	0 CD8	AP1S2
	2.65068e-15	-0.34669	0.208	0.312	6.11272e-11	0 CD8	DPYD
	2.92114e-15	0.393981	0.286	0.169	6.73643e-11	0 CD8	NEK7
	2.92396e-15	0.399674	0.142	0.037	6.74294e-11	0 CD8	CD70
	3.82795e-15	-0.295502	0.14	0.257	8.82764e-11	0 CD8	ELF2
	4.9628e-15	0.464843	0.392	0.247	1.14447e-10	0 CD8	ARAP2
	5.24983e-15	-0.25745	0.992	0.988	1.21066e-10	0 CD8	RPL36A
	6.14708e-15	-0.590428	0.126	0.267	1.41758e-10	0 CD8	ATP2B1-AS1
	6.2337e-15	0.394444	0.469	0.319	1.43755e-10	0 CD8	ZNF831
	6.68664e-15	0.44415	0.553	0.385	1.54201e-10	0 CD8	TNFRSF1B
	6.76032e-15	-0.459309	0.692	0.803	1.559e-10	0 CD8	NOP53
	7.94351e-15	0.357895	0.795	0.74	1.83185e-10	0 CD8	NDUFS5
	8.29172e-15	0.435231	0.452	0.335	1.91215e-10	0 CD8	SERTAD1
	9.3474e-15	0.380709	0.153	0.039	2.1556e-10	0 CD8	DTHD1
	1.01822e-14	0.556751	0.368	0.217	2.34813e-10	0 CD8	LINC01871
	1.20432e-14	0.256609	0.935	0.881	2.77728e-10	0 CD8	CRIP1
	1.21615e-14	0.293025	0.747	0.605	2.80456e-10	0 CD8	CD2
	1.21712e-14	0.368446	0.704	0.586	2.8068e-10	0 CD8	MAP1LC3B
	1.37694e-14	0.332298	0.603	0.497	3.17537e-10	0 CD8	PAXX
	1.45511e-14	0.465438	0.431	0.286	3.35562e-10	0 CD8	SLBP
	1.54683e-14	0.384421	0.47	0.351	3.56714e-10	0 CD8	MAPRE2
	1.56399e-14	0.407491	0.356	0.235	3.60673e-10	0 CD8	NASP
	1.82302e-14	-0.294985	0.125	0.24	4.20406e-10	0 CD8	CCDC18-AS1
	2.21182e-14	0.373911	0.313	0.201	5.10069e-10	0 CD8	SLC20A1
	2.50688e-14	0.35944	0.335	0.224	5.78113e-10	0 CD8	SKIL
	2.56217e-14	0.313191	0.573	0.452	5.90861e-10	0 CD8	HMGB2
	2.64584e-14	0.516793	0.373	0.226	6.10158e-10	0 CD8	GBP5
	2.6967e-14	-0.274909	0.078	0.18	6.21887e-10	0 CD8	ATF7IP2
	2.86676e-14	-0.619377	0.721	0.811	6.61104e-10	0 CD8	GABARAP
	2.88474e-14	0.324259	0.643	0.541	6.6525e-10	0 CD8	EMD
	2.9105e-14	0.357648	0.597	0.475	6.71191e-10	0 CD8	CSRNP1
	3.0773e-14	0.41032	0.628	0.525	7.09656e-10	0 CD8	PSMB9
	3.11009e-14	0.441449	0.266	0.124	7.17219e-10	0 CD8	SLC1A5
	3.34667e-14	-0.302651	0.015	0.112	7.71776e-10	0 CD8	NCF4
	3.38415e-14	0.443487	0.638	0.517	7.80418e-10	0 CD8	HLA-F
	3.4352e-14	0.284808	0.205	0.114	7.92191e-10	0 CD8	TRAF4
	3.99325e-14	0.395207	0.147	0.046	9.20883e-10	0 CD8	SLC1A4
	4.27488e-14	0.514659	0.617	0.47	9.8583e-10	0 CD8	ARL6IP1
	4.51685e-14	-0.287292	0.025	0.104	1.04163e-09	0 CD8	RAP1GAP2
	4.71922e-14	-0.266409	0.452	0.578	1.0883e-09	0 CD8	SMDT1
	5.20573e-14	0.471705	0.512	0.369	1.20049e-09	0 CD8	TC2N
	6.42487e-14	-0.300426	0.643	0.757	1.48164e-09	0 CD8	EIF3H
	6.99278e-14	0.489558	0.532	0.389	1.6126e-09	0 CD8	BCL11B
	7.28526e-14	0.339177	0.256	0.151	1.68005e-09	0 CD8	LINC00623
	1.21357e-13	-0.410352	0.464	0.615	2.79862e-09	0 CD8	LAMTOR4
	1.2926e-13	0.431815	0.661	0.52	2.98085e-09	0 CD8	PTPRCAP
	1.36842e-13	-0.284754	0.037	0.131	3.15572e-09	0 CD8	TIAM1
	2.23962e-13	0.321963	0.725	0.647	5.16479e-09	0 CD8	CDC42SE2
	2.28618e-13	0.38019	0.359	0.247	5.27216e-09	0 CD8	IFNGR1
	2.39626e-13	0.412452	0.255	0.132	5.52601e-09	0 CD8	ABCG1
	2.55004e-13	-0.385608	0.388	0.526	5.88066e-09	0 CD8	PRMT2
	2.69646e-13	0.402063	0.485	0.315	6.21831e-09	0 CD8	MAP3K8
	3.48053e-13	0.39665	0.738	0.647	8.02645e-09	0 CD8	CNN2
	3.54408e-13	0.347751	0.228	0.118	8.173e-09	0 CD8	GTDC1
	4.07432e-13	0.356401	0.355	0.22	9.39579e-09	0 CD8	IL2RB
	4.07663e-13	0.483149	0.461	0.306	9.40111e-09	0 CD8	PDCL3
	4.55677e-13	0.591541	0.462	0.283	1.05084e-08	0 CD8	SERPINB9
	4.81662e-13	0.429835	0.437	0.326	1.11076e-08	0 CD8	ISG15
	5.91078e-13	-0.309754	0.631	0.734	1.36308e-08	0 CD8	RPS17
	5.95939e-13	0.359772	0.635	0.537	1.37429e-08	0 CD8	CAP1
	6.2224e-13	0.322763	0.114	0.028	1.43495e-08	0 CD8	CD200R1
	7.20412e-13	0.320309	0.141	0.044	1.66134e-08	0 CD8	MVB12B
	7.85369e-13	0.453087	0.322	0.189	1.81114e-08	0 CD8	PDE7A
	8.42912e-13	0.307322	0.811	0.738	1.94384e-08	0 CD8	SLC25A3
	9.45433e-13	-0.261682	0.015	0.101	2.18026e-08	0 CD8	APP
	1.01989e-12	0.630587	0.118	0.034	2.35197e-08	0 CD8	FXYD2
	1.29391e-12	-0.506289	0.054	0.154	2.98388e-08	0 CD8	FCGRT
	1.30617e-12	0.356138	0.183	0.086	3.01217e-08	0 CD8	TMEM39A
	1.31659e-12	-0.314176	0.07	0.16	3.03618e-08	0 CD8	FNDC3B
	1.33012e-12	-0.325633	0.868	0.93	3.06738e-08	0 CD8	ATP5MC2
	1.4383e-12	0.334893	0.348	0.239	3.31686e-08	0 CD8	DERL1
	1.50584e-12	-0.272667	0.127	0.219	3.47261e-08	0 CD8	LTA4H
	1.71876e-12	0.282578	0.974	0.842	3.96363e-08	0 CD8	CD3E
	1.72894e-12	0.414589	0.486	0.353	3.9871e-08	0 CD8	RNF125
	1.79664e-12	0.254174	0.437	0.294	4.14323e-08	0 CD8	PHLDA1
	2.4982e-12	-0.544468	0.21	0.366	5.7611e-08	0 CD8	CCR7
	2.53076e-12	0.3003	0.783	0.718	5.83618e-08	0 CD8	SLC25A5
	2.72776e-12	-0.324263	0.314	0.453	6.29048e-08	0 CD8	TOB1
	2.81887e-12	0.581438	0.467	0.325	6.50059e-08	0 CD8	TSPYL2
	2.85667e-12	0.469009	0.325	0.178	6.58776e-08	0 CD8	CMIP
	2.9065e-12	0.367589	0.447	0.305	6.70268e-08	0 CD8	BTG3
	2.97461e-12	0.380163	0.173	0.057	6.85974e-08	0 CD8	KLRC4
	3.04235e-12	0.447245	0.5	0.366	7.01597e-08	0 CD8	CD5
	3.13334e-12	0.401085	0.509	0.403	7.22579e-08	0 CD8	GPI
	3.34568e-12	0.366606	0.39	0.282	7.71548e-08	0 CD8	RPP21
	3.56618e-12	0.39964	0.209	0.104	8.22397e-08	0 CD8	ELMSAN1
	3.76705e-12	-0.280156	0.091	0.193	8.68719e-08	0 CD8	HIST1H1D
	4.37588e-12	0.453441	0.312	0.181	1.00912e-07	0 CD8	NEU1
	4.64865e-12	-0.602577	0.21	0.336	1.07203e-07	0 CD8	RBPJ
	5.31629e-12	0.490295	0.38	0.216	1.22599e-07	0 CD8	RAB27A
	5.68735e-12	-0.297651	0.116	0.229	1.31156e-07	0 CD8	SATB1
	5.71089e-12	-0.407651	0.14	0.276	1.31699e-07	0 CD8	LDLRAD4
	6.19908e-12	0.371053	0.592	0.485	1.42957e-07	0 CD8	RNF213
	6.78791e-12	0.373405	0.396	0.279	1.56536e-07	0 CD8	PSTPIP1
	6.79898e-12	0.391944	0.724	0.608	1.56791e-07	0 CD8	CD53
	7.9556e-12	-0.655929	0.062	0.174	1.83464e-07	0 CD8	PLAUR
	7.9722e-12	0.333637	0.36	0.255	1.83847e-07	0 CD8	RAB8B
	8.13517e-12	0.344139	0.481	0.367	1.87605e-07	0 CD8	RAB5IF
	9.47976e-12	-0.433407	0.573	0.696	2.18613e-07	0 CD8	RPS20
	9.54948e-12	-0.369219	0.204	0.363	2.20221e-07	0 CD8	PLSCR3
	1.13298e-11	0.39286	0.291	0.15	2.61277e-07	0 CD8	TOX
	1.16619e-11	0.262212	0.243	0.171	2.68936e-07	0 CD8	HNRNPAB
	1.24958e-11	0.296312	0.249	0.17	2.88166e-07	0 CD8	NIN
	1.33364e-11	-0.269132	0.061	0.148	3.07551e-07	0 CD8	MAP3K1
	1.37151e-11	-0.290894	0.249	0.372	3.16284e-07	0 CD8	PTPN1
	1.40093e-11	0.272136	0.595	0.513	3.23069e-07	0 CD8	ROMO1
	1.54817e-11	0.406083	0.323	0.197	3.57023e-07	0 CD8	IKZF3
	1.57208e-11	-0.252288	0.53	0.628	3.62538e-07	0 CD8	EIF4B
	1.58354e-11	0.368272	0.566	0.478	3.6518e-07	0 CD8	DDX3X
	1.64241e-11	0.358098	0.214	0.1	3.78756e-07	0 CD8	PLAAT3
	1.75455e-11	0.54943	0.407	0.256	4.04616e-07	0 CD8	RAB9A
	1.85324e-11	0.362262	0.321	0.199	4.27376e-07	0 CD8	RBM38
	1.94702e-11	-0.408806	0.093	0.219	4.49003e-07	0 CD8	ETV6
	1.98158e-11	-0.37857	0.347	0.505	4.56972e-07	0 CD8	EIF2S3
	2.05067e-11	0.352425	0.534	0.435	4.72905e-07	0 CD8	SLC3A2
	2.1319e-11	-0.512388	0.024	0.111	4.91637e-07	0 CD8	KLF4
	2.14922e-11	0.333227	0.654	0.545	4.95631e-07	0 CD8	IDS
	2.33986e-11	0.270831	0.878	0.826	5.39596e-07	0 CD8	RAC2
	2.48336e-11	0.304749	0.259	0.165	5.72688e-07	0 CD8	PLEKHA2
	2.60936e-11	0.315359	0.617	0.526	6.01745e-07	0 CD8	TRMT112
	2.6159e-11	-0.378691	0.151	0.273	6.03253e-07	0 CD8	LINC00861
	2.76668e-11	0.272568	0.568	0.46	6.38024e-07	0 CD8	ITGA4
	3.10318e-11	-0.365375	0.818	0.889	7.15625e-07	0 CD8	SLC25A6
	3.12819e-11	0.393086	0.386	0.252	7.21392e-07	0 CD8	GPR65
	3.38951e-11	-0.524639	0.175	0.334	7.81655e-07	0 CD8	TMEM173
	3.91089e-11	0.333402	0.218	0.118	9.0189e-07	0 CD8	GPR137B
	3.91696e-11	0.265658	0.138	0.063	9.03289e-07	0 CD8	IRF4
	4.05607e-11	0.38829	0.311	0.194	9.3537e-07	0 CD8	ZBTB38
	4.06546e-11	0.32895	0.842	0.741	9.37536e-07	0 CD8	SLC2A3
	4.24852e-11	-0.259899	0.161	0.259	9.79752e-07	0 CD8	IGFLR1
	4.28653e-11	-0.314465	0.245	0.375	9.88516e-07	0 CD8	USP3
	4.44759e-11	0.361272	0.246	0.142	1.02566e-06	0 CD8	APOBEC3C
	4.50437e-11	0.336479	0.657	0.546	1.03875e-06	0 CD8	MSN
	4.51783e-11	0.288232	0.541	0.439	1.04186e-06	0 CD8	IRF1
	4.62825e-11	0.325892	0.857	0.794	1.06732e-06	0 CD8	YWHAB
	4.7815e-11	0.256669	0.525	0.431	1.10266e-06	0 CD8	ARID5A
	5.31766e-11	0.327424	0.287	0.184	1.22631e-06	0 CD8	PIP4K2A
	5.49789e-11	0.355952	0.641	0.565	1.26787e-06	0 CD8	ZFP36L1
	6.25053e-11	0.347929	0.673	0.588	1.44143e-06	0 CD8	ATP5IF1
	6.44677e-11	-0.274534	0.344	0.453	1.48669e-06	0 CD8	SSH2
	6.66783e-11	0.32864	0.739	0.658	1.53767e-06	0 CD8	GYPC
	6.68892e-11	0.279408	0.467	0.382	1.54253e-06	0 CD8	RABGAP1L
	6.79951e-11	-0.255483	0.041	0.129	1.56804e-06	0 CD8	AC119396.1
	7.30406e-11	0.463067	0.14	0.043	1.68439e-06	0 CD8	CCL3L1
	7.95092e-11	0.412791	0.376	0.261	1.83356e-06	0 CD8	POLR2A
	7.99101e-11	0.252691	0.115	0.039	1.84281e-06	0 CD8	PDLIM1
	9.46351e-11	0.320149	0.707	0.597	2.18238e-06	0 CD8	LIME1
	9.57052e-11	0.262704	0.632	0.562	2.20706e-06	0 CD8	DBI
	9.74043e-11	-0.309489	0.102	0.208	2.24624e-06	0 CD8	PTGER2
	9.77358e-11	0.390552	0.239	0.121	2.25389e-06	0 CD8	USP11
	9.98019e-11	0.306742	0.168	0.084	2.30153e-06	0 CD8	AKTIP
	1.09755e-10	-0.356237	0.497	0.62	2.53106e-06	0 CD8	CELF2
	1.148e-10	0.397952	0.243	0.134	2.6474e-06	0 CD8	ANKRD37
	1.19649e-10	0.305531	0.199	0.106	2.75922e-06	0 CD8	HCP5
	1.19772e-10	-0.282316	0.031	0.112	2.76207e-06	0 CD8	LINC00892
	1.25629e-10	0.312755	0.128	0.041	2.89713e-06	0 CD8	CDKN2A
	1.71024e-10	0.304794	0.26	0.167	3.94397e-06	0 CD8	NELL2
	2.0525e-10	0.271074	0.317	0.216	4.73327e-06	0 CD8	SYNE1
	2.54012e-10	0.359666	0.483	0.358	5.85777e-06	0 CD8	OPTN
	2.66349e-10	-0.489211	0.739	0.834	6.14226e-06	0 CD8	NFKBIA
	3.03948e-10	0.250274	0.394	0.313	7.00934e-06	0 CD8	AL135905.2
	3.09623e-10	0.393186	0.535	0.406	7.14022e-06	0 CD8	EMB
	3.16608e-10	0.327391	0.395	0.297	7.30129e-06	0 CD8	MOB4
	3.17503e-10	0.252735	0.199	0.124	7.32193e-06	0 CD8	LRMP
	3.39148e-10	-0.254912	0.319	0.43	7.82108e-06	0 CD8	TMEM243
	3.56534e-10	0.347721	0.508	0.42	8.22202e-06	0 CD8	SFPQ
	3.71844e-10	0.38523	0.399	0.288	8.5751e-06	0 CD8	IDH2
	3.82303e-10	-0.336841	0.041	0.134	8.81629e-06	0 CD8	THEMIS2
	3.92881e-10	-0.438013	0.347	0.478	9.06023e-06	0 CD8	VSIR
	4.13949e-10	0.335847	0.25	0.147	9.54607e-06	0 CD8	DUSP10
	4.28999e-10	0.372689	0.163	0.068	9.89315e-06	0 CD8	WHRN
	4.61974e-10	-0.347656	0.218	0.355	1.06536e-05	0 CD8	RBMS1
	4.80318e-10	-0.266605	0.514	0.625	1.10766e-05	0 CD8	GPX4
	4.88758e-10	-0.439683	0.11	0.232	1.12712e-05	0 CD8	RAB11FIP1
	4.93387e-10	-0.280632	0.039	0.12	1.1378e-05	0 CD8	ADAM19
	5.07812e-10	0.310887	0.569	0.487	1.17107e-05	0 CD8	CLK1
	5.11093e-10	0.296101	0.786	0.688	1.17863e-05	0 CD8	IER2
	5.17514e-10	0.326651	0.304	0.201	1.19344e-05	0 CD8	PNP
	5.23117e-10	0.295706	0.233	0.141	1.20636e-05	0 CD8	PYHIN1
	5.94536e-10	-0.281189	0.115	0.225	1.37106e-05	0 CD8	UBE2F
	6.77945e-10	0.306943	0.719	0.653	1.56341e-05	0 CD8	ATP5MD
	6.78318e-10	0.28545	0.395	0.314	1.56427e-05	0 CD8	RAB1B
	6.80978e-10	0.347465	0.455	0.357	1.5704e-05	0 CD8	RHOF
	7.85471e-10	0.279582	0.18	0.104	1.81137e-05	0 CD8	EXOSC9
	8.85131e-10	0.336303	0.456	0.347	2.0412e-05	0 CD8	ARF4
	8.85935e-10	0.271665	0.728	0.656	2.04305e-05	0 CD8	POLR2L
	9.05936e-10	0.343414	0.463	0.37	2.08918e-05	0 CD8	DCXR
	9.33395e-10	0.30586	0.577	0.482	2.1525e-05	0 CD8	ANXA6
	9.47745e-10	0.297292	0.422	0.333	2.1856e-05	0 CD8	FGFR1OP2
	1.01939e-09	-0.261964	0.142	0.236	2.35082e-05	0 CD8	PHTF2
	1.02652e-09	-0.595929	0.521	0.645	2.36725e-05	0 CD8	TSPO
	1.13076e-09	-0.263561	0.056	0.148	2.60766e-05	0 CD8	CD226
	1.14458e-09	0.325648	0.182	0.084	2.63951e-05	0 CD8	KIF21A
	1.162e-09	0.465766	0.568	0.403	2.67969e-05	0 CD8	STAT4
	1.20017e-09	0.282297	0.552	0.469	2.76771e-05	0 CD8	POMP
	1.28019e-09	-0.470562	0.036	0.124	2.95225e-05	0 CD8	FGR
	1.29641e-09	-0.282984	0.062	0.145	2.98965e-05	0 CD8	LGALS9
	1.50716e-09	0.295584	0.459	0.378	3.47566e-05	0 CD8	MAGOH
	1.67005e-09	0.360716	0.404	0.29	3.85129e-05	0 CD8	CMC2
	1.71056e-09	-0.260527	0.124	0.23	3.94472e-05	0 CD8	TRADD
	1.714e-09	-0.250173	0.069	0.168	3.95265e-05	0 CD8	SUSD3
	1.85481e-09	0.407088	0.499	0.386	4.27737e-05	0 CD8	P2RY8
	1.9794e-09	-0.394005	0.437	0.564	4.56469e-05	0 CD8	UCP2
	1.98175e-09	0.292238	0.463	0.391	4.57012e-05	0 CD8	GLUD1
	2.64273e-09	0.281313	0.278	0.193	6.0944e-05	0 CD8	NFKBIB
	2.64485e-09	0.312892	0.29	0.205	6.09929e-05	0 CD8	OFD1
	2.98146e-09	-0.362179	0.395	0.556	6.87554e-05	0 CD8	KLF2
	3.06836e-09	-0.260039	0.671	0.773	7.07594e-05	0 CD8	GMFG
	3.1576e-09	0.321632	0.226	0.138	7.28173e-05	0 CD8	LPIN1
	3.16882e-09	0.325223	0.3	0.193	7.30761e-05	0 CD8	MVD
	3.3385e-09	-0.284113	0.314	0.445	7.69891e-05	0 CD8	TMEM219
	3.38697e-09	0.260316	0.363	0.29	7.8107e-05	0 CD8	HMGN4
	3.4074e-09	0.340704	0.277	0.162	7.85781e-05	0 CD8	TSEN54
	3.56761e-09	0.349156	0.304	0.2	8.22726e-05	0 CD8	MTFP1
	3.59473e-09	0.311587	0.256	0.161	8.28981e-05	0 CD8	JOSD1
	3.62188e-09	-0.356419	0.174	0.317	8.35242e-05	0 CD8	BACH2
	3.76324e-09	0.353208	0.373	0.268	8.67841e-05	0 CD8	GSPT1
	3.92805e-09	0.370621	0.751	0.668	9.05848e-05	0 CD8	ELF1
	4.24279e-09	0.295814	0.446	0.366	9.78429e-05	0 CD8	RBM4
	4.25056e-09	0.390324	0.872	0.764	9.80222e-05	0 CD8	CD69
	4.42637e-09	-0.274048	0.054	0.118	0.000102076	0 CD8	WARS
	4.45448e-09	0.329618	0.298	0.204	0.000102725	0 CD8	MAP4K1
	4.84312e-09	0.380084	0.554	0.446	0.000111687	0 CD8	HSPD1
	5.00902e-09	0.329564	0.4	0.305	0.000115513	0 CD8	NFE2L2
	5.06989e-09	0.317099	0.294	0.193	0.000116917	0 CD8	CYSTM1
	5.13494e-09	0.342491	0.297	0.193	0.000118417	0 CD8	SIRT2
	5.41005e-09	0.274682	0.39	0.31	0.000124761	0 CD8	MOB1A
	5.43795e-09	0.338024	0.409	0.286	0.000125405	0 CD8	ELL2
	5.54418e-09	0.268649	0.312	0.219	0.000127854	0 CD8	CDC42EP3
	5.59813e-09	0.335697	0.512	0.423	0.000129099	0 CD8	MYADM
	6.22186e-09	-0.255359	0.269	0.365	0.000143482	0 CD8	UPP1
	7.14059e-09	0.300277	0.452	0.358	0.000164669	0 CD8	SS18L2
	8.03694e-09	0.267629	0.214	0.145	0.00018534	0 CD8	SUPV3L1
	9.29863e-09	0.320804	0.446	0.343	0.000214436	0 CD8	USP36
	9.53446e-09	0.281419	0.719	0.648	0.000219874	0 CD8	PSMA7
	9.53789e-09	0.275424	0.197	0.126	0.000219953	0 CD8	AC068587.4
	1.02907e-08	-0.316952	0.278	0.423	0.000237313	0 CD8	KLF3
	1.09134e-08	0.322204	0.256	0.163	0.000251674	0 CD8	SC5D
	1.12751e-08	0.250328	0.341	0.266	0.000260014	0 CD8	ETF1
	1.23252e-08	0.26868	0.168	0.088	0.000284231	0 CD8	HEXIM1
	1.29225e-08	0.355739	0.243	0.14	0.000298007	0 CD8	ERAP2
	1.45528e-08	0.268731	0.32	0.251	0.000335602	0 CD8	TUBA1C
	1.5497e-08	0.372121	0.33	0.223	0.000357377	0 CD8	DHX36
	1.5794e-08	0.291402	0.189	0.109	0.000364226	0 CD8	BANP
	1.59867e-08	-0.290574	0.509	0.597	0.000368668	0 CD8	ARHGAP15
	1.77598e-08	0.503488	0.275	0.171	0.000409558	0 CD8	TNF
	1.91237e-08	0.250087	0.297	0.23	0.000441012	0 CD8	TIPARP
	1.96536e-08	0.310918	0.268	0.177	0.000453232	0 CD8	EVI2A
	2.15991e-08	0.299688	0.294	0.201	0.000498096	0 CD8	ORAI1
	2.21909e-08	-0.279388	0.222	0.353	0.000511744	0 CD8	CLNS1A
	2.29055e-08	-0.299628	0.126	0.225	0.000528223	0 CD8	CD320
	2.42488e-08	-0.504414	0.068	0.166	0.0005592	0 CD8	GRN
	2.80469e-08	-0.354489	0.334	0.47	0.000646789	0 CD8	RIPOR2
	2.84007e-08	0.361252	0.498	0.383	0.000654949	0 CD8	REEP5
	3.07791e-08	-0.343739	0.188	0.327	0.000709796	0 CD8	RCSD1
	3.09764e-08	-0.624455	0.42	0.491	0.000714346	0 CD8	NR3C1
	3.10856e-08	0.638795	0.21	0.121	0.000716866	0 CD8	HSPA1B
	3.15822e-08	0.275468	0.333	0.256	0.000728317	0 CD8	PRELID3B
	3.26636e-08	0.377044	0.558	0.441	0.000753255	0 CD8	BZW1
	3.42646e-08	0.290162	0.662	0.593	0.000790175	0 CD8	ARL6IP5
	3.50919e-08	-0.335843	0.41	0.559	0.000809255	0 CD8	PNISR
	3.52631e-08	-0.351764	0.24	0.359	0.000813202	0 CD8	PIM2
	3.54753e-08	0.32922	0.377	0.28	0.000818096	0 CD8	CDK2AP2
	3.59131e-08	0.277714	0.109	0.035	0.000828191	0 CD8	MSC
	3.73298e-08	0.2506	0.47	0.381	0.000860862	0 CD8	IQGAP2
	3.83379e-08	0.332518	0.314	0.219	0.000884111	0 CD8	MAT2A
	3.90266e-08	0.301518	0.544	0.464	0.000899992	0 CD8	GNAS
	4.03756e-08	0.275331	0.216	0.137	0.000931101	0 CD8	DCTN6
	4.63716e-08	0.331231	0.244	0.161	0.00106938	0 CD8	LY9
	5.18053e-08	0.287057	0.257	0.175	0.00119468	0 CD8	ITPRIP
	5.18642e-08	0.304169	0.362	0.274	0.00119604	0 CD8	NRBP1
	5.49788e-08	0.366095	0.206	0.103	0.00126787	0 CD8	MT1F
	5.89654e-08	0.264418	0.252	0.177	0.0013598	0 CD8	DNAJB11
	6.0525e-08	-0.251871	0.117	0.211	0.00139577	0 CD8	S1PR1
	6.25497e-08	0.288939	0.546	0.443	0.00144246	0 CD8	CD96
	6.51463e-08	0.260104	0.296	0.213	0.00150234	0 CD8	STX11
	6.96076e-08	0.351896	0.594	0.509	0.00160522	0 CD8	GADD45B
	7.44641e-08	-0.307411	0.258	0.367	0.00171722	0 CD8	DSTN
	7.49134e-08	-0.254388	0.371	0.475	0.00172758	0 CD8	MGAT4A
	8.03509e-08	0.313462	0.117	0.036	0.00185297	0 CD8	ULBP2
	8.08265e-08	0.267722	0.377	0.305	0.00186394	0 CD8	IFI16
	8.5352e-08	0.307728	0.365	0.278	0.0019683	0 CD8	INSIG1
	9.3924e-08	-0.26958	0.479	0.586	0.00216598	0 CD8	CD48
	9.83486e-08	0.251494	0.695	0.635	0.00226802	0 CD8	CDC37
	1.05122e-07	-0.338849	0.152	0.251	0.00242421	0 CD8	ANK3
	1.09253e-07	0.370341	0.334	0.228	0.00251948	0 CD8	DR1
	1.12592e-07	0.293449	0.33	0.246	0.00259648	0 CD8	ARPP19
	1.16199e-07	0.273336	0.251	0.172	0.00267967	0 CD8	TMEM170A
	1.29099e-07	0.333031	0.32	0.215	0.00297715	0 CD8	RFTN1
	1.32155e-07	0.295837	0.395	0.324	0.00304762	0 CD8	CNOT2
	1.36236e-07	0.30977	0.425	0.336	0.00314174	0 CD8	IDI1
	1.37387e-07	0.264905	0.255	0.182	0.00316827	0 CD8	LPAR2
	1.44855e-07	-0.250846	0.159	0.241	0.0033405	0 CD8	HIST1H1E
	1.61183e-07	0.270381	0.305	0.221	0.00371704	0 CD8	P2RY10
	1.62828e-07	0.265935	0.534	0.458	0.00375498	0 CD8	PSMB6
	1.66518e-07	0.317003	0.264	0.17	0.00384007	0 CD8	ST8SIA4
	1.79984e-07	0.326088	0.35	0.256	0.00415062	0 CD8	TMEM109
	1.88697e-07	-0.390933	0.212	0.266	0.00435155	0 CD8	JARID2
	1.95983e-07	0.276586	0.194	0.11	0.00451957	0 CD8	SMAD7
	2.01764e-07	0.281399	0.206	0.125	0.00465287	0 CD8	GPR174
	2.14164e-07	-0.580555	0.995	0.997	0.00493883	0 CD8	FTH1
	2.15498e-07	0.266376	0.571	0.474	0.00496961	0 CD8	PRDX1
	2.47774e-07	0.299737	0.502	0.425	0.00571392	0 CD8	SH3KBP1
	2.76603e-07	0.345715	0.188	0.088	0.00637874	0 CD8	CASP3
	2.98724e-07	0.256578	0.803	0.747	0.00688887	0 CD8	UBL5
	3.33196e-07	-0.264854	0.136	0.244	0.00768384	0 CD8	DGKA
	3.47478e-07	-0.355626	0.603	0.686	0.00801319	0 CD8	TLE5
	3.52136e-07	-0.275825	0.11	0.217	0.0081206	0 CD8	CRTC3
	3.56202e-07	0.273142	0.307	0.219	0.00821437	0 CD8	ITGAL
	3.67684e-07	0.314	0.358	0.263	0.00847915	0 CD8	TRAC
	3.79206e-07	-0.259068	0.1	0.169	0.00874488	0 CD8	MAF
	4.01502e-07	0.343823	0.288	0.191	0.00925904	0 CD8	MAZ
	4.03719e-07	0.282815	0.223	0.151	0.00931016	0 CD8	ARHGAP25
	4.19059e-07	0.350355	0.354	0.251	0.00966393	0 CD8	PMAIP1
	4.23387e-07	0.334164	0.449	0.37	0.00976372	0 CD8	RESF1
	4.27371e-07	0.324867	0.363	0.271	0.00985561	0 CD8	ATF7IP
	4.58925e-07	0.374434	0.266	0.156	0.0105833	0 CD8	BTN3A2
	5.50173e-07	0.390295	0.391	0.285	0.0126875	0 CD8	TRAT1
	5.511e-07	0.308235	0.303	0.212	0.0127089	0 CD8	PRKX
	6.06985e-07	0.261894	0.206	0.131	0.0139977	0 CD8	BTN3A1
	6.27177e-07	0.262757	0.457	0.385	0.0144633	0 CD8	RPN1
	6.8743e-07	-0.268684	0.577	0.668	0.0158528	0 CD8	LIMD2
	6.9429e-07	0.277166	0.579	0.491	0.016011	0 CD8	ETS1
	6.97144e-07	0.251763	0.224	0.157	0.0160768	0 CD8	DUSP5
	7.61137e-07	0.323804	0.357	0.26	0.0175526	0 CD8	CSNK1D
	7.75584e-07	-0.254561	0.941	0.965	0.0178857	0 CD8	COX4I1
	8.1471e-07	-0.3085	0.055	0.136	0.018788	0 CD8	BRI3
	8.66805e-07	0.282062	0.201	0.122	0.0199894	0 CD8	ASF1A
	9.91836e-07	0.315002	0.753	0.686	0.0228727	0 CD8	NCL
	1.03038e-06	-0.282413	0.598	0.692	0.0237616	0 CD8	HMGN2
	1.08517e-06	0.302292	0.475	0.398	0.0250251	0 CD8	CORO7
	1.19085e-06	-0.44978	0.925	0.898	0.0274622	0 CD8	S100A4
	1.19726e-06	0.255481	0.32	0.245	0.0276099	0 CD8	CEBPZ
	1.20394e-06	0.263006	0.537	0.452	0.0277641	0 CD8	ARL4C
	1.28996e-06	0.28831	0.254	0.171	0.0297478	0 CD8	HSPB11
	1.2924e-06	0.302142	0.25	0.186	0.029804	0 CD8	CMSS1
	1.40771e-06	0.299765	0.173	0.111	0.0324633	0 CD8	TRMO
	1.41198e-06	0.256138	0.603	0.514	0.0325618	0 CD8	CD3G
	1.41622e-06	0.378723	0.708	0.641	0.0326595	0 CD8	SMCHD1
	1.58754e-06	0.263164	0.586	0.524	0.0366102	0 CD8	DRAP1
	1.66493e-06	0.301783	0.606	0.531	0.0383949	0 CD8	PSMB8
	1.83763e-06	-0.2591	0.491	0.612	0.0423775	0 CD8	NDUFB9
	1.88409e-06	0.333304	0.324	0.22	0.043449	0 CD8	PAF1
	1.88444e-06	-0.30433	0.164	0.25	0.0434572	0 CD8	AQP3
	3.87986e-114	1.2839	0.951	0.567	8.94734e-110	1 CD4	IL7R
	5.63416e-80	0.879732	0.995	0.951	1.29929e-75	1 CD4	VIM
	1.65648e-79	0.596367	0.997	0.992	3.82001e-75	1 CD4	RPLP0
	5.16968e-74	0.879281	0.999	0.996	1.19218e-69	1 CD4	FTH1
	1.60963e-73	-2.25069	0.072	0.386	3.71196e-69	1 CD4	CCL4
	2.70887e-73	-2.01289	0.11	0.448	6.24693e-69	1 CD4	HLA-DRB1
	4.64937e-70	0.436895	1	1	1.07219e-65	1 CD4	RPLP1
	1.86781e-69	-1.36059	0.069	0.398	4.30737e-65	1 CD4	ZEB2
	2.04985e-65	1.15217	0.759	0.434	4.72716e-61	1 CD4	LMNA
	1.73672e-63	-3.06074	0.191	0.462	4.00505e-59	1 CD4	NKG7
	1.91925e-63	-2.31884	0.051	0.355	4.42599e-59	1 CD4	HLA-DRA
	5.48581e-63	-1.81607	0.192	0.53	1.26508e-58	1 CD4	HLA-DPA1
	2.58511e-62	-2.08511	0.059	0.358	5.96153e-58	1 CD4	GZMH
	2.75075e-62	0.309942	1	1	6.3435e-58	1 CD4	RPL41
	5.4892e-62	-1.66313	0.15	0.498	1.26587e-57	1 CD4	HLA-DPB1
	3.48961e-59	-2.18132	0.073	0.406	8.0474e-55	1 CD4	HLA-DRB5
	8.25389e-58	1.0206	0.932	0.731	1.90343e-53	1 CD4	ANXA1
	3.39542e-54	0.636388	0.997	0.966	7.83017e-50	1 CD4	BTG1
	5.77548e-54	0.854941	0.84	0.532	1.33188e-49	1 CD4	LTB
	4.1582e-53	-1.34982	0.034	0.286	9.58923e-49	1 CD4	HLA-DQA2
	1.6695e-52	-1.91247	0.061	0.338	3.85003e-48	1 CD4	GZMB
	8.58116e-52	-1.18065	0.029	0.256	1.9789e-47	1 CD4	HLA-DQA1
	9.5193e-52	0.707087	0.99	0.926	2.19524e-47	1 CD4	ZFP36L2
	1.88005e-51	0.862801	0.985	0.937	4.33558e-47	1 CD4	ZFP36
	8.26047e-51	0.427585	0.999	0.996	1.90495e-46	1 CD4	RPS18
	5.68038e-50	0.313492	1	1	1.30995e-45	1 CD4	RPL10
	6.69548e-49	0.825651	0.891	0.691	1.54404e-44	1 CD4	EZR
	1.05597e-48	1.05792	0.652	0.337	2.43517e-44	1 CD4	GPR183
	4.42442e-47	0.952685	0.831	0.579	1.02031e-42	1 CD4	RGCC
	4.93692e-46	0.861732	0.268	0.058	1.1385e-41	1 CD4	CCR6
	9.95857e-46	0.34754	1	0.999	2.29655e-41	1 CD4	TPT1
	1.42469e-44	0.517214	0.983	0.959	3.28549e-40	1 CD4	PABPC1
	1.65786e-44	-1.45446	0.124	0.372	3.82318e-40	1 CD4	CD8A
	1.9575e-44	0.715163	0.892	0.732	4.51419e-40	1 CD4	SLC2A3
	3.29369e-44	0.321417	1	1	7.59559e-40	1 CD4	EEF1A1
	2.79909e-42	0.311572	1	1	6.45498e-38	1 CD4	RPL13
	9.77659e-41	0.682616	0.979	0.927	2.25458e-36	1 CD4	FOS
	1.84148e-40	-1.13101	0.081	0.293	4.24664e-36	1 CD4	PRF1
	5.47863e-40	-0.840985	0.042	0.25	1.26343e-35	1 CD4	HLA-DMA
	8.41898e-40	0.804087	0.927	0.724	1.9415e-35	1 CD4	TNFAIP3
	9.09488e-40	-0.723175	0.644	0.764	2.09737e-35	1 CD4	ITGB2
	4.16701e-39	-1.35175	0.003	0.144	9.60953e-35	1 CD4	FGFBP2
	1.04315e-38	-2.55946	0.012	0.191	2.40562e-34	1 CD4	TYROBP
	9.76512e-38	0.645971	0.463	0.217	2.25193e-33	1 CD4	KLRB1
	1.29536e-37	-0.795909	0.075	0.284	2.98724e-33	1 CD4	AOAH
	1.62521e-37	0.59393	0.582	0.361	3.74789e-33	1 CD4	PRNP
	2.54512e-37	0.274257	0.998	0.998	5.8693e-33	1 CD4	RPL8
	4.00451e-37	-1.33607	0.35	0.497	9.23481e-33	1 CD4	CTSW
	1.15674e-36	0.803079	0.447	0.183	2.66755e-32	1 CD4	AQP3
	2.07193e-36	0.831042	0.599	0.327	4.77807e-32	1 CD4	CDKN1A
	2.19376e-36	0.277323	0.999	0.999	5.05904e-32	1 CD4	RPL18A
	7.98512e-36	0.290065	1	0.998	1.84145e-31	1 CD4	RPS19
	1.15287e-35	0.722883	0.432	0.183	2.65863e-31	1 CD4	CRIP2
	1.41021e-35	-0.642765	0.742	0.83	3.25209e-31	1 CD4	LSP1
	3.61485e-35	0.483528	0.36	0.152	8.3362e-31	1 CD4	TNFRSF4
	3.89495e-35	0.624597	0.758	0.498	8.98215e-31	1 CD4	CREM
	8.44457e-35	0.337679	0.996	0.988	1.9474e-30	1 CD4	RPL3
	1.06822e-34	0.657127	0.689	0.452	2.46342e-30	1 CD4	TUBB4B
	1.53191e-34	-1.49645	0.006	0.138	3.53275e-30	1 CD4	FCER1G
	1.7562e-34	-1.52833	0.032	0.2	4.04997e-30	1 CD4	AIF1
	3.63325e-34	-0.402402	1	1	8.37864e-30	1 CD4	MT-CO1
	4.47212e-34	-0.833995	0.011	0.154	1.03132e-29	1 CD4	CRTAM
	2.69588e-32	-0.471168	0.988	0.997	6.21696e-28	1 CD4	MT-CO3
	6.10418e-32	0.293855	0.994	0.988	1.40768e-27	1 CD4	RPL35
	6.5626e-32	0.362911	0.988	0.951	1.5134e-27	1 CD4	SARAF
	7.77956e-32	0.471968	0.964	0.876	1.79404e-27	1 CD4	CRIP1
	1.4966e-31	-2.45837	0.014	0.144	3.45131e-27	1 CD4	CST3
	1.57016e-31	0.618111	0.705	0.453	3.62095e-27	1 CD4	CSRNP1
	1.92516e-31	0.287608	1	1	4.43961e-27	1 CD4	RPS12
	3.70644e-31	-0.61156	0.001	0.13	8.54743e-27	1 CD4	FGR
	4.5083e-31	-0.795164	0.083	0.281	1.03966e-26	1 CD4	KLRK1
	1.14031e-30	0.370352	0.973	0.924	2.62967e-26	1 CD4	FXYD5
	1.62024e-30	0.412517	0.951	0.856	3.73644e-26	1 CD4	TAGLN2
	4.09034e-30	0.598316	0.59	0.347	9.43273e-26	1 CD4	RORA
	6.68442e-30	-0.581044	0.006	0.137	1.54149e-25	1 CD4	ADGRG1
	8.08131e-30	0.254797	0.999	0.998	1.86363e-25	1 CD4	RPS4X
	2.16293e-29	-0.378782	1	1	4.98793e-25	1 CD4	TMSB10
	2.96424e-29	-0.867188	0.117	0.327	6.83582e-25	1 CD4	CD8B
	4.1435e-29	-0.845176	0.005	0.137	9.55532e-25	1 CD4	LYN
	7.6279e-29	0.542518	0.695	0.454	1.75907e-24	1 CD4	SAMSN1
	8.05592e-29	-1.80356	0.858	0.871	1.85778e-24	1 CD4	CD74
	1.30383e-28	-0.588848	0.011	0.158	3.00676e-24	1 CD4	PLEK
	1.81925e-28	-0.515205	0.585	0.693	4.19536e-24	1 CD4	HMGN2
	2.37552e-28	-0.547125	0.983	0.983	5.47819e-24	1 CD4	PFN1
	4.98058e-28	0.459334	0.802	0.643	1.14857e-23	1 CD4	SELENOK
	8.17772e-28	-1.02811	0.103	0.309	1.88586e-23	1 CD4	HLA-DQB1
	3.4005e-27	-1.03444	0.007	0.138	7.8419e-23	1 CD4	CCL3
	9.42777e-27	0.27558	0.999	0.997	2.17414e-22	1 CD4	RPL36
	9.48349e-27	-1.50244	0.017	0.158	2.18699e-22	1 CD4	CCL4L2
	1.46001e-26	-2.85945	0.034	0.17	3.36693e-22	1 CD4	GNLY
	1.46374e-26	0.521748	0.401	0.201	3.37554e-22	1 CD4	MPZL3
	1.47838e-26	0.298069	0.998	0.987	3.4093e-22	1 CD4	RPL36A
	2.40093e-26	0.39865	0.793	0.596	5.53678e-22	1 CD4	PLP2
	2.86035e-26	0.265174	0.999	0.997	6.59626e-22	1 CD4	RPL14
	3.62565e-26	-0.577969	0.999	0.998	8.36111e-22	1 CD4	ACTB
	1.54297e-25	0.668573	0.973	0.89	3.55825e-21	1 CD4	HSPA8
	2.0355e-25	0.39329	0.579	0.383	4.69406e-21	1 CD4	FLT3LG
	3.7733e-25	-1.06118	0.002	0.104	8.7016e-21	1 CD4	SPI1
	1.35286e-24	-4.04017	0.01	0.109	3.11983e-20	1 CD4	S100A8
	1.35295e-24	0.715531	0.736	0.564	3.12005e-20	1 CD4	HSPE1
	1.66949e-24	0.556237	0.404	0.205	3.85001e-20	1 CD4	TUBB2A
	2.12109e-24	-1.49835	0.001	0.103	4.89144e-20	1 CD4	FCN1
	2.18688e-24	0.486469	0.483	0.297	5.04315e-20	1 CD4	TTC39C
	2.37736e-24	-0.322773	1	1	5.48243e-20	1 CD4	MT-CO2
	3.34966e-24	-0.340926	0.012	0.103	7.72466e-20	1 CD4	HLA-DMB
	4.12533e-24	0.257455	0.817	0.621	9.51342e-20	1 CD4	SPOCK2
	4.16862e-24	0.405387	0.989	0.963	9.61325e-20	1 CD4	JUNB
	6.62835e-24	-0.817916	0.035	0.163	1.52856e-19	1 CD4	KLRD1
	8.72689e-24	0.630948	0.66	0.479	2.01251e-19	1 CD4	CD55
	1.01795e-23	0.470307	0.256	0.09	2.34749e-19	1 CD4	PERP
	2.05602e-23	0.671202	0.606	0.378	4.74138e-19	1 CD4	PTGER4
	2.07841e-23	-0.420572	0.007	0.108	4.79303e-19	1 CD4	FCRL6
	2.44001e-23	0.500536	0.735	0.556	5.62691e-19	1 CD4	EML4
	4.35839e-23	-3.24088	0.011	0.118	1.00509e-18	1 CD4	LYZ
	7.11442e-23	0.503567	0.719	0.527	1.64066e-18	1 CD4	FAM177A1
	9.22649e-23	-0.50526	0.54	0.692	2.12772e-18	1 CD4	TXNIP
	1.1069e-22	0.556648	0.571	0.373	2.55261e-18	1 CD4	SNHG16
	2.31065e-22	0.630145	0.713	0.55	5.32859e-18	1 CD4	SQSTM1
	3.15947e-22	-0.741581	0.085	0.219	7.28607e-18	1 CD4	CMC1
	3.46293e-22	0.473303	0.629	0.408	7.98587e-18	1 CD4	PDE4B
	4.08664e-22	-0.3856	0.013	0.118	9.4242e-18	1 CD4	PECAM1
	7.2619e-22	-0.390276	0.971	0.978	1.67467e-17	1 CD4	SERF2
	8.78018e-22	0.388275	0.175	0.054	2.0248e-17	1 CD4	LYPD3
	1.2948e-21	-3.47767	0.014	0.116	2.98594e-17	1 CD4	S100A9
	1.38485e-21	0.502709	0.289	0.117	3.1936e-17	1 CD4	CD40LG
	2.96235e-21	-0.590325	0.827	0.847	6.83148e-17	1 CD4	CYBA
	6.37762e-21	0.347498	0.132	0.025	1.47074e-16	1 CD4	TTC39C-AS1
	7.0569e-21	-0.433286	0.051	0.176	1.62739e-16	1 CD4	RIN3
	7.63709e-21	0.754663	0.681	0.491	1.76119e-16	1 CD4	GADD45B
	1.21236e-20	-0.685812	0.229	0.378	2.79583e-16	1 CD4	MAP3K8
	1.4038e-20	-0.447727	0.806	0.847	3.23729e-16	1 CD4	ARPC3
	1.93045e-20	0.5523	0.8	0.653	4.4518e-16	1 CD4	YPEL5
	1.95556e-20	0.528174	0.477	0.288	4.50971e-16	1 CD4	PDE4D
	2.06072e-20	0.403319	0.319	0.164	4.75223e-16	1 CD4	ERN1
	2.33251e-20	0.298894	0.567	0.418	5.37901e-16	1 CD4	PBXIP1
	3.4108e-20	0.495215	0.916	0.808	7.86564e-16	1 CD4	CD44
	7.49956e-20	-0.414537	0.022	0.122	1.72947e-15	1 CD4	GAS7
	8.1018e-20	-0.729481	0.01	0.1	1.86836e-15	1 CD4	CFD
	9.09291e-20	0.478685	0.273	0.137	2.09692e-15	1 CD4	FAAH2
	9.49001e-20	-0.428067	0.143	0.276	2.18849e-15	1 CD4	NUCB2
	1.07907e-19	0.557826	0.346	0.156	2.48845e-15	1 CD4	S1PR1
	1.31898e-19	-0.586911	0.055	0.207	3.0417e-15	1 CD4	TOX
	2.76071e-19	0.366177	0.477	0.301	6.36647e-15	1 CD4	CD28
	4.02326e-19	0.502124	0.93	0.815	9.27803e-15	1 CD4	HSP90AB1
	4.03598e-19	0.634333	0.48	0.243	9.30737e-15	1 CD4	BACH2
	4.94525e-19	0.492159	0.847	0.719	1.14042e-14	1 CD4	MCL1
	5.08559e-19	-0.356692	0.029	0.131	1.17279e-14	1 CD4	ABI3
	5.20738e-19	1.005	0.861	0.697	1.20087e-14	1 CD4	DNAJB1
	7.4248e-19	-0.498082	0.827	0.852	1.71223e-14	1 CD4	HCST
	1.91798e-18	0.495708	0.755	0.569	4.42306e-14	1 CD4	NR4A2
	1.97342e-18	0.522579	0.353	0.18	4.55089e-14	1 CD4	TRAF1
	2.87388e-18	0.355103	0.683	0.541	6.62745e-14	1 CD4	IDS
	6.41791e-18	-0.36587	0.037	0.133	1.48003e-13	1 CD4	THEMIS2
	8.84579e-18	0.366218	0.536	0.388	2.03993e-13	1 CD4	PPP1CB
	1.07611e-17	-0.358493	0.977	0.977	2.48161e-13	1 CD4	ATP5F1E
	1.17659e-17	0.466664	0.511	0.331	2.71334e-13	1 CD4	USP36
	1.30186e-17	-0.334667	0.991	0.992	3.00223e-13	1 CD4	HLA-C
	1.45116e-17	0.405242	0.381	0.232	3.34653e-13	1 CD4	KDM6B
	2.86713e-17	0.356176	0.484	0.324	6.61189e-13	1 CD4	PBX4
	3.03916e-17	0.285496	0.644	0.492	7.00861e-13	1 CD4	NDUFV2
	3.09118e-17	0.303444	0.292	0.172	7.12858e-13	1 CD4	KDSR
	3.7e-17	0.354797	0.226	0.102	8.53258e-13	1 CD4	SLAMF1
	3.79762e-17	0.66743	0.466	0.304	8.75769e-13	1 CD4	CCR7
	5.48198e-17	-0.825888	0.456	0.567	1.2642e-12	1 CD4	GSTP1
	6.76785e-17	0.308116	0.525	0.358	1.56073e-12	1 CD4	CAMK4
	9.41287e-17	0.321294	0.231	0.109	2.1707e-12	1 CD4	SLC39A8
	9.91077e-17	-0.527607	0.053	0.152	2.28552e-12	1 CD4	FCGRT
	1.11866e-16	-0.522199	0.21	0.345	2.57975e-12	1 CD4	AP2S1
	1.37579e-16	-0.597807	0.493	0.582	3.1727e-12	1 CD4	GZMM
	2.39362e-16	-0.415626	0.078	0.155	5.51992e-12	1 CD4	RNF130
	2.59105e-16	-1.35531	0.478	0.492	5.97522e-12	1 CD4	CCL5
	3.0306e-16	0.258847	0.228	0.127	6.98886e-12	1 CD4	SYNJ2
	3.20989e-16	0.38009	0.559	0.415	7.40233e-12	1 CD4	MYADM
	4.25175e-16	0.473478	0.405	0.253	9.80495e-12	1 CD4	GATA3
	4.47965e-16	0.45884	0.714	0.574	1.03305e-11	1 CD4	CYCS
	7.87266e-16	-0.550512	0.422	0.575	1.81551e-11	1 CD4	PSMB9
	8.96702e-16	-0.466712	0.1	0.224	2.06788e-11	1 CD4	AGTRAP
	1.00957e-15	-0.447128	0.464	0.565	2.32817e-11	1 CD4	PPP1CA
	1.03386e-15	0.506884	0.477	0.288	2.38418e-11	1 CD4	PHLDA1
	1.15454e-15	-0.512374	0.062	0.195	2.66248e-11	1 CD4	PTMS
	1.74033e-15	-0.330901	0.973	0.968	4.01337e-11	1 CD4	CFL1
	1.89276e-15	0.355367	0.441	0.297	4.36489e-11	1 CD4	ARL4A
	2.31343e-15	-0.530659	0.149	0.255	5.335e-11	1 CD4	MATK
	2.83019e-15	-0.960729	0.365	0.457	6.5267e-11	1 CD4	GZMA
	3.0701e-15	-0.875174	0.429	0.548	7.07996e-11	1 CD4	PSAP
	3.65377e-15	-0.453452	0.469	0.577	8.42596e-11	1 CD4	CAP1
	4.02298e-15	-0.483173	0.196	0.305	9.27739e-11	1 CD4	APOBEC3G
	4.30102e-15	-0.70524	0.013	0.102	9.91858e-11	1 CD4	CD68
	4.72007e-15	-0.35255	0.124	0.221	1.08849e-10	1 CD4	FBXO32
	5.24985e-15	0.268658	0.154	0.063	1.21067e-10	1 CD4	FXYD1
	6.29847e-15	0.38692	0.772	0.599	1.45249e-10	1 CD4	RHOH
	6.60703e-15	0.349018	0.533	0.381	1.52365e-10	1 CD4	P2RY8
	7.04385e-15	-0.408038	0.041	0.141	1.62438e-10	1 CD4	ENC1
	7.10728e-15	0.304676	0.336	0.21	1.63901e-10	1 CD4	RARA
	7.28572e-15	0.298165	0.335	0.216	1.68016e-10	1 CD4	P2RY10
	7.30077e-15	-0.646864	0.041	0.133	1.68363e-10	1 CD4	IFNGR2
	7.54326e-15	-0.467429	0.134	0.26	1.73955e-10	1 CD4	SYNE1
	7.88848e-15	0.343253	0.431	0.284	1.81916e-10	1 CD4	ELL2
	9.90645e-15	-0.655078	0.071	0.217	2.28453e-10	1 CD4	TIGIT
	1.03037e-14	-0.371438	0.767	0.804	2.37612e-10	1 CD4	ELOB
	1.03267e-14	-0.39255	0.074	0.166	2.38144e-10	1 CD4	FHIT
	1.38038e-14	0.37581	0.479	0.332	3.1833e-10	1 CD4	BIRC3
	1.58856e-14	0.279226	0.335	0.207	3.66338e-10	1 CD4	ANK3
	1.71196e-14	-2.28681	0.054	0.155	3.94795e-10	1 CD4	IFI30
	1.71712e-14	0.34626	0.692	0.553	3.95986e-10	1 CD4	ARHGAP15
	1.77836e-14	0.308146	0.228	0.112	4.10107e-10	1 CD4	ZC3H12D
	2.00433e-14	0.382346	0.208	0.098	4.62219e-10	1 CD4	PGAP1
	2.29317e-14	-0.894683	0.127	0.261	5.28827e-10	1 CD4	LAG3
	2.40639e-14	0.686605	0.916	0.833	5.54939e-10	1 CD4	HSP90AA1
	2.50161e-14	-0.347083	0.399	0.484	5.76897e-10	1 CD4	FAM49B
	2.63762e-14	-0.353469	0.05	0.13	6.0826e-10	1 CD4	BLVRB
	2.75989e-14	0.440528	0.913	0.842	6.36458e-10	1 CD4	JUN
	3.53541e-14	-0.648755	0.064	0.177	8.15301e-10	1 CD4	SPON2
	3.9795e-14	0.335786	0.241	0.114	9.17712e-10	1 CD4	TNFRSF25
	4.05844e-14	0.288834	0.933	0.814	9.35918e-10	1 CD4	CXCR4
	4.07767e-14	0.278561	0.166	0.066	9.40351e-10	1 CD4	DPP4
	4.08471e-14	-0.463236	0.293	0.429	9.41975e-10	1 CD4	PSMB10
	4.65755e-14	0.30389	0.877	0.752	1.07408e-09	1 CD4	LEPROTL1
	4.96977e-14	-0.379582	0.195	0.303	1.14608e-09	1 CD4	PCED1B
	6.91213e-14	0.553941	0.595	0.439	1.59401e-09	1 CD4	HSPD1
	1.04565e-13	0.251584	0.695	0.588	2.41137e-09	1 CD4	ANKRD12
	1.25427e-13	-0.339364	0.04	0.133	2.89246e-09	1 CD4	YBX3
	1.31349e-13	0.255528	0.143	0.062	3.02904e-09	1 CD4	BTBD11
	1.72866e-13	-0.440319	0.122	0.226	3.98647e-09	1 CD4	FABP5
	2.38256e-13	0.635948	0.277	0.131	5.49442e-09	1 CD4	BAG3
	2.75833e-13	-0.654962	0.36	0.509	6.36097e-09	1 CD4	CTSD
	3.32485e-13	0.387739	0.393	0.252	7.66744e-09	1 CD4	CDC14A
	4.75364e-13	0.343148	0.415	0.282	1.09624e-08	1 CD4	NFKB1
	6.23213e-13	-0.485457	0.166	0.273	1.43719e-08	1 CD4	MYO1F
	6.59127e-13	0.325017	0.774	0.641	1.52001e-08	1 CD4	AHNAK
	7.37078e-13	0.376592	0.363	0.259	1.69977e-08	1 CD4	ALG13
	7.77987e-13	0.27226	0.225	0.131	1.79412e-08	1 CD4	GNA15
	9.52281e-13	-1.21189	0.977	0.981	2.19606e-08	1 CD4	FTL
	1.54033e-12	0.250934	0.286	0.187	3.55215e-08	1 CD4	NFKB2
	1.8733e-12	-0.405502	0.826	0.859	4.32001e-08	1 CD4	CORO1A
	1.97228e-12	0.429926	0.386	0.237	4.54827e-08	1 CD4	TUBA1C
	2.05473e-12	-0.411544	0.107	0.23	4.73842e-08	1 CD4	MIR4435-2HG
	2.31083e-12	-0.40385	0.497	0.61	5.329e-08	1 CD4	HCLS1
	2.40437e-12	0.270783	0.546	0.429	5.54472e-08	1 CD4	ARID5A
	2.43948e-12	-0.440638	0.572	0.667	5.62568e-08	1 CD4	LIMD2
	2.83368e-12	-0.349774	0.494	0.592	6.53474e-08	1 CD4	UQCR10
	3.12709e-12	-0.2746	0.031	0.106	7.21138e-08	1 CD4	SH3BP2
	3.13249e-12	-0.305899	0.07	0.151	7.22384e-08	1 CD4	GLCCI1
	3.31107e-12	0.374824	0.206	0.115	7.63567e-08	1 CD4	PHLDA2
	4.08471e-12	0.393165	0.143	0.043	9.41976e-08	1 CD4	RGS16
	4.18256e-12	0.302303	0.437	0.305	9.64541e-08	1 CD4	AL135905.2
	4.54389e-12	-0.376445	0.846	0.858	1.04787e-07	1 CD4	ARPC2
	4.78818e-12	0.336191	0.301	0.166	1.1042e-07	1 CD4	DYNLT3
	5.12092e-12	0.319975	0.467	0.325	1.18094e-07	1 CD4	SNHG12
	5.71966e-12	-0.465555	0.267	0.398	1.31901e-07	1 CD4	CARD16
	6.36946e-12	-0.353597	0.06	0.157	1.46886e-07	1 CD4	VAV3
	6.68206e-12	-0.300697	0.476	0.571	1.54095e-07	1 CD4	NDUFA3
	7.43739e-12	0.338113	0.285	0.159	1.71514e-07	1 CD4	SC5D
	7.50702e-12	-0.917404	0.564	0.562	1.73119e-07	1 CD4	CST7
	7.64799e-12	-0.356587	0.413	0.503	1.7637e-07	1 CD4	POMP
	7.8487e-12	0.347221	0.22	0.102	1.80999e-07	1 CD4	SMIM3
	1.15116e-11	-0.317063	0.317	0.427	2.6547e-07	1 CD4	LCP2
	1.24847e-11	-0.39397	0.107	0.226	2.87909e-07	1 CD4	ATP8A1
	1.26313e-11	-0.489284	0.102	0.226	2.91291e-07	1 CD4	GRINA
	1.42285e-11	0.339615	0.398	0.265	3.28123e-07	1 CD4	IVNS1ABP
	2.01499e-11	0.696533	0.351	0.206	4.64677e-07	1 CD4	NR4A1
	2.07483e-11	-0.478184	0.145	0.262	4.78478e-07	1 CD4	EFHD2
	2.0918e-11	0.384969	0.557	0.401	4.8239e-07	1 CD4	CDKN1B
	2.10365e-11	0.371295	0.484	0.346	4.85123e-07	1 CD4	GLIPR1
	2.72727e-11	-0.384486	0.25	0.36	6.28937e-07	1 CD4	PTP4A2
	2.78974e-11	1.03222	0.239	0.117	6.43343e-07	1 CD4	HSPA1B
	2.81786e-11	-0.357686	0.262	0.364	6.49826e-07	1 CD4	LAMTOR1
	3.82842e-11	0.464256	0.353	0.192	8.82873e-07	1 CD4	PNP
	4.02047e-11	0.274305	0.51	0.411	9.27161e-07	1 CD4	BAZ1A
	4.53839e-11	-0.294785	0.144	0.23	1.0466e-06	1 CD4	TPST2
	4.70709e-11	0.365456	0.426	0.279	1.0855e-06	1 CD4	CCDC107
	4.98007e-11	-0.384864	0.438	0.543	1.14845e-06	1 CD4	ATP5MPL
	5.15909e-11	0.307244	0.69	0.55	1.18974e-06	1 CD4	ZNF331
	6.19834e-11	0.273422	0.772	0.602	1.4294e-06	1 CD4	CD2
	6.51965e-11	-0.468891	0.044	0.105	1.5035e-06	1 CD4	XCL2
	6.57003e-11	0.320839	0.49	0.359	1.51512e-06	1 CD4	BHLHE40
	7.22925e-11	-0.439796	0.44	0.56	1.66714e-06	1 CD4	UCP2
	7.55831e-11	-0.282677	0.476	0.543	1.74302e-06	1 CD4	BRK1
	7.70267e-11	-0.360912	0.275	0.346	1.77631e-06	1 CD4	IL6ST
	7.80581e-11	0.295948	0.398	0.303	1.8001e-06	1 CD4	AREG
	8.43817e-11	0.271514	0.474	0.351	1.94593e-06	1 CD4	SOD2
	1.02623e-10	-0.250013	0.092	0.164	2.3666e-06	1 CD4	MAPK1
	1.15222e-10	-0.441075	0.044	0.11	2.65713e-06	1 CD4	CFP
	1.18548e-10	0.255035	0.639	0.504	2.73385e-06	1 CD4	PER1
	1.19734e-10	-0.445622	0.287	0.401	2.76119e-06	1 CD4	AKNA
	1.22351e-10	0.367762	0.35	0.242	2.82153e-06	1 CD4	CHMP1B
	1.31031e-10	-0.474444	0.111	0.213	3.02171e-06	1 CD4	ARHGAP26
	1.32254e-10	0.279347	0.273	0.164	3.0499e-06	1 CD4	NFATC1
	1.32909e-10	-0.363985	0.048	0.101	3.06502e-06	1 CD4	CLIC3
	1.54122e-10	-0.34852	0.936	0.936	3.5542e-06	1 CD4	H3F3A
	1.5838e-10	-0.356112	0.139	0.246	3.65241e-06	1 CD4	PTPN6
	1.62463e-10	-0.345755	0.288	0.39	3.74656e-06	1 CD4	TBC1D10C
	1.67546e-10	0.407053	0.235	0.131	3.86378e-06	1 CD4	AL133415.1
	1.72465e-10	-0.257896	0.46	0.532	3.97723e-06	1 CD4	TOMM6
	2.13584e-10	-0.268116	0.906	0.92	4.92547e-06	1 CD4	ATP5MC2
	2.23236e-10	-0.354112	0.472	0.545	5.14804e-06	1 CD4	PRKCH
	2.40908e-10	0.263958	0.462	0.332	5.55558e-06	1 CD4	PHF1
	2.44896e-10	0.499315	0.385	0.226	5.64755e-06	1 CD4	ZC3H12A
	2.77847e-10	-0.345174	0.672	0.728	6.40742e-06	1 CD4	CAPZB
	3.589e-10	-0.286238	0.293	0.377	8.2766e-06	1 CD4	UBE2L6
	3.78523e-10	-0.26381	0.072	0.146	8.72912e-06	1 CD4	HOTAIRM1
	3.88905e-10	-0.303909	0.278	0.366	8.96854e-06	1 CD4	TRAF3IP3
	4.04605e-10	0.318133	0.433	0.316	9.33059e-06	1 CD4	PDCL3
	4.07829e-10	0.258332	0.43	0.31	9.40495e-06	1 CD4	DANCR
	4.29968e-10	-0.480056	0.37	0.518	9.91549e-06	1 CD4	CALM3
	4.68818e-10	-0.291789	0.125	0.218	1.08114e-05	1 CD4	IPCEF1
	5.07968e-10	-0.315128	0.086	0.177	1.17143e-05	1 CD4	PYHIN1
	5.16811e-10	-0.26943	0.056	0.131	1.19182e-05	1 CD4	TSPAN32
	5.41259e-10	-0.402992	0.298	0.421	1.2482e-05	1 CD4	SAMHD1
	5.73379e-10	-0.301174	0.143	0.245	1.32227e-05	1 CD4	DBNL
	5.94032e-10	0.294922	0.575	0.425	1.3699e-05	1 CD4	TPM4
	6.24486e-10	-0.333956	0.944	0.955	1.44013e-05	1 CD4	MT-ND4
	6.49545e-10	-0.529686	0.201	0.325	1.49791e-05	1 CD4	LYST
	7.41398e-10	0.258652	0.159	0.076	1.70974e-05	1 CD4	AMPD2
	7.62819e-10	0.438751	0.666	0.51	1.75914e-05	1 CD4	DNAJA1
	7.62876e-10	0.254749	0.331	0.224	1.75927e-05	1 CD4	TIPARP
	1.02347e-09	0.25144	0.133	0.051	2.36022e-05	1 CD4	EMP1
	1.34323e-09	0.271188	0.337	0.229	3.09763e-05	1 CD4	ANKRD28
	1.38734e-09	0.287821	0.254	0.136	3.19935e-05	1 CD4	CFAP36
	1.40667e-09	0.279613	0.533	0.409	3.24392e-05	1 CD4	GPBP1
	1.41037e-09	-0.257822	0.101	0.178	3.25245e-05	1 CD4	APOBEC3C
	1.5004e-09	-0.48595	0.229	0.324	3.46008e-05	1 CD4	STXBP2
	1.6159e-09	1.48677	0.26	0.144	3.72644e-05	1 CD4	HSPA1A
	1.69544e-09	-0.27308	0.999	0.999	3.90985e-05	1 CD4	HLA-B
	1.83027e-09	0.314043	0.346	0.217	4.22078e-05	1 CD4	PAF1
	1.8383e-09	0.308699	0.527	0.371	4.2393e-05	1 CD4	RELB
	2.16319e-09	0.309726	0.591	0.444	4.98852e-05	1 CD4	ITGB1
	2.84709e-09	-0.285202	0.368	0.451	6.56568e-05	1 CD4	SELENOH
	2.90911e-09	-0.29786	0.859	0.882	6.70869e-05	1 CD4	CD37
	3.06627e-09	0.265284	0.182	0.105	7.07113e-05	1 CD4	MID1IP1
	3.31424e-09	-0.410148	0.093	0.194	7.64297e-05	1 CD4	SLA2
	3.43913e-09	-0.57468	0.165	0.275	7.93098e-05	1 CD4	PYCARD
	3.71095e-09	0.290694	0.182	0.09	8.55782e-05	1 CD4	MAP3K4
	3.78307e-09	-0.880823	0.241	0.346	8.72414e-05	1 CD4	CTSS
	4.10078e-09	0.271161	0.356	0.252	9.45681e-05	1 CD4	DNAJB9
	4.22368e-09	-0.273942	0.073	0.154	9.74024e-05	1 CD4	LRMP
	4.27849e-09	-0.47907	0.086	0.16	9.86662e-05	1 CD4	GRN
	4.43732e-09	0.354267	0.562	0.409	0.000102329	1 CD4	STAT4
	4.59022e-09	0.339857	0.302	0.184	0.000105855	1 CD4	SATB1
	4.93845e-09	-0.61781	0.763	0.799	0.000113886	1 CD4	GABARAP
	4.96796e-09	-0.355949	0.358	0.447	0.000114566	1 CD4	SSH2
	5.926e-09	-0.648669	0.581	0.657	0.000136659	1 CD4	MT2A
	6.15503e-09	0.268956	0.55	0.434	0.000141941	1 CD4	SLC3A2
	6.2446e-09	-0.360193	0.1	0.173	0.000144007	1 CD4	APLP2
	6.78219e-09	-0.381481	0.265	0.354	0.000156404	1 CD4	GNAI2
	7.20075e-09	0.31276	0.185	0.083	0.000166056	1 CD4	FXYD7
	7.78214e-09	-0.35517	0.124	0.221	0.000179464	1 CD4	AGTPBP1
	8.04224e-09	0.378847	0.419	0.293	0.000185462	1 CD4	EIF4A3
	9.53167e-09	-0.487126	0.403	0.503	0.00021981	1 CD4	FKBP1A
	9.58939e-09	0.288671	0.277	0.176	0.000221141	1 CD4	ZNF267
	1.0196e-08	-0.258612	0.555	0.617	0.000235131	1 CD4	ATP5IF1
	1.22245e-08	-0.254537	0.492	0.554	0.00028191	1 CD4	SH3BGRL
	1.25441e-08	0.491397	0.322	0.199	0.000289279	1 CD4	CXCR3
	1.27017e-08	-0.258137	0.102	0.18	0.000292915	1 CD4	ARHGAP25
	1.46214e-08	-0.383474	0.411	0.494	0.000337185	1 CD4	CBLB
	1.49546e-08	0.403765	0.538	0.399	0.000344868	1 CD4	TOB1
	1.66945e-08	-0.287986	0.247	0.325	0.000384992	1 CD4	IDH2
	1.73368e-08	-0.350736	0.179	0.264	0.000399805	1 CD4	LINC00861
	2.01034e-08	-0.388793	0.518	0.599	0.000463605	1 CD4	LAMTOR4
	2.04536e-08	-0.388044	0.149	0.257	0.00047168	1 CD4	PRKCB
	2.08566e-08	-0.255935	0.382	0.455	0.000480973	1 CD4	SH3KBP1
	2.17915e-08	0.305289	0.583	0.456	0.000502533	1 CD4	ZC3HAV1
	2.2891e-08	0.271552	0.563	0.451	0.00052789	1 CD4	HNRNPUL1
	2.61105e-08	-0.301051	0.391	0.468	0.000602133	1 CD4	ARPC5
	2.62407e-08	-0.356964	0.456	0.534	0.000605136	1 CD4	IQGAP1
	2.89914e-08	0.256159	0.808	0.712	0.000668571	1 CD4	HNRNPA0
	2.98124e-08	-0.261779	0.409	0.461	0.000687503	1 CD4	ARRB2
	3.13068e-08	-0.337664	0.353	0.43	0.000721967	1 CD4	SERPINB1
	3.17614e-08	-0.351566	0.522	0.589	0.000732451	1 CD4	DBI
	3.30451e-08	0.258024	0.282	0.191	0.000762054	1 CD4	TRADD
	3.58895e-08	-0.525478	0.591	0.626	0.000827649	1 CD4	TSPO
	3.98826e-08	-0.353426	0.165	0.261	0.000919733	1 CD4	TCIRG1
	4.0426e-08	-0.523693	0.179	0.266	0.000932264	1 CD4	TSHZ2
	4.47403e-08	-0.42803	0.728	0.751	0.00103176	1 CD4	ARPC1B
	4.65383e-08	-0.273757	0.426	0.485	0.00107322	1 CD4	PSMB3
	4.7766e-08	-0.250979	0.839	0.836	0.00110153	1 CD4	RAC2
	6.52436e-08	-0.424863	0.702	0.711	0.00150458	1 CD4	CD7
	6.56842e-08	0.287876	0.798	0.707	0.00151474	1 CD4	SRSF2
	6.8977e-08	-0.341499	0.294	0.357	0.00159068	1 CD4	CD63
	6.98149e-08	-0.394451	0.449	0.504	0.00161	1 CD4	CEMIP2
	7.20074e-08	0.256173	0.659	0.54	0.00166056	1 CD4	EMD
	7.88399e-08	-1.26935	0.212	0.282	0.00181813	1 CD4	GZMK
	8.50193e-08	-0.300499	0.294	0.386	0.00196063	1 CD4	HMGN3
	8.60817e-08	-0.32622	0.68	0.711	0.00198513	1 CD4	COX8A
	8.67503e-08	-0.306742	0.061	0.143	0.00200055	1 CD4	F2R
	9.33169e-08	-0.386299	0.499	0.56	0.00215198	1 CD4	GNG5
	9.80476e-08	-0.273226	0.913	0.921	0.00226107	1 CD4	LAPTM5
	1.10761e-07	-0.260812	0.893	0.89	0.00255427	1 CD4	RHOA
	1.28596e-07	-0.332856	0.087	0.173	0.00296556	1 CD4	MTSS1
	1.33372e-07	-0.303334	0.378	0.44	0.00307569	1 CD4	GRB2
	1.60778e-07	0.288925	0.671	0.56	0.00370769	1 CD4	ZFP36L1
	1.67342e-07	0.410618	0.305	0.185	0.00385907	1 CD4	NEU1
	1.76125e-07	-0.293471	0.284	0.381	0.00406161	1 CD4	STMP1
	2.00728e-07	-0.370545	0.433	0.528	0.004629	1 CD4	ARPC4
	2.163e-07	-0.343031	0.895	0.887	0.0049881	1 CD4	OAZ1
	2.19099e-07	-0.383844	0.117	0.202	0.00505264	1 CD4	MYO9B
	2.76483e-07	0.260718	0.351	0.247	0.00637598	1 CD4	PLK3
	2.84048e-07	-0.395583	0.44	0.511	0.00655043	1 CD4	FKBP5
	2.95991e-07	-0.293362	0.366	0.433	0.00682586	1 CD4	SEC11A
	2.97406e-07	-0.309361	0.38	0.473	0.00685847	1 CD4	TRAPPC1
	3.03261e-07	0.348819	0.506	0.377	0.00699349	1 CD4	FAM107B
	3.2642e-07	0.354256	0.454	0.329	0.00752758	1 CD4	RILPL2
	3.53139e-07	-0.517869	0.132	0.234	0.00814373	1 CD4	CEBPB
	3.5589e-07	-0.259357	0.163	0.238	0.00820719	1 CD4	C5orf56
	3.75223e-07	0.275751	0.543	0.444	0.00865302	1 CD4	CHD2
	3.79473e-07	-0.277931	0.167	0.238	0.00875102	1 CD4	UBE2E3
	4.21674e-07	-0.428179	0.465	0.541	0.00972423	1 CD4	RAC1
	4.28175e-07	-0.263926	0.735	0.764	0.00987414	1 CD4	COX6B1
	4.46123e-07	-0.46338	0.269	0.343	0.010288	1 CD4	SELL
	4.58394e-07	-0.283853	0.046	0.107	0.010571	1 CD4	MCTP2
	5.0233e-07	-0.262964	0.196	0.283	0.0115842	1 CD4	CSK
	5.06078e-07	-0.274273	0.078	0.148	0.0116707	1 CD4	METRNL
	5.48658e-07	-0.28314	0.709	0.733	0.0126526	1 CD4	LITAF
	5.54072e-07	-0.422159	0.233	0.295	0.0127775	1 CD4	SH2D1A
	5.66289e-07	0.453181	0.417	0.312	0.0130592	1 CD4	CACYBP
	5.75933e-07	-0.273561	0.717	0.76	0.0132816	1 CD4	GMFG
	6.07831e-07	0.269631	0.265	0.163	0.0140172	1 CD4	ICAM2
	7.21121e-07	-0.408627	0.308	0.393	0.0166298	1 CD4	TRAPPC5
	7.41476e-07	-0.273959	0.081	0.162	0.0170992	1 CD4	AC012615.1
	7.43377e-07	-0.251032	0.499	0.54	0.017143	1 CD4	IKZF1
	7.81704e-07	0.41429	0.933	0.885	0.0180269	1 CD4	KLF6
	8.40763e-07	-0.336488	0.38	0.486	0.0193888	1 CD4	WAS
	8.7487e-07	-0.3189	0.045	0.12	0.0201754	1 CD4	MT1E
	9.18891e-07	-0.337714	0.098	0.169	0.0211905	1 CD4	TXK
	9.20763e-07	-0.266911	0.993	0.991	0.0212337	1 CD4	HLA-A
	9.33989e-07	-0.255333	0.421	0.479	0.0215387	1 CD4	SEM1
	9.58521e-07	-0.329017	0.161	0.254	0.0221045	1 CD4	ITGAL
	9.60098e-07	-0.306823	0.179	0.255	0.0221408	1 CD4	ATM
	9.80965e-07	-0.286638	0.08	0.132	0.022622	1 CD4	NCR3
	1.14703e-06	-0.303018	0.745	0.739	0.0264516	1 CD4	PCED1B-AS1
	1.3038e-06	-1.01561	0.084	0.146	0.030067	1 CD4	LST1
	1.33085e-06	-0.313827	0.062	0.132	0.0306907	1 CD4	BRI3
	1.40768e-06	-0.428143	0.451	0.524	0.0324626	1 CD4	PRELID1
	1.75469e-06	-0.406796	0.38	0.491	0.0404648	1 CD4	BLOC1S1
	1.77636e-06	0.37604	0.36	0.268	0.0409647	1 CD4	AL138963.4
	1.81977e-06	0.273418	0.725	0.64	0.0419657	1 CD4	TUBA1A
	1.89177e-06	0.26213	0.667	0.543	0.0436262	1 CD4	STK17A
	1.93496e-06	-0.428917	0.423	0.489	0.0446222	1 CD4	HMGB2
	2.07962e-06	-0.311997	0.175	0.259	0.0479582	1 CD4	PICALM
	9.90944e-132	1.79291	0.798	0.407	2.28522e-127	2 CD4+	NR3C1
	2.12092e-115	1.79954	0.571	0.095	4.89105e-111	2 CD4+	TNFRSF18
	2.04572e-111	1.66591	0.564	0.11	4.71764e-107	2 CD4+	TNFRSF4
	4.09758e-110	1.56579	0.709	0.247	9.44943e-106	2 CD4+	BATF
	8.3511e-109	1.48339	0.749	0.247	1.92585e-104	2 CD4+	DUSP4
	3.46403e-105	1.79731	0.603	0.114	7.98841e-101	2 CD4+	CTLA4
	1.17734e-100	1.51912	0.649	0.237	2.71506e-96	2 CD4+	RBPJ
	1.5058e-92	1.15712	0.896	0.606	3.47251e-88	2 CD4+	SPOCK2
	7.00833e-89	1.17744	0.776	0.465	1.61619e-84	2 CD4+	NDUFV2
	1.28656e-86	1.21906	0.985	0.902	2.96694e-82	2 CD4+	SRGN
	1.74645e-80	1.07491	0.843	0.501	4.02749e-76	2 CD4+	RNF19A
	7.22614e-78	1.16461	0.568	0.181	1.66642e-73	2 CD4+	TSHZ2
	5.1839e-76	-0.62133	0.988	0.992	1.19546e-71	2 CD4+	RPL23A
	5.64234e-74	1.18485	0.386	0.069	1.30118e-69	2 CD4+	GK
	7.95155e-72	-0.611311	0.998	0.999	1.83371e-67	2 CD4+	RPS14
	2.7307e-70	1.20929	0.482	0.127	6.29727e-66	2 CD4+	TIGIT
	3.8932e-70	1.45714	0.32	0.022	8.97812e-66	2 CD4+	GEM
	1.16735e-69	-2.85992	0.125	0.473	2.69203e-65	2 CD4+	NKG7
	2.38902e-69	1.16271	0.647	0.253	5.50932e-65	2 CD4+	PHLDA1
	5.22274e-69	-0.52856	0.996	0.998	1.20442e-64	2 CD4+	RPLP2
	8.76269e-69	0.992974	0.869	0.583	2.02076e-64	2 CD4+	CD2
	1.78286e-68	0.968938	0.812	0.503	4.11146e-64	2 CD4+	ITM2A
	2.20338e-68	4.42306	0.313	0.018	5.08121e-64	2 CD4+	CXCL13
	8.83772e-66	-1.51405	0.185	0.531	2.03807e-61	2 CD4+	CTSW
	1.4227e-65	-0.583833	1	1	3.28089e-61	2 CD4+	RPS12
	3.01761e-63	0.910944	0.811	0.494	6.95891e-59	2 CD4+	ARID5B
	2.41532e-60	1.11052	0.776	0.46	5.56997e-56	2 CD4+	ALOX5AP
	1.48025e-59	-0.468497	0.998	0.998	3.41361e-55	2 CD4+	RPS3
	5.95115e-59	1.13743	0.607	0.288	1.37239e-54	2 CD4+	MTHFD2
	1.13448e-58	0.806122	0.825	0.486	2.61624e-54	2 CD4+	CREM
	1.48731e-58	0.806406	0.994	0.981	3.42989e-54	2 CD4+	GAPDH
	2.43425e-58	-0.405054	1	1	5.61363e-54	2 CD4+	RPS15A
	2.51481e-58	0.934779	0.533	0.205	5.7994e-54	2 CD4+	KLRB1
	8.5216e-56	0.745007	0.293	0.033	1.96517e-51	2 CD4+	TOX2
	2.10378e-55	-0.797063	0.04	0.285	4.85154e-51	2 CD4+	PLAC8
	3.38873e-55	0.713077	0.253	0.015	7.81474e-51	2 CD4+	ETV7
	2.22976e-54	-1.491	0.087	0.377	5.14204e-50	2 CD4+	CD8A
	1.04141e-53	-0.371457	0.999	1	2.40159e-49	2 CD4+	RPS24
	2.65347e-53	-2.05598	0.262	0.538	6.11917e-49	2 CD4+	CCL5
	3.02403e-53	0.855404	0.748	0.445	6.97372e-49	2 CD4+	SAMSN1
	4.18557e-53	0.978579	0.518	0.19	9.65234e-49	2 CD4+	LDLRAD4
	7.16571e-53	-0.391989	0.998	0.999	1.65249e-48	2 CD4+	RPL26
	3.89205e-52	1.03423	0.355	0.082	8.97545e-48	2 CD4+	PGM2L1
	5.03003e-52	-0.696569	0.862	0.929	1.15997e-47	2 CD4+	RPL13A
	6.95635e-52	-0.55799	0.975	0.987	1.6042e-47	2 CD4+	RPS2
	1.30629e-51	1.11453	0.569	0.243	3.01243e-47	2 CD4+	TMEM173
	1.96986e-51	0.919193	0.51	0.197	4.54269e-47	2 CD4+	CD4
	2.15856e-51	-0.455093	0.999	1	4.97785e-47	2 CD4+	RPL39
	4.5433e-51	-0.547393	0.997	0.998	1.04773e-46	2 CD4+	RPS3A
	1.2151e-50	0.942506	0.233	0.019	2.80215e-46	2 CD4+	PTPN13
	3.35294e-50	1.15947	0.638	0.31	7.73221e-46	2 CD4+	SNX9
	9.07482e-50	0.640087	0.909	0.785	2.09274e-45	2 CD4+	YWHAB
	3.11274e-49	0.639022	0.982	0.939	7.17828e-45	2 CD4+	MYL6
	5.09602e-49	0.375176	1	1	1.17519e-44	2 CD4+	B2M
	8.96448e-49	-0.459117	1	1	2.0673e-44	2 CD4+	RPL30
	2.07519e-48	-0.411325	0.998	0.998	4.78559e-44	2 CD4+	RPS21
	1.20059e-47	-0.396872	0.998	0.997	2.76868e-43	2 CD4+	RPL14
	1.48025e-47	0.805814	0.524	0.237	3.4136e-43	2 CD4+	CTSB
	4.07138e-47	-0.372246	0.998	0.998	9.38902e-43	2 CD4+	RPL7A
	5.62893e-47	-0.459096	1	1	1.29809e-42	2 CD4+	RPL34
	5.73088e-47	0.712298	0.32	0.075	1.3216e-42	2 CD4+	NAB1
	1.25605e-46	-0.46923	0.998	0.999	2.89657e-42	2 CD4+	RPL35A
	2.24238e-46	0.733433	0.305	0.056	5.17115e-42	2 CD4+	NDFIP2
	3.26919e-46	0.831383	0.38	0.099	7.53909e-42	2 CD4+	GNA15
	5.58741e-46	-0.95878	0.048	0.286	1.28851e-41	2 CD4+	KLRK1
	7.5663e-46	0.926156	0.58	0.29	1.74486e-41	2 CD4+	PELI1
	1.2808e-44	-0.52183	0.993	0.996	2.95366e-40	2 CD4+	MT-CO3
	1.29469e-44	-0.537754	0.982	0.989	2.98568e-40	2 CD4+	RPL21
	3.32736e-44	0.75818	0.47	0.185	7.67324e-40	2 CD4+	FAS
	7.44505e-44	0.755677	0.989	0.964	1.7169e-39	2 CD4+	JUNB
	7.74423e-44	0.909952	0.617	0.336	1.7859e-39	2 CD4+	CORO1B
	9.79142e-44	0.980839	0.237	0.034	2.258e-39	2 CD4+	LAIR2
	1.57836e-43	-0.480001	0.973	0.981	3.63985e-39	2 CD4+	RPL10A
	3.96624e-43	0.76327	0.673	0.371	9.14655e-39	2 CD4+	NIBAN1
	4.32843e-43	-0.437338	0.999	0.999	9.9818e-39	2 CD4+	RPL37
	5.37058e-43	0.810452	0.964	0.877	1.23851e-38	2 CD4+	CRIP1
	6.09125e-43	0.706972	0.196	0.011	1.4047e-38	2 CD4+	CD200
	8.1091e-43	0.68272	0.98	0.887	1.87004e-38	2 CD4+	S100A4
	8.56302e-43	0.915503	0.428	0.125	1.97472e-38	2 CD4+	TOX
	3.9579e-42	-1.31898	0.074	0.334	9.12732e-38	2 CD4+	CD8B
	5.66901e-42	-0.478026	0.997	0.999	1.30733e-37	2 CD4+	RPS13
	1.08508e-41	0.745199	0.206	0.016	2.50231e-37	2 CD4+	ICA1
	1.22492e-41	-0.436107	0.999	0.999	2.8248e-37	2 CD4+	RPS23
	1.25425e-41	0.754622	0.767	0.535	2.89243e-37	2 CD4+	ZNF331
	2.79252e-41	-0.442789	0.981	0.986	6.43984e-37	2 CD4+	RPL37A
	1.11586e-40	-0.443805	0.954	0.968	2.57328e-36	2 CD4+	RPL38
	1.17908e-40	0.716714	0.836	0.581	2.71907e-36	2 CD4+	RGCC
	2.27e-40	-0.372058	0.998	0.998	5.23484e-36	2 CD4+	RPL18
	2.52888e-40	0.90383	0.431	0.142	5.83184e-36	2 CD4+	PDCD1
	4.10414e-40	-1.58735	0.013	0.202	9.46455e-36	2 CD4+	AIF1
	4.92839e-40	0.714202	0.608	0.346	1.13654e-35	2 CD4+	RORA
	5.01389e-40	-0.716091	0.177	0.44	1.15625e-35	2 CD4+	KLF3
	1.6693e-39	-0.366623	0.999	0.998	3.84957e-35	2 CD4+	RPS27
	2.72651e-39	0.653931	0.731	0.443	6.28761e-35	2 CD4+	LMNA
	4.21451e-39	0.485019	0.185	0.027	9.71907e-35	2 CD4+	BTLA
	1.06537e-38	-0.600972	0.944	0.964	2.45684e-34	2 CD4+	EEF1B2
	1.21116e-38	0.684195	0.428	0.198	2.79305e-34	2 CD4+	IGFLR1
	1.22033e-38	-0.495132	0.983	0.99	2.81421e-34	2 CD4+	RPL36A
	2.07647e-38	-0.361462	0.999	0.999	4.78855e-34	2 CD4+	RPS27A
	3.2279e-38	0.847676	0.803	0.689	7.44386e-34	2 CD4+	CD7
	3.4816e-38	-0.841807	0.067	0.284	8.02892e-34	2 CD4+	AOAH
	7.57386e-38	0.843375	0.708	0.487	1.74661e-33	2 CD4+	TXN
	8.75297e-38	0.969626	0.675	0.46	2.01852e-33	2 CD4+	FKBP5
	1.0516e-37	1.11236	0.679	0.433	2.42509e-33	2 CD4+	HMGB2
	4.45195e-37	0.665714	0.554	0.286	1.02666e-32	2 CD4+	CD28
	7.09465e-37	-1.50638	0.131	0.34	1.6361e-32	2 CD4+	GZMH
	1.51738e-36	0.663794	0.655	0.409	3.49923e-32	2 CD4+	TPM4
	1.74559e-36	0.849639	0.373	0.108	4.02551e-32	2 CD4+	MAF
	3.82769e-36	0.815818	0.928	0.85	8.82704e-32	2 CD4+	CD99
	3.93443e-36	-0.684394	0.253	0.497	9.0732e-32	2 CD4+	MGAT4A
	4.21595e-36	0.53153	0.281	0.093	9.72241e-32	2 CD4+	NPDC1
	4.32705e-36	-0.36757	0.987	0.991	9.97862e-32	2 CD4+	RPL17
	4.70156e-36	0.828097	0.416	0.143	1.08423e-31	2 CD4+	TRPS1
	6.32763e-36	0.724488	0.457	0.198	1.45921e-31	2 CD4+	CD82
	9.71614e-36	0.817531	0.968	0.826	2.24064e-31	2 CD4+	IL32
	1.31612e-35	-0.454495	0.992	0.989	3.03511e-31	2 CD4+	RPL3
	1.35094e-35	0.474335	0.208	0.053	3.1154e-31	2 CD4+	CYSLTR1
	1.39979e-35	-0.45104	0.999	0.999	3.22805e-31	2 CD4+	RPS8
	2.47783e-35	0.718188	0.574	0.301	5.71413e-31	2 CD4+	ZNF831
	2.60775e-35	-0.387395	0.999	1	6.01374e-31	2 CD4+	RPL19
	4.92622e-35	-0.505113	0.918	0.954	1.13604e-30	2 CD4+	RPL31
	6.495e-35	-0.44084	1	1	1.49781e-30	2 CD4+	RPL32
	6.65459e-35	0.411351	0.648	0.39	1.53461e-30	2 CD4+	NAMPT
	8.05199e-35	0.319065	0.911	0.747	1.85687e-30	2 CD4+	COTL1
	1.10319e-34	0.597806	0.846	0.681	2.54406e-30	2 CD4+	SOD1
	1.12274e-34	-0.381023	0.98	0.987	2.58916e-30	2 CD4+	UBA52
	1.1503e-34	-0.292149	0.997	0.999	2.65271e-30	2 CD4+	RPS7
	1.51107e-34	-0.779156	0.068	0.272	3.48467e-30	2 CD4+	MATK
	1.55928e-34	0.650913	0.269	0.058	3.59586e-30	2 CD4+	LINC00892
	3.154e-34	0.490763	0.995	0.967	7.27345e-30	2 CD4+	BTG1
	4.54136e-34	-0.388515	1	1	1.04728e-29	2 CD4+	RPL13
	8.14878e-34	0.644818	0.692	0.452	1.87919e-29	2 CD4+	PRDX1
	2.37418e-33	0.595507	0.258	0.07	5.47511e-29	2 CD4+	ADAM19
	2.74551e-33	-0.731488	0.153	0.325	6.33142e-29	2 CD4+	PRKCQ-AS1
	2.94344e-33	0.932274	0.528	0.294	6.78787e-29	2 CD4+	PLIN2
	3.09714e-33	0.547397	0.895	0.733	7.14232e-29	2 CD4+	SLC2A3
	3.96855e-33	0.581568	0.936	0.888	9.15187e-29	2 CD4+	IFITM2
	5.59634e-33	0.836163	0.331	0.126	1.29057e-28	2 CD4+	FAAH2
	6.61047e-33	0.752382	0.441	0.168	1.52444e-28	2 CD4+	PHTF2
	6.70941e-33	-0.745432	0.584	0.759	1.54726e-28	2 CD4+	LITAF
	8.84931e-33	0.467666	0.988	0.951	2.04074e-28	2 CD4+	SARAF
	1.09202e-32	0.632064	0.678	0.427	2.51832e-28	2 CD4+	ITGB1
	1.13597e-32	0.650103	0.391	0.167	2.61965e-28	2 CD4+	MIR4435-2HG
	1.54385e-32	-0.42276	0.994	0.994	3.56028e-28	2 CD4+	RPL9
	1.69011e-32	0.627628	0.878	0.735	3.89756e-28	2 CD4+	IL2RG
	1.72222e-32	0.666417	0.591	0.387	3.97161e-28	2 CD4+	TIMP1
	2.24514e-32	-1.71184	0.157	0.365	5.17751e-28	2 CD4+	CCL4
	3.41436e-32	1.31526	0.787	0.612	7.87386e-28	2 CD4+	MT2A
	3.67281e-32	0.616345	0.345	0.144	8.46987e-28	2 CD4+	JMY
	4.93472e-32	-0.849788	0.119	0.336	1.138e-27	2 CD4+	LYAR
	5.74307e-32	0.770127	0.265	0.055	1.32441e-27	2 CD4+	LINC01943
	7.61884e-32	-1.33803	0.003	0.143	1.75698e-27	2 CD4+	FGFBP2
	7.64739e-32	0.488724	0.194	0.023	1.76356e-27	2 CD4+	ZNRF1
	2.81971e-31	-0.374959	0.997	0.995	6.50252e-27	2 CD4+	RPS25
	7.40311e-31	0.790805	0.649	0.32	1.70723e-26	2 CD4+	RGS1
	7.73632e-31	-1.33813	0.969	0.983	1.78407e-26	2 CD4+	FTL
	9.537e-31	0.569553	0.391	0.168	2.19933e-26	2 CD4+	RAB11FIP1
	1.124e-30	0.679967	0.658	0.439	2.59206e-26	2 CD4+	CKLF
	1.29604e-30	1.03256	0.783	0.59	2.9888e-26	2 CD4+	H2AFZ
	2.29106e-30	-0.626413	0.711	0.802	5.28342e-26	2 CD4+	CD69
	2.53875e-30	-0.327932	0.998	0.999	5.85462e-26	2 CD4+	RPS4X
	2.62052e-30	0.629524	0.246	0.053	6.04318e-26	2 CD4+	FBLN7
	2.67139e-30	0.491883	0.884	0.712	6.16048e-26	2 CD4+	MCL1
	3.05938e-30	-2.55885	0.01	0.189	7.05523e-26	2 CD4+	TYROBP
	4.41444e-30	-0.428041	0.987	0.99	1.01801e-25	2 CD4+	RPL5
	4.57261e-30	0.718583	0.47	0.225	1.05449e-25	2 CD4+	TGIF1
	5.46229e-30	0.702015	0.5	0.289	1.25966e-25	2 CD4+	CNIH1
	1.0927e-29	0.54747	0.219	0.047	2.51989e-25	2 CD4+	AC004585.1
	1.41558e-29	0.446437	0.775	0.566	3.26446e-25	2 CD4+	S100A11
	1.42534e-29	-0.285083	0.999	0.999	3.28697e-25	2 CD4+	FAU
	2.73965e-29	0.640379	0.52	0.312	6.3179e-25	2 CD4+	ELMO1
	6.09135e-29	0.527369	0.809	0.593	1.40473e-24	2 CD4+	RHOH
	7.9313e-29	-0.982116	0.373	0.584	1.82904e-24	2 CD4+	GSTP1
	1.00117e-28	0.625527	0.533	0.301	2.30881e-24	2 CD4+	RHBDD2
	1.08692e-28	-0.317816	0.993	0.995	2.50655e-24	2 CD4+	NACA
	1.25506e-28	0.606006	0.25	0.086	2.89429e-24	2 CD4+	THADA
	1.38048e-28	0.477409	0.986	0.968	3.18352e-24	2 CD4+	UBC
	1.38982e-28	0.647362	0.866	0.729	3.20507e-24	2 CD4+	CYTIP
	1.40527e-28	0.542093	0.188	0.042	3.2407e-24	2 CD4+	IGFBP4
	1.70367e-28	-0.315298	1	1	3.92883e-24	2 CD4+	RPL10
	2.0515e-28	0.378115	0.166	0.035	4.73096e-24	2 CD4+	CCDC50
	2.233e-28	0.489064	0.109	0.004	5.14953e-24	2 CD4+	IL21
	2.55536e-28	0.49163	0.133	0.009	5.89291e-24	2 CD4+	GNG4
	2.98316e-28	-0.616076	0.404	0.598	6.87946e-24	2 CD4+	CD48
	3.06365e-28	0.768661	0.237	0.049	7.06509e-24	2 CD4+	MFHAS1
	5.97728e-28	0.417229	1	1	1.37842e-23	2 CD4+	TMSB10
	6.86252e-28	-0.421472	0.995	0.994	1.58257e-23	2 CD4+	RPS6
	1.31094e-27	0.489709	0.487	0.287	3.02316e-23	2 CD4+	SPTAN1
	1.4459e-27	-0.448745	0.904	0.93	3.33439e-23	2 CD4+	RPL7
	2.18873e-27	-0.316218	0.987	0.992	5.04743e-23	2 CD4+	RPS9
	2.57477e-27	0.401874	0.886	0.695	5.93767e-23	2 CD4+	EZR
	3.021e-27	-1.33896	0.108	0.304	6.96673e-23	2 CD4+	GZMK
	3.35788e-27	0.476956	0.36	0.194	7.74362e-23	2 CD4+	ITPKB
	3.80871e-27	-0.502434	0.072	0.203	8.78326e-23	2 CD4+	MYC
	4.61737e-27	0.612261	0.291	0.119	1.06481e-22	2 CD4+	CD40LG
	5.39524e-27	0.482536	0.546	0.35	1.2442e-22	2 CD4+	SDF4
	5.89932e-27	-0.319929	0.999	1	1.36044e-22	2 CD4+	EEF1A1
	7.35001e-27	0.455963	0.895	0.692	1.69498e-22	2 CD4+	DUSP2
	8.29838e-27	-0.336097	0.999	0.999	1.91369e-22	2 CD4+	RPL29
	8.30918e-27	0.661286	0.828	0.705	1.91618e-22	2 CD4+	TPI1
	8.8583e-27	0.565789	0.751	0.563	2.04281e-22	2 CD4+	HSPE1
	8.89225e-27	0.880176	0.115	0.007	2.05064e-22	2 CD4+	CDO1
	9.27866e-27	0.478061	0.909	0.801	2.13975e-22	2 CD4+	CLIC1
	9.37247e-27	0.521469	0.108	0.001	2.16139e-22	2 CD4+	IGFL2
	1.57341e-26	0.493828	0.966	0.895	3.62845e-22	2 CD4+	S100A10
	1.99922e-26	0.452926	0.183	0.037	4.6104e-22	2 CD4+	ENTPD1
	2.23664e-26	0.603794	0.741	0.579	5.15792e-22	2 CD4+	ANKRD12
	3.58699e-26	0.495392	0.448	0.255	8.27196e-22	2 CD4+	GSPT1
	3.83856e-26	0.487719	0.506	0.301	8.8521e-22	2 CD4+	PDCL3
	4.36102e-26	0.417068	0.202	0.051	1.0057e-21	2 CD4+	GRAMD4
	5.01807e-26	-0.323937	0.969	0.977	1.15722e-21	2 CD4+	RPL27
	5.99907e-26	0.422381	0.88	0.786	1.38345e-21	2 CD4+	LDHA
	6.88939e-26	0.688605	0.584	0.36	1.58876e-21	2 CD4+	IQGAP2
	9.30541e-26	0.628094	0.637	0.452	2.14592e-21	2 CD4+	FKBP1A
	1.00199e-25	0.723663	0.338	0.169	2.31069e-21	2 CD4+	CMSS1
	1.00796e-25	-0.341063	0.994	0.997	2.32445e-21	2 CD4+	MT-ND3
	1.26828e-25	0.505978	0.175	0.04	2.92479e-21	2 CD4+	SAP30
	1.2983e-25	0.731201	0.718	0.523	2.994e-21	2 CD4+	PGAM1
	1.55949e-25	-0.388365	0.58	0.688	3.59634e-21	2 CD4+	TLE5
	2.23078e-25	0.478125	0.268	0.084	5.1444e-21	2 CD4+	NINJ2
	3.48394e-25	0.497949	0.903	0.736	8.03432e-21	2 CD4+	CD3D
	5.09837e-25	-0.406046	0.979	0.975	1.17574e-20	2 CD4+	RPSA
	6.49785e-25	0.284933	0.944	0.876	1.49847e-20	2 CD4+	OAZ1
	6.63647e-25	-0.385274	0.988	0.991	1.53044e-20	2 CD4+	RPS16
	6.79516e-25	0.507106	0.983	0.971	1.56703e-20	2 CD4+	ACTG1
	7.17214e-25	0.751678	0.546	0.288	1.65397e-20	2 CD4+	BTG3
	7.19623e-25	0.480851	0.222	0.074	1.65952e-20	2 CD4+	AHI1
	8.37657e-25	0.42415	0.565	0.358	1.93172e-20	2 CD4+	ATP1B3
	1.09564e-24	0.549465	0.128	0.006	2.52666e-20	2 CD4+	FOXP3
	1.14656e-24	-0.578144	0.014	0.156	2.64409e-20	2 CD4+	PLEK
	1.19841e-24	0.404715	0.82	0.699	2.76365e-20	2 CD4+	NDUFA13
	1.62489e-24	0.512441	0.529	0.275	3.74715e-20	2 CD4+	HNRNPLL
	1.82011e-24	0.486124	0.854	0.731	4.19736e-20	2 CD4+	SLC25A3
	1.95732e-24	0.341552	0.118	0.004	4.51378e-20	2 CD4+	MYO7A
	2.23927e-24	0.544894	0.289	0.106	5.16399e-20	2 CD4+	EPSTI1
	2.36861e-24	0.485862	0.625	0.434	5.46224e-20	2 CD4+	HSPD1
	3.80823e-24	0.485513	0.251	0.09	8.78216e-20	2 CD4+	STAM
	4.35022e-24	0.679546	0.26	0.087	1.0032e-19	2 CD4+	PGAP1
	7.1316e-24	0.507498	0.692	0.53	1.64462e-19	2 CD4+	YWHAQ
	7.47797e-24	-0.345782	1	1	1.7245e-19	2 CD4+	RPL11
	8.66488e-24	0.510308	0.546	0.312	1.99821e-19	2 CD4+	PBX4
	9.71263e-24	0.462682	0.744	0.524	2.23983e-19	2 CD4+	FAM177A1
	1.07563e-23	0.438335	0.997	0.998	2.48052e-19	2 CD4+	ACTB
	1.2201e-23	-0.754614	0.54	0.69	2.81368e-19	2 CD4+	TXNIP
	1.49569e-23	-0.602822	0.003	0.128	3.44921e-19	2 CD4+	FGR
	1.50944e-23	0.789908	0.447	0.206	3.48092e-19	2 CD4+	ANKRD28
	1.69285e-23	-0.433369	0.853	0.902	3.90389e-19	2 CD4+	RPL27A
	2.15989e-23	-0.255638	0.999	0.999	4.98091e-19	2 CD4+	RPS15
	3.06043e-23	-0.374794	0.985	0.987	7.05767e-19	2 CD4+	RPS29
	3.08421e-23	-0.828037	0.029	0.163	7.1125e-19	2 CD4+	KLRD1
	3.28276e-23	-0.428482	0.143	0.271	7.57036e-19	2 CD4+	LINC00861
	3.44596e-23	-0.386307	0.987	0.986	7.94673e-19	2 CD4+	RPS5
	4.20245e-23	0.472023	0.828	0.729	9.69127e-19	2 CD4+	ARPC1B
	4.28664e-23	-0.286566	0.996	0.985	9.88541e-19	2 CD4+	MT-ND4L
	4.89931e-23	0.646659	0.206	0.058	1.12983e-18	2 CD4+	NUDT16
	4.93075e-23	0.563912	0.247	0.08	1.13708e-18	2 CD4+	CLU
	5.93454e-23	0.594405	0.165	0.036	1.36856e-18	2 CD4+	NMB
	8.14165e-23	0.800017	0.77	0.629	1.87755e-18	2 CD4+	PKM
	8.71144e-23	0.410589	0.979	0.895	2.00895e-18	2 CD4+	IFITM1
	9.14027e-23	0.771526	0.509	0.294	2.10784e-18	2 CD4+	IL6ST
	1.39503e-22	0.547634	0.285	0.104	3.21707e-18	2 CD4+	GLCCI1
	2.41945e-22	-1.47547	0.008	0.136	5.5795e-18	2 CD4+	FCER1G
	2.5768e-22	-0.680539	0.016	0.115	5.94235e-18	2 CD4+	LINC02446
	2.88961e-22	0.433148	0.552	0.34	6.66374e-18	2 CD4+	CDKN1A
	4.86793e-22	0.332361	0.999	0.999	1.12259e-17	2 CD4+	TMSB4X
	6.14406e-22	0.610156	0.64	0.443	1.41688e-17	2 CD4+	CBLB
	6.43744e-22	-0.42012	0.977	0.986	1.48454e-17	2 CD4+	MT-ND1
	7.18131e-22	-0.584398	0.342	0.562	1.65608e-17	2 CD4+	KLF2
	7.72215e-22	0.442985	0.291	0.123	1.7808e-17	2 CD4+	PAM
	9.4808e-22	0.572695	0.258	0.09	2.18637e-17	2 CD4+	TBC1D4
	1.12458e-21	-0.408795	0.928	0.959	2.59338e-17	2 CD4+	MT-ND4
	1.16861e-21	-0.495212	0.054	0.18	2.69494e-17	2 CD4+	KLRG1
	1.59304e-21	0.372511	0.329	0.181	3.67372e-17	2 CD4+	STAT5A
	1.59971e-21	0.481904	0.535	0.336	3.68908e-17	2 CD4+	VDAC1
	1.93307e-21	0.625754	0.274	0.101	4.45785e-17	2 CD4+	PHLDA2
	2.05355e-21	-0.267183	1	0.999	4.73569e-17	2 CD4+	RPS28
	2.13709e-21	0.524057	0.164	0.045	4.92834e-17	2 CD4+	MAGEH1
	2.42001e-21	0.461004	0.767	0.604	5.58078e-17	2 CD4+	PLP2
	2.52871e-21	-0.806731	0.015	0.134	5.83145e-17	2 CD4+	LYN
	2.76977e-21	0.4376	0.699	0.542	6.38736e-17	2 CD4+	STAT3
	2.94208e-21	0.431816	0.286	0.134	6.78472e-17	2 CD4+	ANTXR2
	3.02137e-21	0.591145	0.58	0.353	6.96757e-17	2 CD4+	LGALS3
	3.26062e-21	-0.423577	0.052	0.174	7.51931e-17	2 CD4+	RIN3
	3.28606e-21	0.407903	0.252	0.108	7.57798e-17	2 CD4+	ZC3H12D
	4.69483e-21	0.436549	0.582	0.422	1.08268e-16	2 CD4+	ARID5A
	5.0684e-21	-1.07743	0.036	0.152	1.16882e-16	2 CD4+	CCL4L2
	6.6636e-21	0.419741	0.311	0.157	1.53669e-16	2 CD4+	NFATC1
	7.67451e-21	0.463725	0.386	0.206	1.76982e-16	2 CD4+	TNIP2
	8.89965e-21	0.518336	0.405	0.212	2.05235e-16	2 CD4+	LIMS1
	1.05754e-20	0.555429	0.51	0.32	2.4388e-16	2 CD4+	SLA
	1.08537e-20	0.453202	0.138	0.017	2.50298e-16	2 CD4+	CHN1
	1.11089e-20	0.62459	0.459	0.294	2.56183e-16	2 CD4+	PRDM1
	1.11249e-20	0.533136	0.721	0.573	2.56551e-16	2 CD4+	CYCS
	1.16128e-20	0.356898	0.587	0.385	2.67804e-16	2 CD4+	JPT1
	1.17689e-20	0.523201	0.11	0.004	2.71402e-16	2 CD4+	LINC01480
	1.3613e-20	0.426012	0.367	0.2	3.13929e-16	2 CD4+	ATP2B4
	1.46324e-20	0.493454	0.649	0.415	3.37439e-16	2 CD4+	DYNLL1
	1.48039e-20	0.44658	0.765	0.6	3.41392e-16	2 CD4+	WIPF1
	1.60231e-20	0.52913	0.147	0.021	3.69508e-16	2 CD4+	ATP8B4
	1.9915e-20	-0.421164	0.921	0.933	4.5926e-16	2 CD4+	EEF1G
	2.05573e-20	0.610916	0.689	0.455	4.74073e-16	2 CD4+	TENT5C
	2.22357e-20	0.592372	0.619	0.398	5.12778e-16	2 CD4+	CYTOR
	3.90972e-20	0.393992	0.632	0.41	9.0162e-16	2 CD4+	PDE4B
	5.04323e-20	0.320576	0.661	0.461	1.16302e-15	2 CD4+	TUBB4B
	5.09699e-20	0.606312	0.402	0.243	1.17542e-15	2 CD4+	TNFSF8
	5.62064e-20	0.595895	0.498	0.278	1.29618e-15	2 CD4+	TANK
	5.65219e-20	0.438497	0.236	0.088	1.30345e-15	2 CD4+	DUSP16
	6.94564e-20	-0.290576	0.946	0.958	1.60173e-15	2 CD4+	MT-ND5
	7.58658e-20	0.521757	0.433	0.232	1.74954e-15	2 CD4+	PFKFB3
	8.14762e-20	0.405343	0.658	0.502	1.87892e-15	2 CD4+	ROMO1
	8.83866e-20	0.495266	0.967	0.912	2.03828e-15	2 CD4+	MIF
	9.14251e-20	-0.662031	0.164	0.32	2.10835e-15	2 CD4+	TCF7
	1.06066e-19	0.517754	0.135	0.019	2.446e-15	2 CD4+	RTKN2
	1.17937e-19	-0.633511	0.035	0.147	2.71973e-15	2 CD4+	CRTAM
	1.52314e-19	0.447532	0.64	0.474	3.51251e-15	2 CD4+	SDCBP
	1.55018e-19	0.461225	0.161	0.035	3.57487e-15	2 CD4+	GADD45G
	1.93094e-19	0.45937	0.322	0.169	4.45294e-15	2 CD4+	ZEB1
	2.47269e-19	0.445363	0.724	0.56	5.70228e-15	2 CD4+	EML4
	3.56199e-19	0.415763	0.445	0.283	8.2143e-15	2 CD4+	ELL2
	4.228e-19	0.326509	0.208	0.087	9.7502e-15	2 CD4+	LY96
	4.24827e-19	-1.48586	0.002	0.102	9.79694e-15	2 CD4+	FCN1
	4.33657e-19	0.394249	0.454	0.287	1.00006e-14	2 CD4+	MOB4
	4.56356e-19	0.454605	0.468	0.3	1.0524e-14	2 CD4+	AL135905.2
	4.72202e-19	-0.433391	0.723	0.743	1.08894e-14	2 CD4+	PCED1B-AS1
	5.16859e-19	0.309106	0.15	0.043	1.19193e-14	2 CD4+	METTL8
	5.7522e-19	0.365515	0.828	0.689	1.32651e-14	2 CD4+	CALM2
	1.08048e-18	0.475286	0.634	0.457	2.49169e-14	2 CD4+	LAT
	1.12521e-18	0.491051	0.234	0.085	2.59484e-14	2 CD4+	TIAM1
	1.41319e-18	0.505307	0.454	0.229	3.25895e-14	2 CD4+	CKS2
	1.50778e-18	-0.316607	0.998	0.997	3.4771e-14	2 CD4+	RPS18
	2.04315e-18	0.451191	0.39	0.198	4.7117e-14	2 CD4+	BICDL1
	2.09541e-18	0.511263	0.573	0.395	4.83221e-14	2 CD4+	SMAP2
	2.26437e-18	0.401373	0.351	0.187	5.22187e-14	2 CD4+	SIT1
	2.66085e-18	0.302963	0.834	0.742	6.13618e-14	2 CD4+	UBL5
	2.84978e-18	0.443475	0.749	0.634	6.57187e-14	2 CD4+	C9orf16
	3.45503e-18	0.635962	0.294	0.141	7.96766e-14	2 CD4+	SESN3
	3.98672e-18	0.380391	0.19	0.067	9.19377e-14	2 CD4+	PKIA
	4.05463e-18	0.597323	0.291	0.119	9.35039e-14	2 CD4+	FRMD4B
	4.69778e-18	0.38116	0.988	0.976	1.08335e-13	2 CD4+	SH3BGRL3
	5.96957e-18	0.326817	0.974	0.96	1.37664e-13	2 CD4+	ARHGDIB
	7.0388e-18	0.413704	0.89	0.825	1.62322e-13	2 CD4+	RAC2
	7.30381e-18	0.443199	0.331	0.165	1.68433e-13	2 CD4+	KDSR
	7.35057e-18	0.495103	0.348	0.169	1.69512e-13	2 CD4+	FBXO34
	7.85678e-18	-3.23	0.011	0.117	1.81185e-13	2 CD4+	LYZ
	8.78023e-18	0.631838	0.468	0.288	2.02481e-13	2 CD4+	NAP1L4
	1.00725e-17	-0.351951	0.924	0.948	2.32283e-13	2 CD4+	TOMM7
	1.03819e-17	0.308713	0.161	0.063	2.39417e-13	2 CD4+	CCR4
	1.05592e-17	0.417347	0.57	0.402	2.43505e-13	2 CD4+	ATP2B1
	1.0562e-17	-0.26099	0.998	0.999	2.43571e-13	2 CD4+	RPL18A
	1.41716e-17	0.339005	0.142	0.027	3.26811e-13	2 CD4+	SMCO4
	1.55095e-17	0.585607	0.48	0.289	3.57665e-13	2 CD4+	PDE4D
	1.61537e-17	0.495753	0.735	0.578	3.72519e-13	2 CD4+	AKAP13
	1.76093e-17	0.454415	0.611	0.437	4.06089e-13	2 CD4+	SEM1
	1.91301e-17	0.3879	0.88	0.792	4.41158e-13	2 CD4+	SUMO2
	1.96265e-17	0.318847	0.102	0.017	4.52606e-13	2 CD4+	IL12RB2
	1.99866e-17	0.476061	0.398	0.204	4.60911e-13	2 CD4+	P2RY10
	2.1242e-17	0.325145	0.114	0.017	4.89863e-13	2 CD4+	ZNF282
	2.12824e-17	-0.351029	0.988	0.989	4.90794e-13	2 CD4+	RPL22
	2.17539e-17	0.421748	0.235	0.08	5.01667e-13	2 CD4+	LINC00963
	2.1929e-17	-0.409245	0.046	0.139	5.05705e-13	2 CD4+	ENC1
	2.4018e-17	0.349316	0.214	0.091	5.53878e-13	2 CD4+	SLC9A9
	2.4266e-17	0.288506	0.932	0.876	5.59598e-13	2 CD4+	YWHAZ
	2.45042e-17	0.305024	0.865	0.792	5.65092e-13	2 CD4+	UBE2D3
	2.75686e-17	0.502249	0.464	0.299	6.3576e-13	2 CD4+	CAPZA2
	3.31521e-17	0.394301	0.423	0.253	7.64522e-13	2 CD4+	COX20
	3.4066e-17	-1.05105	0.002	0.103	7.85597e-13	2 CD4+	SPI1
	3.49716e-17	0.340853	0.234	0.09	8.0648e-13	2 CD4+	SYT11
	3.69664e-17	-0.390768	0.047	0.161	8.52483e-13	2 CD4+	APBA2
	4.65551e-17	-0.327002	0.016	0.1	1.07361e-12	2 CD4+	AUTS2
	5.00595e-17	0.46771	0.246	0.109	1.15442e-12	2 CD4+	POR
	5.23839e-17	0.397349	0.302	0.154	1.20803e-12	2 CD4+	MSI2
	5.49878e-17	0.320627	0.614	0.477	1.26807e-12	2 CD4+	H2AFV
	6.37198e-17	0.376784	0.256	0.112	1.46944e-12	2 CD4+	TNFRSF25
	7.32183e-17	0.543075	0.454	0.278	1.68849e-12	2 CD4+	SMARCA2
	7.73669e-17	0.555338	0.618	0.408	1.78416e-12	2 CD4+	PBXIP1
	8.80985e-17	-0.332601	0.954	0.959	2.03164e-12	2 CD4+	RPL4
	9.70916e-17	0.320245	0.668	0.525	2.23903e-12	2 CD4+	ATP6V0E1
	1.02421e-16	0.296818	0.11	0.024	2.36192e-12	2 CD4+	AC097534.2
	1.06757e-16	0.464971	0.327	0.165	2.46192e-12	2 CD4+	DNPH1
	1.2035e-16	0.36933	0.279	0.137	2.7754e-12	2 CD4+	CCDC167
	1.20857e-16	-0.341774	0.17	0.311	2.78709e-12	2 CD4+	GZMB
	1.36012e-16	0.372217	0.173	0.055	3.13658e-12	2 CD4+	TP53INP1
	1.44142e-16	0.354886	0.334	0.202	3.32406e-12	2 CD4+	SIPA1L1
	1.44259e-16	0.260701	0.243	0.134	3.32675e-12	2 CD4+	PFKP
	1.59021e-16	0.373958	0.737	0.617	3.66718e-12	2 CD4+	STK4
	1.61319e-16	0.344105	0.127	0.025	3.72019e-12	2 CD4+	LINC02694
	1.76495e-16	0.344846	0.268	0.146	4.07016e-12	2 CD4+	MAP3K5
	1.93385e-16	0.645708	0.129	0.03	4.45965e-12	2 CD4+	CH25H
	1.97827e-16	-0.393256	0.01	0.117	4.56208e-12	2 CD4+	PECAM1
	2.22514e-16	0.488189	0.558	0.373	5.1314e-12	2 CD4+	GLUD1
	2.25385e-16	-3.46208	0.011	0.115	5.1976e-12	2 CD4+	S100A9
	2.43959e-16	0.282736	0.13	0.035	5.62594e-12	2 CD4+	BHLHE40-AS1
	2.78332e-16	0.362436	0.187	0.08	6.41862e-12	2 CD4+	2003-03-01
	3.0359e-16	0.417332	0.637	0.464	7.0011e-12	2 CD4+	ITK
	3.17885e-16	0.262815	0.681	0.518	7.33075e-12	2 CD4+	BRD2
	3.49467e-16	0.290467	0.966	0.893	8.05906e-12	2 CD4+	HSPA8
	4.19123e-16	0.478518	0.227	0.083	9.66538e-12	2 CD4+	CD59
	4.65719e-16	-2.28584	0.063	0.163	1.07399e-11	2 CD4+	GNLY
	4.71377e-16	-0.338369	0.714	0.732	1.08704e-11	2 CD4+	LDHB
	5.1415e-16	0.60418	0.253	0.108	1.18568e-11	2 CD4+	LMO4
	5.95585e-16	-0.53307	0.563	0.694	1.37348e-11	2 CD4+	RPS20
	6.31653e-16	-0.336229	0.738	0.789	1.45665e-11	2 CD4+	NOP53
	6.52181e-16	0.430096	0.482	0.313	1.50399e-11	2 CD4+	LAPTM4A
	6.70342e-16	-0.410169	0.118	0.256	1.54587e-11	2 CD4+	SORL1
	6.98496e-16	0.385916	0.547	0.362	1.6108e-11	2 CD4+	C4orf48
	8.3923e-16	-0.489711	0.178	0.325	1.93535e-11	2 CD4+	SCML4
	8.63261e-16	0.298715	0.166	0.052	1.99077e-11	2 CD4+	SPATS2L
	9.35168e-16	-0.285993	0.96	0.964	2.15659e-11	2 CD4+	PABPC1
	1.32951e-15	0.373392	0.876	0.753	3.06598e-11	2 CD4+	LEPROTL1
	1.33712e-15	-0.506492	0.016	0.107	3.08353e-11	2 CD4+	CLIC3
	1.47086e-15	-2.40944	0.026	0.14	3.39195e-11	2 CD4+	CST3
	1.54799e-15	0.360997	0.318	0.185	3.56983e-11	2 CD4+	LRRFIP2
	1.628e-15	0.320225	0.995	0.991	3.75432e-11	2 CD4+	HLA-A
	1.66189e-15	-4.01351	0.009	0.108	3.83248e-11	2 CD4+	S100A8
	1.7012e-15	0.699074	0.481	0.303	3.92314e-11	2 CD4+	PIM2
	1.85332e-15	0.332157	0.468	0.326	4.27395e-11	2 CD4+	COX17
	2.08328e-15	0.368777	0.239	0.105	4.80425e-11	2 CD4+	CCDC6
	2.20344e-15	0.312124	0.172	0.074	5.08135e-11	2 CD4+	CXorf40A
	2.38673e-15	-0.496592	0.135	0.246	5.50405e-11	2 CD4+	HOPX
	2.48432e-15	0.421836	0.555	0.386	5.7291e-11	2 CD4+	PPP1CB
	2.75144e-15	0.418331	0.467	0.321	6.34509e-11	2 CD4+	PTPN1
	3.54984e-15	-0.648933	0.034	0.133	8.18628e-11	2 CD4+	IFNGR2
	3.61869e-15	0.476123	0.337	0.141	8.34506e-11	2 CD4+	PTTG1
	3.62844e-15	0.315087	0.19	0.071	8.36753e-11	2 CD4+	NCF4
	4.53112e-15	-0.731062	0.007	0.1	1.04492e-10	2 CD4+	CFD
	4.63601e-15	0.508334	0.498	0.337	1.06911e-10	2 CD4+	CD27
	5.2572e-15	0.341606	0.797	0.646	1.21236e-10	2 CD4+	SELENOK
	5.42851e-15	0.580925	0.253	0.109	1.25187e-10	2 CD4+	MIR155HG
	5.67026e-15	0.373681	0.811	0.693	1.30762e-10	2 CD4+	RAN
	5.92702e-15	0.56792	0.561	0.437	1.36683e-10	2 CD4+	CITED2
	6.70299e-15	-0.373139	0.551	0.67	1.54578e-10	2 CD4+	LIMD2
	6.74187e-15	0.535643	0.45	0.275	1.55474e-10	2 CD4+	ICOS
	6.99496e-15	-0.388039	0.028	0.134	1.61311e-10	2 CD4+	YBX3
	7.30385e-15	0.550925	0.409	0.237	1.68434e-10	2 CD4+	TNIK
	8.13493e-15	0.356153	0.617	0.48	1.876e-10	2 CD4+	CLK1
	8.19834e-15	0.279108	0.199	0.088	1.89062e-10	2 CD4+	SLC39A1
	9.56349e-15	0.388838	0.459	0.29	2.20544e-10	2 CD4+	ACTN4
	1.06831e-14	-0.70159	0.013	0.101	2.46364e-10	2 CD4+	CD68
	1.09165e-14	-0.379017	0.794	0.868	2.51745e-10	2 CD4+	JUN
	1.1057e-14	-0.50609	0.373	0.516	2.54985e-10	2 CD4+	PIK3R1
	1.15355e-14	0.45236	0.665	0.5	2.6602e-10	2 CD4+	PER1
	1.20022e-14	0.469033	0.214	0.069	2.76782e-10	2 CD4+	HS3ST3B1
	1.26175e-14	0.323193	0.126	0.017	2.90973e-10	2 CD4+	SLC27A2
	1.27787e-14	0.421959	0.248	0.117	2.9469e-10	2 CD4+	MPRIP
	1.31077e-14	-0.394763	0.014	0.113	3.02277e-10	2 CD4+	MCTP2
	1.34082e-14	-0.342078	0.024	0.123	3.09205e-10	2 CD4+	CD300A
	1.37661e-14	0.301041	0.371	0.239	3.17459e-10	2 CD4+	GOLPH3
	1.40868e-14	0.367623	0.361	0.234	3.24856e-10	2 CD4+	WDR74
	1.4411e-14	0.285888	0.317	0.194	3.32332e-10	2 CD4+	PARP1
	1.50548e-14	-0.289731	0.106	0.199	3.47178e-10	2 CD4+	ANXA2R
	1.55564e-14	-0.620181	0.389	0.489	3.58747e-10	2 CD4+	NOSIP
	1.62476e-14	-0.478822	0.608	0.694	3.74687e-10	2 CD4+	GAS5
	1.65204e-14	0.264253	0.143	0.044	3.80976e-10	2 CD4+	LIMA1
	1.70696e-14	0.442047	0.328	0.181	3.93643e-10	2 CD4+	FABP5
	1.70803e-14	0.311084	0.37	0.23	3.93888e-10	2 CD4+	TMCO1
	1.70904e-14	0.318587	0.966	0.848	3.94122e-10	2 CD4+	CD3E
	1.74939e-14	0.524847	0.124	0.02	4.03426e-10	2 CD4+	LINC02195
	2.05717e-14	-0.595306	0.256	0.427	4.74404e-10	2 CD4+	RUNX3
	2.21762e-14	-0.299448	0.163	0.267	5.11405e-10	2 CD4+	HMGA1
	2.40925e-14	0.361462	0.159	0.039	5.55597e-10	2 CD4+	AC090152.1
	2.49018e-14	0.410845	0.45	0.299	5.7426e-10	2 CD4+	CLNS1A
	2.75862e-14	0.426865	0.499	0.336	6.36166e-10	2 CD4+	GPRIN3
	2.87505e-14	0.336794	0.514	0.375	6.63016e-10	2 CD4+	RELB
	2.89336e-14	0.461436	0.574	0.399	6.67237e-10	2 CD4+	CDKN1B
	2.92499e-14	-0.505452	0.134	0.296	6.74531e-10	2 CD4+	LINC01138
	3.01052e-14	0.485002	0.323	0.179	6.94257e-10	2 CD4+	SGK1
	3.12743e-14	0.277655	0.368	0.234	7.21216e-10	2 CD4+	CD58
	3.24728e-14	0.311163	0.112	0.016	7.48854e-10	2 CD4+	MCAM
	3.41418e-14	0.435458	0.564	0.389	7.87344e-10	2 CD4+	PTGER4
	3.72671e-14	0.35523	0.51	0.351	8.59417e-10	2 CD4+	C1orf43
	3.78901e-14	0.499737	0.478	0.286	8.73783e-10	2 CD4+	IFI16
	3.79409e-14	0.317862	0.865	0.777	8.74955e-10	2 CD4+	SKP1
	4.56894e-14	0.366492	0.556	0.397	1.05364e-09	2 CD4+	UBE2N
	4.77199e-14	0.288125	0.516	0.386	1.10047e-09	2 CD4+	ELOC
	4.9646e-14	-0.355244	0.3	0.408	1.14489e-09	2 CD4+	CAMK4
	6.11768e-14	0.397581	0.241	0.1	1.4108e-09	2 CD4+	SLAMF1
	6.15582e-14	-0.822217	0.172	0.271	1.41959e-09	2 CD4+	PRF1
	7.64201e-14	0.567846	0.524	0.371	1.76232e-09	2 CD4+	ZFAND5
	7.65148e-14	0.330734	0.296	0.165	1.76451e-09	2 CD4+	ZC3H7A
	8.02799e-14	0.382319	0.523	0.341	1.85134e-09	2 CD4+	SURF4
	9.51117e-14	0.348498	0.781	0.658	2.19337e-09	2 CD4+	YPEL5
	1.05949e-13	0.368524	0.393	0.244	2.4433e-09	2 CD4+	OGDH
	1.07296e-13	0.485903	0.263	0.095	2.47435e-09	2 CD4+	TSPAN5
	1.21364e-13	0.311893	0.543	0.393	2.79877e-09	2 CD4+	TNFRSF1B
	1.29153e-13	0.413807	0.507	0.336	2.9784e-09	2 CD4+	TAP1
	1.7384e-13	0.407715	0.918	0.865	4.00893e-09	2 CD4+	TAGLN2
	2.30935e-13	-0.426386	0.137	0.263	5.3256e-09	2 CD4+	ATM
	2.72254e-13	0.917704	0.415	0.3	6.27845e-09	2 CD4+	AREG
	2.75566e-13	0.300449	0.718	0.607	6.35482e-09	2 CD4+	ANAPC16
	3.05445e-13	-0.268103	0.105	0.166	7.04386e-09	2 CD4+	CHST12
	3.40622e-13	0.286986	0.256	0.134	7.85509e-09	2 CD4+	PRDX3
	3.69998e-13	0.369153	0.317	0.188	8.53253e-09	2 CD4+	NANS
	3.71939e-13	0.39474	0.32	0.166	8.57728e-09	2 CD4+	HOXB2
	3.72362e-13	0.496769	0.164	0.062	8.58704e-09	2 CD4+	CRADD
	3.89183e-13	0.495675	0.508	0.327	8.97496e-09	2 CD4+	BIRC3
	4.41177e-13	-0.690172	0.039	0.129	1.0174e-08	2 CD4+	CCL3
	4.55485e-13	0.459311	0.784	0.677	1.05039e-08	2 CD4+	PGK1
	4.63796e-13	0.340289	0.737	0.582	1.06956e-08	2 CD4+	MAP1LC3B
	4.93669e-13	-0.470946	0.184	0.314	1.13845e-08	2 CD4+	DPYD
	6.45012e-13	0.572747	0.471	0.329	1.48746e-08	2 CD4+	TSPYL2
	7.02997e-13	0.287278	0.645	0.529	1.62118e-08	2 CD4+	ATP5MF
	7.20123e-13	0.282825	0.132	0.05	1.66068e-08	2 CD4+	FILIP1L
	7.88415e-13	0.359003	0.923	0.919	1.81816e-08	2 CD4+	LAPTM5
	8.0506e-13	0.345266	0.8	0.685	1.85655e-08	2 CD4+	COX8A
	8.49168e-13	-0.533591	0.049	0.152	1.95827e-08	2 CD4+	FCGRT
	8.61297e-13	0.326	0.235	0.106	1.98624e-08	2 CD4+	CD226
	9.78068e-13	-0.335453	0.085	0.171	2.25552e-08	2 CD4+	TXK
	1.10259e-12	0.468348	0.778	0.634	2.54269e-08	2 CD4+	TMBIM6
	1.10676e-12	-0.259975	0.994	0.993	2.5523e-08	2 CD4+	RPLP0
	1.10899e-12	0.298248	0.686	0.557	2.55743e-08	2 CD4+	SQSTM1
	1.13488e-12	0.267261	0.346	0.231	2.61714e-08	2 CD4+	PNPLA8
	1.22238e-12	0.289163	0.238	0.122	2.81893e-08	2 CD4+	SMC4
	1.26516e-12	-0.340421	0.124	0.22	2.91758e-08	2 CD4+	AGTPBP1
	1.34225e-12	0.287179	0.431	0.288	3.09536e-08	2 CD4+	CMC2
	1.34599e-12	-0.689944	0.106	0.213	3.10398e-08	2 CD4+	CMC1
	1.38297e-12	-0.260463	0.1	0.204	3.18926e-08	2 CD4+	PTGER2
	1.40552e-12	0.418491	0.567	0.404	3.24127e-08	2 CD4+	EMB
	1.51678e-12	0.534159	0.305	0.149	3.49786e-08	2 CD4+	TMEM70
	1.52981e-12	0.316937	0.435	0.29	3.5279e-08	2 CD4+	SLBP
	1.77976e-12	0.328753	0.139	0.054	4.1043e-08	2 CD4+	ANKRD55
	1.87658e-12	0.33093	0.78	0.665	4.32759e-08	2 CD4+	ELF1
	1.9543e-12	0.397111	0.307	0.16	4.50682e-08	2 CD4+	STAT5B
	2.03877e-12	0.35772	0.973	0.957	4.7016e-08	2 CD4+	VIM
	2.25536e-12	0.311806	0.495	0.342	5.20108e-08	2 CD4+	ARF4
	2.29057e-12	0.293187	0.977	0.967	5.28227e-08	2 CD4+	CFL1
	2.42451e-12	0.330996	0.716	0.577	5.59117e-08	2 CD4+	EIF4G2
	2.67382e-12	0.260655	0.409	0.256	6.1661e-08	2 CD4+	SH2D1A
	3.06582e-12	0.382773	0.667	0.523	7.07009e-08	2 CD4+	ARID4B
	3.08149e-12	0.418379	0.415	0.254	7.10623e-08	2 CD4+	TRAC
	3.18902e-12	0.414605	0.581	0.417	7.35419e-08	2 CD4+	PIM3
	4.17009e-12	0.52638	0.255	0.147	9.61664e-08	2 CD4+	HSPA1A
	4.27255e-12	0.295564	0.396	0.264	9.85294e-08	2 CD4+	VOPP1
	4.70735e-12	0.317829	0.564	0.435	1.08556e-07	2 CD4+	WDR1
	4.86203e-12	0.397402	0.692	0.534	1.12123e-07	2 CD4+	EMD
	4.91762e-12	0.615837	0.377	0.245	1.13405e-07	2 CD4+	UGP2
	5.24199e-12	0.330698	0.608	0.467	1.20886e-07	2 CD4+	ANXA2
	5.25856e-12	0.532191	0.733	0.645	1.21268e-07	2 CD4+	ENO1
	5.38843e-12	0.284331	0.427	0.301	1.24263e-07	2 CD4+	DNAJC15
	5.70019e-12	0.290745	0.205	0.096	1.31452e-07	2 CD4+	CD151
	5.97326e-12	0.257659	0.856	0.786	1.37749e-07	2 CD4+	COX6A1
	6.21035e-12	0.786469	0.581	0.447	1.43217e-07	2 CD4+	CRYBG1
	6.7384e-12	0.378846	0.449	0.295	1.55394e-07	2 CD4+	MAT2B
	7.08229e-12	0.316873	0.605	0.469	1.63325e-07	2 CD4+	TMEM50A
	7.27017e-12	0.289639	0.651	0.517	1.67657e-07	2 CD4+	RHOG
	7.38915e-12	0.334723	0.788	0.703	1.70401e-07	2 CD4+	CAPZB
	8.53126e-12	0.306859	0.3	0.183	1.96739e-07	2 CD4+	IFNAR2
	9.21298e-12	0.280197	0.251	0.153	2.12461e-07	2 CD4+	CRY1
	9.37117e-12	0.364687	0.337	0.207	2.16108e-07	2 CD4+	NUP58
	9.55813e-12	0.390166	0.496	0.356	2.2042e-07	2 CD4+	LBH
	9.96988e-12	0.301061	0.72	0.604	2.29915e-07	2 CD4+	SNU13
	1.00802e-11	0.367344	0.394	0.238	2.3246e-07	2 CD4+	PTPN22
	1.04262e-11	0.347164	0.609	0.47	2.40438e-07	2 CD4+	RAP1A
	1.16162e-11	0.283546	0.24	0.128	2.67882e-07	2 CD4+	SUSD3
	1.20114e-11	0.340803	0.552	0.361	2.76995e-07	2 CD4+	SH2D2A
	1.25543e-11	0.278779	0.179	0.077	2.89515e-07	2 CD4+	PHTF1
	1.41725e-11	0.286305	0.363	0.223	3.26832e-07	2 CD4+	IL2RB
	1.4345e-11	0.357352	0.516	0.376	3.3081e-07	2 CD4+	FAM107B
	1.47146e-11	0.274234	0.878	0.737	3.39333e-07	2 CD4+	TNFAIP3
	1.48363e-11	0.358059	0.376	0.253	3.42139e-07	2 CD4+	FOXO1
	1.48478e-11	0.288843	0.725	0.613	3.42404e-07	2 CD4+	ATP5F1B
	1.91137e-11	0.286679	0.388	0.276	4.40781e-07	2 CD4+	INSIG1
	1.9413e-11	0.33631	0.269	0.143	4.47684e-07	2 CD4+	CFAP20
	1.96369e-11	-0.295749	0.194	0.288	4.52847e-07	2 CD4+	GIMAP1
	1.97459e-11	0.357525	0.234	0.116	4.5536e-07	2 CD4+	SIRPG
	2.16788e-11	0.30265	0.601	0.48	4.99936e-07	2 CD4+	ANXA6
	2.29442e-11	-0.349707	0.195	0.326	5.29116e-07	2 CD4+	RASGRP2
	2.37975e-11	0.277246	0.985	0.982	5.48794e-07	2 CD4+	PFN1
	2.68742e-11	0.291158	0.358	0.243	6.19746e-07	2 CD4+	RALA
	2.90393e-11	-0.403862	0.135	0.235	6.69675e-07	2 CD4+	C1orf162
	2.90406e-11	0.263728	0.408	0.281	6.69706e-07	2 CD4+	PSTPIP1
	2.96781e-11	0.254357	0.156	0.057	6.84408e-07	2 CD4+	ACOT7
	2.97332e-11	0.419519	0.711	0.585	6.85677e-07	2 CD4+	ARL6IP5
	3.1408e-11	0.293584	0.13	0.055	7.243e-07	2 CD4+	DRAIC
	3.25445e-11	0.260079	0.291	0.179	7.50508e-07	2 CD4+	B3GAT3
	3.33928e-11	0.276794	0.462	0.327	7.7007e-07	2 CD4+	FGFR1OP2
	3.57825e-11	0.251166	0.723	0.596	8.2518e-07	2 CD4+	GNG2
	3.63045e-11	0.303742	0.687	0.507	8.37218e-07	2 CD4+	DNAJA1
	3.94435e-11	0.375098	0.423	0.275	9.09607e-07	2 CD4+	LRP10
	4.24013e-11	0.448219	0.244	0.086	9.77817e-07	2 CD4+	MAP1LC3A
	4.49542e-11	-1.1207	0.049	0.153	1.03669e-06	2 CD4+	LST1
	4.62143e-11	0.363391	0.505	0.348	1.06575e-06	2 CD4+	KIF5B
	4.62714e-11	0.346902	0.321	0.189	1.06706e-06	2 CD4+	TRAF1
	4.69583e-11	0.352103	0.434	0.262	1.08291e-06	2 CD4+	KPNA2
	4.70218e-11	0.378628	0.559	0.402	1.08437e-06	2 CD4+	PSMD8
	4.72838e-11	0.308554	0.536	0.402	1.09041e-06	2 CD4+	TBCB
	4.81648e-11	-0.250586	0.167	0.255	1.11073e-06	2 CD4+	CDC25B
	4.96787e-11	-0.273084	0.348	0.459	1.14564e-06	2 CD4+	GZMA
	5.58526e-11	0.256003	0.198	0.096	1.28802e-06	2 CD4+	EED
	6.1883e-11	0.278185	0.528	0.413	1.42708e-06	2 CD4+	BCAP31
	6.25447e-11	0.394207	0.669	0.536	1.44234e-06	2 CD4+	HERPUD1
	6.2932e-11	0.270508	0.918	0.885	1.45128e-06	2 CD4+	RHOA
	7.26307e-11	0.280828	0.441	0.31	1.67494e-06	2 CD4+	TMED9
	7.40318e-11	0.347791	0.591	0.449	1.70725e-06	2 CD4+	PRDX2
	8.0776e-11	0.333544	0.198	0.099	1.86278e-06	2 CD4+	RUNX2
	8.5833e-11	0.471308	0.373	0.25	1.9794e-06	2 CD4+	PMAIP1
	8.59537e-11	0.379261	0.646	0.493	1.98218e-06	2 CD4+	IQGAP1
	8.9918e-11	0.338517	0.46	0.309	2.0736e-06	2 CD4+	PPM1G
	9.16371e-11	0.338853	0.684	0.555	2.11324e-06	2 CD4+	UBE2B
	9.18881e-11	0.398007	0.457	0.301	2.11903e-06	2 CD4+	ATXN1
	9.46964e-11	0.314876	0.208	0.106	2.18379e-06	2 CD4+	SMIM3
	1.04321e-10	0.353458	0.428	0.283	2.40576e-06	2 CD4+	NUTF2
	1.09832e-10	0.252259	0.746	0.607	2.53284e-06	2 CD4+	FYN
	1.09873e-10	0.256101	0.632	0.511	2.53379e-06	2 CD4+	FNBP1
	1.10578e-10	0.357493	0.727	0.576	2.55004e-06	2 CD4+	LCK
	1.13021e-10	0.276142	0.297	0.185	2.60637e-06	2 CD4+	PIGT
	1.14667e-10	0.265062	0.665	0.551	2.64433e-06	2 CD4+	SNRPB
	1.15488e-10	0.352177	0.385	0.244	2.66328e-06	2 CD4+	ETHE1
	1.19161e-10	0.316436	0.399	0.264	2.74797e-06	2 CD4+	HBP1
	1.27167e-10	0.272759	0.583	0.45	2.9326e-06	2 CD4+	PSMB3
	1.29936e-10	0.341214	0.387	0.253	2.99646e-06	2 CD4+	SYPL1
	1.34174e-10	0.361166	0.563	0.407	3.09419e-06	2 CD4+	ELOVL5
	1.41512e-10	0.315414	0.231	0.099	3.2634e-06	2 CD4+	ACP5
	1.42531e-10	0.310853	0.373	0.233	3.28692e-06	2 CD4+	PPP4R2
	1.50195e-10	0.267041	0.817	0.748	3.46364e-06	2 CD4+	COX7A2
	1.56127e-10	0.311851	0.471	0.327	3.60046e-06	2 CD4+	RILPL2
	1.82771e-10	0.367219	0.33	0.187	4.21487e-06	2 CD4+	AHR
	2.17005e-10	0.391896	0.527	0.379	5.00435e-06	2 CD4+	PPP1CC
	2.19531e-10	0.263018	0.624	0.473	5.0626e-06	2 CD4+	CSRNP1
	2.36977e-10	0.38154	0.507	0.359	5.46493e-06	2 CD4+	PAK2
	2.46212e-10	0.296748	0.929	0.816	5.67789e-06	2 CD4+	CXCR4
	2.54879e-10	-0.591939	0.425	0.548	5.87777e-06	2 CD4+	GADD45B
	2.74849e-10	-0.370188	0.114	0.21	6.3383e-06	2 CD4+	SAMD3
	2.79269e-10	-0.373996	0.368	0.469	6.44022e-06	2 CD4+	ARRB2
	2.80063e-10	0.35317	0.581	0.426	6.45853e-06	2 CD4+	CIAO2B
	2.90654e-10	0.459141	0.494	0.348	6.70277e-06	2 CD4+	CARD16
	2.92939e-10	-0.310102	0.109	0.207	6.75546e-06	2 CD4+	TLE4
	3.0394e-10	-0.428341	0.134	0.259	7.00917e-06	2 CD4+	PRKCB
	3.13167e-10	-0.40284	0.063	0.158	7.22194e-06	2 CD4+	RNF130
	3.16958e-10	0.32691	0.24	0.135	7.30938e-06	2 CD4+	SLC1A5
	3.22669e-10	0.324712	0.451	0.287	7.44106e-06	2 CD4+	EIF4A3
	3.41369e-10	0.283345	0.546	0.423	7.8723e-06	2 CD4+	NDUFC2
	3.76588e-10	0.262126	0.232	0.127	8.68449e-06	2 CD4+	SYNJ2
	4.04353e-10	-0.297066	0.405	0.487	9.32479e-06	2 CD4+	EIF2S3
	4.4394e-10	0.297425	0.6	0.468	1.02377e-05	2 CD4+	CD6
	4.51956e-10	-0.27599	0.243	0.331	1.04226e-05	2 CD4+	AC026979.2
	5.20446e-10	0.288043	0.381	0.275	1.2002e-05	2 CD4+	GBP2
	5.32111e-10	0.675513	0.273	0.125	1.2271e-05	2 CD4+	CXCR6
	5.67625e-10	0.358321	0.562	0.44	1.309e-05	2 CD4+	CHD2
	5.69319e-10	0.34147	0.354	0.226	1.31291e-05	2 CD4+	UBE2K
	5.73235e-10	-0.838845	0.247	0.343	1.32194e-05	2 CD4+	CTSS
	5.96204e-10	0.311287	0.872	0.816	1.37491e-05	2 CD4+	MYL12B
	6.24319e-10	-0.365474	0.024	0.104	1.43974e-05	2 CD4+	FCRL6
	6.35615e-10	0.36704	0.179	0.062	1.46579e-05	2 CD4+	MAST4
	6.45936e-10	0.32862	0.181	0.09	1.48959e-05	2 CD4+	MT1E
	6.82619e-10	0.292007	0.31	0.186	1.57419e-05	2 CD4+	TMEM14C
	7.89641e-10	0.33331	0.113	0.025	1.82099e-05	2 CD4+	IKZF2
	8.12339e-10	-0.38445	0.031	0.119	1.87334e-05	2 CD4+	GAS7
	8.23928e-10	0.351595	0.474	0.364	1.90006e-05	2 CD4+	BHLHE40
	8.80031e-10	0.323456	0.242	0.127	2.02944e-05	2 CD4+	PHACTR2
	8.81036e-10	0.348487	0.611	0.457	2.03176e-05	2 CD4+	CNOT6L
	9.52077e-10	0.505411	0.472	0.325	2.19558e-05	2 CD4+	TRBC1
	9.61702e-10	0.259266	0.609	0.497	2.21778e-05	2 CD4+	COPE
	9.9686e-10	0.264509	0.34	0.239	2.29886e-05	2 CD4+	ITGB2-AS1
	1.00401e-09	0.281064	0.282	0.159	2.31534e-05	2 CD4+	TMEM35B
	1.07478e-09	0.305149	0.574	0.436	2.47855e-05	2 CD4+	SUMO1
	1.13642e-09	0.253976	0.684	0.581	2.6207e-05	2 CD4+	SPCS1
	1.1742e-09	-0.30605	0.652	0.726	2.70781e-05	2 CD4+	RPS17
	1.25177e-09	0.294299	0.357	0.226	2.88671e-05	2 CD4+	RAB27A
	1.42079e-09	0.265308	0.966	0.926	3.27647e-05	2 CD4+	FXYD5
	1.4362e-09	0.305119	0.43	0.294	3.31203e-05	2 CD4+	SEC11C
	1.4491e-09	-0.264374	0.914	0.932	3.34177e-05	2 CD4+	RPS11
	1.48711e-09	0.290968	0.617	0.484	3.42942e-05	2 CD4+	NDUFA6
	1.50185e-09	0.260394	0.118	0.031	3.46343e-05	2 CD4+	KIAA1324
	1.52594e-09	0.293471	0.166	0.076	3.51897e-05	2 CD4+	KIAA0319L
	1.52626e-09	0.309578	0.716	0.601	3.51971e-05	2 CD4+	ICAM3
	1.53181e-09	1.16597	0.314	0.219	3.53251e-05	2 CD4+	LAG3
	1.677e-09	0.401507	0.239	0.107	3.86734e-05	2 CD4+	TFRC
	1.68686e-09	0.251093	0.191	0.088	3.89006e-05	2 CD4+	PARVB
	1.85126e-09	0.343254	0.516	0.355	4.26918e-05	2 CD4+	OPTN
	1.85635e-09	0.416224	0.314	0.17	4.28092e-05	2 CD4+	ABCC1
	1.90907e-09	0.304475	0.661	0.534	4.40252e-05	2 CD4+	ACAP1
	1.94713e-09	-0.261231	0.035	0.101	4.49027e-05	2 CD4+	TNFSF13B
	2.0393e-09	0.254683	0.937	0.884	4.70283e-05	2 CD4+	PTPRC
	2.05533e-09	0.333194	0.672	0.537	4.7398e-05	2 CD4+	TMEM59
	2.2448e-09	0.356014	0.342	0.205	5.17674e-05	2 CD4+	EIF3J
	2.27311e-09	0.387476	0.383	0.234	5.24202e-05	2 CD4+	LRRC8C
	2.31568e-09	0.271076	0.858	0.8	5.34018e-05	2 CD4+	COX6C
	2.39288e-09	-2.28214	0.058	0.153	5.51823e-05	2 CD4+	IFI30
	2.41665e-09	0.390825	0.584	0.449	5.57304e-05	2 CD4+	NSD3
	2.51866e-09	0.331598	0.46	0.357	5.80827e-05	2 CD4+	BST2
	2.54995e-09	0.269562	0.889	0.832	5.88043e-05	2 CD4+	OST4
	2.75434e-09	0.256981	0.342	0.222	6.35178e-05	2 CD4+	VKORC1
	2.95308e-09	0.325737	0.555	0.406	6.8101e-05	2 CD4+	GPBP1
	3.21725e-09	0.28399	0.318	0.178	7.4193e-05	2 CD4+	LMNB1
	3.44021e-09	0.267513	0.972	0.957	7.93346e-05	2 CD4+	PPIA
	3.47502e-09	0.426213	0.757	0.684	8.01375e-05	2 CD4+	DDIT4
	3.52007e-09	0.264115	0.175	0.088	8.11764e-05	2 CD4+	GADD45A
	3.77294e-09	0.264959	0.426	0.31	8.70078e-05	2 CD4+	MRFAP1
	4.22419e-09	0.277576	0.246	0.151	9.74141e-05	2 CD4+	CDK6
	4.31771e-09	0.375823	0.236	0.099	9.95706e-05	2 CD4+	GDE1
	4.44477e-09	0.35446	0.732	0.631	0.000102501	2 CD4+	MYH9
	4.49444e-09	0.259329	0.3	0.192	0.000103646	2 CD4+	TM2D3
	4.57578e-09	0.43269	0.595	0.43	0.000105522	2 CD4+	CFLAR
	5.44993e-09	0.365385	0.126	0.041	0.000125681	2 CD4+	IL2RA
	5.69162e-09	0.374786	0.666	0.54	0.000131254	2 CD4+	CCNH
	5.74692e-09	0.317074	0.518	0.377	0.00013253	2 CD4+	PRNP
	5.88904e-09	0.287349	0.483	0.347	0.000135807	2 CD4+	SELENOT
	5.98894e-09	0.283966	0.323	0.199	0.000138111	2 CD4+	EIF4E
	7.56222e-09	0.303477	0.592	0.472	0.000174392	2 CD4+	DAD1
	8.64192e-09	0.346339	0.337	0.199	0.000199291	2 CD4+	ITGAE
	9.07653e-09	-0.294439	0.178	0.274	0.000209314	2 CD4+	SNHG3
	9.16045e-09	0.252571	0.568	0.458	0.000211249	2 CD4+	RNASET2
	9.93958e-09	0.264637	0.863	0.796	0.000229217	2 CD4+	HNRNPA2B1
	1.09874e-08	0.47226	0.515	0.382	0.00025338	2 CD4+	SOCS1
	1.13521e-08	0.367345	0.581	0.461	0.000261791	2 CD4+	ITGA4
	1.20652e-08	-0.36686	0.085	0.163	0.000278236	2 CD4+	PTPRE
	1.22697e-08	-0.277345	0.051	0.125	0.000282953	2 CD4+	ABI3
	1.30146e-08	0.344255	0.45	0.297	0.000300129	2 CD4+	NFE2L2
	1.48158e-08	0.379133	0.689	0.532	0.000341668	2 CD4+	CD247
	1.55288e-08	-0.323341	0.118	0.214	0.000358111	2 CD4+	PTPN4
	1.61853e-08	-0.287351	0.332	0.429	0.00037325	2 CD4+	RASA3
	1.63602e-08	0.381085	0.639	0.482	0.000377281	2 CD4+	ETS1
	1.68685e-08	0.262716	0.292	0.194	0.000389004	2 CD4+	CCND2
	1.82091e-08	0.265433	0.266	0.166	0.000419921	2 CD4+	FAM118A
	1.95663e-08	-0.533706	0.032	0.107	0.000451218	2 CD4+	XCL2
	2.14015e-08	0.345495	0.288	0.158	0.00049354	2 CD4+	HBS1L
	2.25267e-08	0.282271	0.536	0.396	0.000519489	2 CD4+	SEC11A
	2.30455e-08	0.279001	0.313	0.181	0.000531453	2 CD4+	CD320
	2.3179e-08	0.304157	0.473	0.34	0.00053453	2 CD4+	AKIRIN2
	2.31957e-08	0.288455	0.217	0.116	0.000534916	2 CD4+	GABPB1
	2.39928e-08	-0.252267	0.222	0.3	0.000553298	2 CD4+	HSD17B11
	2.46923e-08	0.276221	0.455	0.33	0.000569429	2 CD4+	ZNF706
	2.66325e-08	0.278478	0.625	0.51	0.000614173	2 CD4+	BRK1
	2.72155e-08	0.297642	0.411	0.288	0.000627617	2 CD4+	MVP
	2.74779e-08	0.26605	0.499	0.377	0.000633668	2 CD4+	RSRC2
	2.8383e-08	0.276009	0.174	0.085	0.000654541	2 CD4+	IL6R
	3.15537e-08	0.256489	0.914	0.881	0.00072766	2 CD4+	SRP14
	3.31968e-08	0.327462	0.436	0.33	0.00076555	2 CD4+	ISG15
	3.37394e-08	0.252487	0.297	0.199	0.000778065	2 CD4+	DNAJB14
	3.4057e-08	0.292992	0.208	0.115	0.000785389	2 CD4+	ITPR1
	3.8225e-08	0.256366	0.195	0.098	0.000881508	2 CD4+	FUT8
	4.40318e-08	-0.498379	0.111	0.212	0.00101542	2 CD4+	ARHGAP26
	4.58338e-08	0.260067	0.259	0.159	0.00105697	2 CD4+	AC007384.1
	4.68338e-08	0.278118	0.284	0.168	0.00108004	2 CD4+	RIC8A
	4.71215e-08	0.25023	0.676	0.575	0.00108667	2 CD4+	DDX24
	4.89208e-08	0.352054	0.32	0.214	0.00112816	2 CD4+	FOXN2
	5.02938e-08	-0.291506	0.422	0.532	0.00115983	2 CD4+	CD55
	5.6264e-08	0.25607	0.47	0.348	0.0012975	2 CD4+	NOP10
	5.8783e-08	0.298627	0.586	0.453	0.0013556	2 CD4+	BSG
	6.54819e-08	0.253458	0.262	0.165	0.00151008	2 CD4+	SC5D
	7.46813e-08	0.271398	0.417	0.292	0.00172222	2 CD4+	ANXA7
	7.8032e-08	0.266123	0.531	0.404	0.0017995	2 CD4+	ISCA1
	8.26987e-08	-0.255316	0.042	0.112	0.00190712	2 CD4+	AL691403.1
	1.01383e-07	-0.588372	0.345	0.449	0.002338	2 CD4+	FOSB
	1.03797e-07	0.287816	0.42	0.3	0.00239367	2 CD4+	PDIA6
	1.1527e-07	0.347368	0.567	0.411	0.00265823	2 CD4+	ANXA5
	1.19495e-07	0.36165	0.514	0.402	0.00275567	2 CD4+	PDE3B
	1.21958e-07	0.370461	0.772	0.637	0.00281247	2 CD4+	TRBC2
	1.24648e-07	0.258566	0.364	0.241	0.00287452	2 CD4+	ARPP19
	1.30281e-07	-0.430823	0.044	0.109	0.00300441	2 CD4+	CFP
	1.38432e-07	0.582422	0.104	0.052	0.00319238	2 CD4+	G0S2
	1.50236e-07	-0.301543	0.056	0.128	0.0034646	2 CD4+	THEMIS2
	1.61127e-07	0.283589	0.6	0.479	0.00371575	2 CD4+	DPP7
	1.61697e-07	0.56511	0.158	0.073	0.0037289	2 CD4+	PLPP1
	1.71696e-07	0.283731	0.294	0.174	0.00395949	2 CD4+	EVI2A
	1.73388e-07	0.269572	0.406	0.297	0.00399849	2 CD4+	HMOX2
	1.75942e-07	0.278972	0.315	0.212	0.0040574	2 CD4+	ANKRD10
	2.03848e-07	0.27451	0.253	0.157	0.00470093	2 CD4+	SLC4A7
	2.1125e-07	0.306542	0.277	0.16	0.00487164	2 CD4+	CDK16
	2.1553e-07	0.341398	0.48	0.344	0.00497033	2 CD4+	CLEC2D
	2.40594e-07	0.347771	0.531	0.402	0.00554833	2 CD4+	GPI
	2.4479e-07	0.3574	0.367	0.232	0.00564511	2 CD4+	GBP5
	2.72438e-07	0.451885	0.611	0.522	0.0062827	2 CD4+	UCP2
	2.73945e-07	0.266442	0.248	0.131	0.00631745	2 CD4+	RAB35
	2.86748e-07	0.284579	0.332	0.226	0.00661269	2 CD4+	HSPH1
	3.52424e-07	-0.279155	0.348	0.423	0.00812726	2 CD4+	SNHG16
	3.73793e-07	-0.406052	0.109	0.202	0.00862004	2 CD4+	BCL2A1
	4.02646e-07	0.272562	0.406	0.283	0.00928543	2 CD4+	YWHAE
	4.188e-07	0.367493	0.514	0.4	0.00965795	2 CD4+	OSBPL8
	4.29234e-07	0.26425	0.202	0.107	0.00989856	2 CD4+	HIVEP1
	4.31707e-07	-0.272308	0.646	0.688	0.0099556	2 CD4+	EIF3E
	4.35852e-07	-0.333244	0.317	0.374	0.0100512	2 CD4+	C12orf75
	4.61132e-07	0.267557	0.701	0.613	0.0106342	2 CD4+	ATP5MC3
	4.7013e-07	0.362361	0.463	0.317	0.0108417	2 CD4+	INPP4B
	4.90194e-07	0.292724	0.465	0.36	0.0113044	2 CD4+	CTSC
	4.94918e-07	0.284504	0.491	0.353	0.0114133	2 CD4+	SS18L2
	5.07571e-07	0.349207	0.298	0.214	0.0117051	2 CD4+	CRIP2
	5.09343e-07	0.385821	0.729	0.611	0.0117459	2 CD4+	CD53
	5.3701e-07	0.287736	0.192	0.093	0.012384	2 CD4+	TRIM8
	5.87287e-07	0.294644	0.986	0.966	0.0135434	2 CD4+	TSC22D3
[truncated: 15,063 more rows]

## Sheet: DE genes for Fig 2b
		DE genes for clusters in Fig 2b
	p_val	avg_log2FC	pct.1	pct.2	p_val_adj	cluster	gene
	0	1.48344	0.809	0.305	0	0	TCF7
	0	1.45276	0.948	0.586	0	0	TXNIP
	0	1.41728	0.808	0.303	0	0	PRKCQ-AS1
	0	1.3443	0.77	0.288	0	0	LEF1
	0	1.32166	0.803	0.331	0	0	SELL
	0	1.27704	0.882	0.5	0	0	NOSIP
	0	1.04539	0.951	0.747	0	0	PCED1B-AS1
	0	0.894564	0.991	0.905	0	0	RPL13A
	0	0.885825	1	0.998	0	0	RPS3A
	0	0.855698	0.997	0.968	0	0	EEF1B2
	0	0.809988	0.996	0.946	0	0	EEF1G
	0	0.802625	0.998	0.985	0	0	RPL21
	0	0.796489	1	0.998	0	0	RPS13
	0	0.78484	0.99	0.927	0	0	RPL7
	0	0.784221	0.999	0.992	0	0	RPL22
	0	0.770383	1	0.999	0	0	RPS14
	0	0.757059	1	0.999	0	0	RPS8
	0	0.740015	1	0.996	0	0	RPL9
	0	0.726453	1	0.999	0	0	RPL37
	0	0.722856	0.999	0.99	0	0	RPL5
	0	0.711559	1	1	0	0	RPL32
	0	0.689535	0.999	0.997	0	0	RPS6
	0	0.688461	1	0.998	0	0	RPL35A
	0	0.684217	0.998	0.984	0	0	RPL10A
	0	0.676397	1	1	0	0	RPS23
	0	0.662437	1	1	0	0	RPL30
	0	0.658935	1	1	0	0	RPS12
	0	0.657435	0.999	0.99	0	0	RPS5
	0	0.655996	1	0.998	0	0	RPLP2
	0	0.624164	1	1	0	0	RPL34
	0	0.60015	1	1	0	0	RPS15A
	0	0.594845	1	1	0	0	RPL11
	0	0.591266	1	0.998	0	0	RPL18
	0	0.590678	1	0.999	0	0	RPL19
	0	0.567047	1	0.998	0	0	RPS25
	0	0.534697	1	1	0	0	RPL13
	0	0.530727	1	0.999	0	0	RPS27A
	0	0.528093	1	1	0	0	RPL39
	0	0.527926	1	0.999	0	0	RPS3
	0	0.496954	1	0.999	0	0	RPL29
	0	0.480832	1	0.999	0	0	RPS28
	0	0.478206	1	0.999	0	0	RPS21
	0	0.470279	1	1	0	0	EEF1A1
	0	0.458225	1	1	0	0	RPS27
	0	-0.620669	1	1	0	0	B2M
	0	-0.775136	0.998	0.999	0	0	TMSB4X
	0	-0.973477	0.901	0.975	0	0	CALM1
	0	-1.22816	0.924	0.982	0	0	UBC
	0	-1.34308	0.153	0.61	0	0	ITGB1
	0	-1.36806	0.188	0.629	0	0	CSRNP1
	0	-1.42053	0.835	0.954	0	0	S100A6
	0	-1.42868	0.153	0.591	0	0	HERPUD1
	0	-1.44088	0.925	0.975	0	0	ZFP36L2
	0	-1.50232	0.021	0.44	0	0	BHLHE40
	0	-1.50846	0.911	0.986	0	0	SH3BGRL3
	0	-1.51262	0.099	0.576	0	0	PDE4B
	0	-1.53376	0.204	0.639	0	0	DNAJA1
	0	-1.54371	0.047	0.537	0	0	ANXA2
	0	-1.54682	0.723	0.917	0	0	CXCR4
	0	-1.5565	0.654	0.901	0	0	CD99
	0	-1.55772	0.488	0.859	0	0	CLIC1
	0	-1.58527	0.802	0.966	0	0	MYL6
	0	-1.61012	0.006	0.444	0	0	LGALS3
	0	-1.61273	0.237	0.707	0	0	RNF19A
	0	-1.65109	0.551	0.86	0	0	TNFAIP3
	0	-1.69823	0.018	0.534	0	0	NIBAN1
	0	-1.69898	0.952	0.991	0	0	GAPDH
	0	-1.7085	0.958	0.982	0	0	VIM
	0	-1.74814	0.134	0.668	0	0	SAMSN1
	0	-1.77907	0.094	0.63	0	0	TUBB4B
	0	-1.8406	0.052	0.477	0	0	KLRB1
	0	-1.89204	0.196	0.686	0	0	NR4A2
	0	-1.89316	0.149	0.618	0	0	ALOX5AP
	0	-1.91262	0.032	0.466	0	0	RGS1
	0	-1.92641	0.441	0.824	0	0	MCL1
	0	-1.92722	0.013	0.524	0	0	CDKN1A
	0	-1.98547	0.007	0.492	0	0	PHLDA1
	0	-1.99045	0.019	0.537	0	0	CST7
	0	-2.02354	0.634	0.861	0	0	CD74
	0	-2.09655	0.732	0.952	0	0	CRIP1
	0	-2.09737	0.002	0.45	0	0	DUSP4
	0	-2.1161	0.402	0.85	0	0	EZR
	0	-2.11682	0.17	0.718	0	0	S100A11
	0	-2.17349	0.685	0.956	0	0	S100A10
	0	-2.1736	0.996	0.998	0	0	FTH1
	0	-2.17974	0.479	0.801	0	0	ANXA1
	0	-2.40845	0.313	0.78	0	0	RGCC
	0	-2.64129	0.813	0.97	0	0	ZFP36
	0	-2.67934	0.063	0.606	0	0	LGALS1
	0	-2.69571	0.133	0.731	0	0	CREM
	0	-2.74046	0.297	0.822	0	0	DUSP2
	0	-2.82412	0.663	0.96	0	0	SRGN
	0	-2.8363	0.587	0.965	0	0	S100A4
	0	-3.18028	0.025	0.667	0	0	LMNA
	4.19057e-304	-1.65644	0.028	0.427	9.66387e-300	0	TNFRSF4
	1.04183e-303	1.1925	0.583	0.125	2.40256e-299	0	FHIT
	1.06233e-303	0.485627	0.999	0.999	2.44984e-299	0	RPL14
	1.43642e-302	0.530666	0.999	0.99	3.31253e-298	0	RACK1
	4.74988e-301	0.584373	0.999	0.984	1.09537e-296	0	RPSA
	8.04171e-298	0.858369	0.97	0.785	1.8545e-293	0	LDHB
	1.26382e-296	-1.34186	0.261	0.648	2.9145e-292	0	GNG2
	1.41386e-296	-1.36	0.336	0.74	3.26051e-292	0	AHNAK
	7.00549e-295	-1.63523	0.297	0.692	1.61553e-290	0	FAM177A1
	1.30631e-292	0.456702	1	0.999	3.01248e-288	0	RPS4X
	3.63973e-291	-1.50294	0.002	0.372	8.39358e-287	0	TNFRSF18
	1.92165e-290	-1.31161	0.145	0.564	4.43151e-286	0	TPM4
	8.60359e-290	0.543161	0.999	0.995	1.98407e-285	0	RPL3
	2.28104e-289	-1.30971	0.144	0.56	5.26031e-285	0	DYNLL1
	7.99994e-289	0.678246	0.993	0.945	1.84487e-284	0	RPL31
	5.96958e-283	0.413812	1	1	1.37664e-278	0	RPL10
	2.24785e-282	0.917484	0.935	0.715	5.18376e-278	0	GAS5
	6.79325e-279	0.390304	1	1	1.56659e-274	0	RPS15
	2.11976e-275	-1.27133	0.082	0.487	4.88838e-271	0	SH2D2A
	5.14603e-275	-1.34669	0.209	0.603	1.18673e-270	0	TXN
	1.17096e-270	-1.77773	0.261	0.639	2.70036e-266	0	NR3C1
	9.19925e-270	-1.34862	0.088	0.473	2.12144e-265	0	CYTOR
	5.60591e-267	-1.00651	0.991	0.996	1.29278e-262	0	BTG1
	1.02785e-262	-1.12654	0.743	0.918	2.37032e-258	0	TAGLN2
	6.38013e-261	1.05771	0.631	0.204	1.47132e-256	0	LINC00861
	9.47893e-261	-1.13826	0.807	0.926	2.18594e-256	0	IFITM2
	1.59419e-258	-1.11812	0.021	0.363	3.67636e-254	0	CKS2
	6.88588e-258	-1.12818	0.078	0.458	1.58795e-253	0	TNFRSF1B
	1.01856e-257	-1.09355	0.615	0.842	2.34889e-253	0	EMP3
	1.39232e-257	0.630391	0.996	0.969	3.21083e-253	0	RPL4
	3.08526e-257	-1.18931	0.567	0.823	7.11492e-253	0	SPOCK2
	1.19059e-256	0.505038	0.998	0.995	2.74562e-252	0	NACA
	1.49472e-252	0.513463	0.998	0.993	3.44697e-248	0	RPL23A
	6.68658e-249	-1.27457	0.077	0.45	1.54199e-244	0	ATP1B3
	1.36083e-247	-0.945085	0.753	0.907	3.13821e-243	0	OAZ1
	1.8298e-247	0.645493	1	1	4.21969e-243	0	MALAT1
	5.54736e-246	1.13078	0.526	0.116	1.27928e-241	0	TXK
	6.71075e-245	0.421291	1	0.999	1.54757e-240	0	RPL36
	1.09761e-243	-1.4586	0.388	0.704	2.5312e-239	0	TUBA4A
	3.20076e-243	0.477057	1	0.999	7.38127e-239	0	RPS26
	1.38141e-242	-1.6	0.507	0.788	3.18566e-238	0	SAT1
	1.57961e-242	0.601992	0.994	0.972	3.64275e-238	0	RPL38
	8.83851e-242	-1.08035	0.121	0.493	2.03825e-237	0	JPT1
	3.73627e-241	-1.18328	0.44	0.772	8.61621e-237	0	SELENOK
	8.93566e-241	-2.45792	0.308	0.642	2.06065e-236	0	MT2A
	1.08734e-238	-1.21232	0.5	0.788	2.50753e-234	0	CD2
	1.28095e-237	-0.788065	0.925	0.972	2.95399e-233	0	CFL1
	1.58374e-237	-1.09379	0.055	0.406	3.65226e-233	0	HNRNPLL
	6.41527e-235	-0.864381	0.962	0.983	1.47943e-230	0	PFN1
	2.92075e-234	-1.32698	0.108	0.48	6.73555e-230	0	NAMPT
	2.47774e-233	0.50819	0.999	0.994	5.71391e-229	0	RPS16
	8.78212e-231	-1.37077	0.386	0.702	2.02524e-226	0	ITM2A
	1.11738e-230	-1.18179	0.251	0.616	2.57678e-226	0	BRD2
	6.98988e-230	-1.00539	0.584	0.823	1.61194e-225	0	CYBA
	7.92306e-230	-1.09526	0.622	0.842	1.82714e-225	0	COTL1
	4.68245e-229	0.528771	0.998	0.985	1.07982e-224	0	RPL37A
	3.02175e-228	-0.86891	0.795	0.921	6.96847e-224	0	YWHAZ
	9.27337e-226	-1.27174	0.464	0.764	2.13853e-221	0	YPEL5
	9.22715e-225	-1.22644	0.698	0.882	2.12787e-220	0	SLC2A3
	3.83045e-224	0.387621	1	0.999	8.83339e-220	0	RPL18A
	9.67316e-224	0.388674	0.999	0.998	2.23073e-219	0	RPL7A
	1.37419e-222	-2.26351	0.016	0.318	3.16902e-218	0	CCL5
	2.92612e-222	0.589973	0.989	0.949	6.74793e-218	0	TOMM7
	3.74418e-222	1.02668	0.574	0.184	8.63446e-218	0	MYC
	1.60659e-220	-0.723936	0.984	0.994	3.70496e-216	0	HLA-A
	3.81067e-220	-1.56873	0.403	0.714	8.78778e-216	0	H2AFZ
	1.38166e-219	-0.973423	0.041	0.357	3.18625e-215	0	FAS
	7.40516e-219	-1.62315	0.419	0.716	1.7077e-214	0	HSPE1
	1.14547e-218	-1.09998	0.108	0.444	2.64156e-214	0	RILPL2
	3.79353e-218	-1.76069	0.012	0.313	8.74827e-214	0	GZMA
	7.5061e-218	-1.08665	0.06	0.404	1.73098e-213	0	ELL2
	4.39415e-216	0.737015	0.907	0.71	1.01333e-211	0	EIF3E
	9.5655e-216	-0.87499	0.036	0.336	2.2059e-211	0	ACTN4
	5.64625e-215	-0.909462	0.994	0.998	1.30208e-210	0	ACTB
	4.87696e-214	-1.01987	0.71	0.889	1.12467e-209	0	UBB
	1.03338e-213	-1.04681	0.299	0.634	2.38307e-209	0	YWHAQ
	1.75109e-213	0.37222	0.999	0.999	4.03818e-209	0	RPS7
	4.65619e-211	0.575523	1	0.991	1.07376e-206	0	MT-CO3
	3.95732e-209	-1.07803	0.264	0.61	9.12598e-205	0	TENT5C
	1.46605e-208	0.478382	0.997	0.984	3.38086e-204	0	UBA52
	4.29438e-207	0.885242	0.816	0.522	9.90326e-203	0	PIK3IP1
	1.12792e-206	-1.01439	0.041	0.345	2.6011e-202	0	PFKFB3
	1.28278e-205	0.803733	0.888	0.657	2.95822e-201	0	RPS20
	1.55138e-205	-0.799068	0.009	0.283	3.57764e-201	0	CD58
	2.14486e-205	-1.08933	0.506	0.773	4.94627e-201	0	CALM2
	1.37531e-204	-1.10099	0.195	0.535	3.17161e-200	0	CKLF
	4.34901e-204	-1.11196	0.51	0.769	1.00292e-199	0	TPI1
	3.20845e-203	-1.00596	0.338	0.67	7.399e-199	0	MAP1LC3B
	7.0977e-202	0.91827	0.392	0.062	1.6368e-197	0	ADTRP
	4.58749e-200	0.386168	1	1	1.05792e-195	0	TPT1
	1.3361e-199	0.954537	0.788	0.49	3.08118e-195	0	SOCS3
	2.847e-199	-0.88024	0.001	0.261	6.56547e-195	0	GNA15
	5.83463e-199	-1.06824	0.153	0.489	1.34552e-194	0	ATP2B1
	1.91323e-198	-1.30508	0.336	0.666	4.41209e-194	0	SQSTM1
	5.88077e-198	-0.96904	0.448	0.748	1.35616e-193	0	PLP2
	2.82072e-197	0.337965	1	0.999	6.50486e-193	0	RPL26
	5.37591e-197	-1.07963	0.371	0.681	1.23974e-192	0	FYN
	8.48221e-197	-0.99343	0.005	0.27	1.95608e-192	0	PDCD1
	3.15318e-195	-1.22633	0.237	0.565	7.27156e-191	0	TIMP1
	9.45304e-195	0.619217	0.982	0.915	2.17997e-190	0	SNHG29
	1.37578e-194	-1.02677	0.31	0.639	3.1727e-190	0	IDS
	4.82654e-194	0.849217	0.701	0.34	1.11305e-189	0	MAL
	7.27299e-194	0.378172	0.998	0.994	1.67722e-189	0	RPL15
	5.61163e-193	-0.836373	0.023	0.306	1.2941e-188	0	FOSL2
	5.34224e-192	-1.09646	0.194	0.531	1.23197e-187	0	REL
	8.94368e-191	-1.14387	0.164	0.518	2.0625e-186	0	PIM3
	1.51265e-190	-1.02679	0.182	0.515	3.48832e-186	0	PRNP
	3.43499e-190	0.502678	0.995	0.964	7.92143e-186	0	EEF2
	1.41632e-189	-1.00785	0.041	0.33	3.26618e-185	0	ZC3H12A
	2.59604e-189	-0.985139	0.011	0.277	5.98673e-185	0	CXCR3
	2.83856e-189	-1.02942	0.093	0.41	6.546e-185	0	EIF4A3
	5.08991e-189	-1.01561	0.121	0.434	1.17378e-184	0	GLIPR1
	1.75455e-187	-0.999604	0.972	0.989	4.04617e-183	0	JUNB
	2.92335e-187	-1.21543	0.111	0.418	6.74153e-183	0	PLIN2
	1.93821e-185	0.660411	0.953	0.819	4.46971e-181	0	NOP53
	2.38151e-185	-0.91041	0.06	0.363	5.49199e-181	0	KPNA2
	3.03598e-185	0.858087	0.765	0.477	7.00127e-181	0	PRMT2
	7.09544e-185	-1.1406	0.928	0.954	1.63628e-180	0	FOS
	9.90422e-185	-1.08575	0.405	0.678	2.28401e-180	0	NDUFV2
	1.70449e-183	0.815174	0.851	0.581	3.93073e-179	0	LIMD2
	5.83284e-183	-1.07669	0.054	0.342	1.34511e-178	0	ANKRD28
	8.44397e-183	0.3409	0.999	0.999	1.94726e-178	0	RPS24
	1.81546e-182	-1.04619	0.268	0.595	4.18664e-178	0	PRDX1
	1.05883e-178	-0.56957	0.998	0.999	2.44177e-174	0	HLA-B
	2.81765e-178	-1.05249	0.39	0.697	6.49778e-174	0	EML4
	3.74815e-178	0.833143	0.321	0.033	8.64361e-174	0	AIF1
	2.5873e-177	0.424551	0.998	0.991	5.96656e-173	0	RPL17
	3.70023e-177	0.363399	0.999	0.998	8.53311e-173	0	RPL6
	1.84614e-176	-0.923186	0.139	0.457	4.25739e-172	0	ANXA5
	1.06501e-174	-1.01901	0.268	0.58	2.45602e-170	0	RORA
	7.57342e-174	-0.997139	0.161	0.476	1.74651e-169	0	PBX4
	7.25986e-173	-1.03786	0.939	0.969	1.6742e-168	0	HSPA8
	1.44684e-171	-0.941966	0.876	0.954	3.33656e-167	0	IL32
	9.54995e-171	-0.740436	0.01	0.245	2.20231e-166	0	NR4A3
	1.10254e-170	-0.873993	0.681	0.845	2.54256e-166	0	YWHAB
	4.28862e-170	0.381584	0.999	0.996	9.88999e-166	0	RPL24
	6.83286e-170	-0.945363	0.014	0.258	1.57572e-165	0	MAP3K8
	1.50749e-167	-1.02567	0.008	0.234	3.47642e-163	0	TNF
	2.11327e-167	-0.818605	0.749	0.886	4.8734e-163	0	CD44
	3.02545e-167	-0.795172	0.037	0.298	6.97699e-163	0	IL2RB
	1.06026e-166	-0.763688	0.05	0.31	2.44507e-162	0	RHOC
	1.13125e-165	-1.00706	0.178	0.472	2.60877e-161	0	MYADM
	1.28236e-164	-0.859095	0.065	0.329	2.95726e-160	0	STOM
	2.24452e-164	-1.07698	0.44	0.705	5.17608e-160	0	CYCS
	5.25269e-164	0.375749	1	0.999	1.21132e-159	0	RPS18
	7.88009e-164	-1.41822	0.033	0.291	1.81723e-159	0	NR4A1
	1.19556e-162	-1.43637	0.007	0.229	2.75707e-158	0	HLA-DRB1
	7.38123e-162	-0.889107	0.076	0.358	1.70219e-157	0	GABARAPL1
	1.59399e-161	-0.970664	0.222	0.537	3.6759e-157	0	TGFB1
	3.07019e-161	-0.871928	0.668	0.845	7.08016e-157	0	IL2RG
	5.42005e-161	-0.79434	0.135	0.422	1.24992e-156	0	SURF4
	1.62723e-160	-0.8666	0.561	0.77	3.75255e-156	0	RHOH
	8.27794e-159	-1.22566	0.135	0.421	1.90898e-154	0	RBPJ
	3.78763e-158	-0.887744	0.749	0.865	8.73465e-154	0	LDHA
	1.01429e-157	-0.9759	0.144	0.435	2.33905e-153	0	PDCL3
	1.68275e-157	-0.942192	0.179	0.466	3.88059e-153	0	VPS37B
	2.34173e-157	0.308581	1	0.999	5.40027e-153	0	FAU
	1.57136e-156	-0.961132	0.319	0.629	3.62371e-152	0	PER1
	1.70619e-156	-0.698852	0.069	0.325	3.93464e-152	0	UBE2A
	3.6439e-156	-1.05864	0.054	0.299	8.40319e-152	0	HLA-DPA1
	1.38993e-155	-1.06968	0.248	0.561	3.20533e-151	0	PTGER4
	2.46156e-155	0.655531	0.879	0.644	5.6766e-151	0	TLE5
	1.08297e-154	-0.92739	0.126	0.413	2.49743e-150	0	BTG3
	1.06346e-153	-1.03325	0.138	0.433	2.45245e-149	0	PDE4D
	1.44015e-153	0.76984	0.847	0.676	3.32112e-149	0	NDFIP1
	5.88062e-153	0.328819	1	1	1.35613e-148	0	RPL12
	4.57722e-152	0.523677	0.998	0.984	1.05555e-147	0	RPS2
	1.3498e-150	-0.979068	0.316	0.61	3.11278e-146	0	PGAM1
	6.10885e-150	-0.897538	0.054	0.325	1.40876e-145	0	TUBB2A
	6.93157e-150	-0.845782	0.295	0.586	1.59849e-145	0	RHOG
	3.58017e-149	-0.905969	0.139	0.436	8.25622e-145	0	SLC38A2
	9.01953e-149	-3.82413	0.021	0.244	2.07999e-144	0	HSPA1A
	3.95089e-148	0.858207	0.57	0.244	9.11115e-144	0	PCED1B
	1.20253e-147	0.736306	0.713	0.426	2.77316e-143	0	CAMK4
	5.54619e-147	-0.937913	0.179	0.469	1.27901e-142	0	ZNF831
	1.33416e-146	-0.73382	0.041	0.277	3.0767e-142	0	RAB11FIP1
	5.16183e-146	0.373666	0.996	0.991	1.19037e-141	0	RPS9
	2.0784e-145	-0.849117	0.116	0.385	4.79301e-141	0	TANK
	1.94078e-144	-0.718997	0.651	0.809	4.47563e-140	0	SLC25A3
	4.3553e-144	0.69241	0.78	0.512	1.00438e-139	0	CD48
	8.35724e-144	-1.05023	0.44	0.73	1.92726e-139	0	IER2
	1.14296e-143	-0.799113	0.315	0.571	2.63577e-139	0	MSN
	1.61247e-143	-0.740841	0.044	0.282	3.71853e-139	0	H2AFX
	2.12513e-143	-1.1536	0.437	0.699	4.90077e-139	0	ZNF331
	2.49546e-143	-0.782418	0.047	0.287	5.75479e-139	0	PNP
	3.47276e-143	0.877654	0.667	0.373	8.00853e-139	0	RAPGEF6
	3.81607e-143	-0.809343	0.041	0.276	8.80024e-139	0	MAF
	3.58296e-142	-0.862413	0.416	0.671	8.26265e-138	0	LCP1
	8.39358e-142	-1.18064	0.206	0.464	1.93564e-137	0	BATF
	8.85153e-142	-0.951873	0.048	0.281	2.04125e-137	0	RGS2
	4.88757e-141	-0.871614	0.265	0.542	1.12712e-136	0	FLNA
	1.70977e-140	-0.853307	0.003	0.203	3.94291e-136	0	HOPX
	4.76689e-140	-0.561215	0.958	0.974	1.09929e-135	0	ARHGDIB
	5.02222e-140	-0.817768	0.404	0.667	1.15817e-135	0	EIF4G2
	1.00493e-139	-0.810709	0.036	0.267	2.31748e-135	0	NEU1
	1.10922e-139	-1.22845	0.003	0.192	2.55796e-135	0	HLA-DRB5
	1.28054e-139	-0.952171	0.022	0.237	2.95305e-135	0	TIGIT
	1.59933e-139	-0.90368	0.369	0.633	3.68822e-135	0	AKAP13
	2.12768e-139	0.733319	0.726	0.458	4.90664e-135	0	PIM1
	2.96183e-139	-0.700508	0.032	0.249	6.83028e-135	0	CDC42EP3
	4.47254e-139	-0.625756	0.018	0.225	1.03141e-134	0	DUSP5
	1.08923e-138	-0.699259	0.691	0.846	2.51187e-134	0	SUB1
	2.68409e-138	-1.07642	0.339	0.64	6.18978e-134	0	TUBA1B
	2.9399e-138	-0.754543	0.367	0.634	6.7797e-134	0	SEC61B
	3.70299e-138	-0.910703	0.436	0.695	8.53947e-134	0	HSPA5
	1.10116e-137	-0.705238	0.153	0.421	2.53939e-133	0	REEP5
	1.45327e-137	0.612137	0.283	0.049	3.3514e-133	0	ACTN1
	6.57611e-137	-0.864456	0.119	0.393	1.51652e-132	0	SERTAD1
	9.67288e-137	-0.743396	0.067	0.309	2.23066e-132	0	BICDL1
	1.31665e-136	-0.661543	0.057	0.292	3.03633e-132	0	RAB8B
	1.65789e-136	0.556755	0.927	0.799	3.82327e-132	0	C12orf57
	2.77294e-136	-0.924242	0.006	0.217	6.39468e-132	0	PHLDA2
	4.10179e-136	0.744256	0.445	0.159	9.45915e-132	0	LDLRAP1
	4.58582e-136	-0.893004	0.02	0.224	1.05754e-131	0	CCR6
	8.52417e-136	-1.23675	0.088	0.329	1.96576e-131	0	CTLA4
	1.52029e-135	-0.765087	0.086	0.334	3.50595e-131	0	TUBA1C
	1.92466e-134	-0.890525	0.808	0.927	4.43846e-130	0	KLF6
	4.56966e-134	0.597083	0.858	0.67	1.05381e-129	0	EIF3L
	8.37888e-133	-2.13613	0.015	0.211	1.93225e-128	0	HSPA1B
	1.10322e-132	0.759877	0.466	0.181	2.54415e-128	0	ATM
	3.52802e-132	-0.687151	0.173	0.441	8.13597e-128	0	ATP6V0B
	4.17349e-132	0.409988	0.999	0.991	9.62449e-128	0	RPS29
	4.55333e-132	0.757579	0.487	0.191	1.05004e-127	0	PLAC8
	3.64533e-131	-0.809764	0.382	0.644	8.40651e-127	0	EMD
	1.47461e-130	-0.747162	0.622	0.807	3.4006e-126	0	EIF4A1
	1.44697e-128	-0.474569	0.96	0.978	3.33685e-124	0	ATP5F1E
	1.41737e-127	-0.864393	0.124	0.389	3.26859e-123	0	DOK2
	1.82143e-127	-0.731408	0.056	0.285	4.2004e-123	0	C12orf75
	1.87712e-126	-0.737506	0.172	0.439	4.32882e-122	0	C4orf48
	1.94144e-124	-0.837034	0.184	0.445	4.47715e-120	0	SYAP1
	1.80429e-123	-0.825049	0.201	0.484	4.16088e-119	0	RELB
	1.87016e-123	-0.76581	0.112	0.376	4.31278e-119	0	CCDC107
	5.0738e-123	0.728254	0.755	0.53	1.17007e-118	0	IKZF1
	7.40332e-123	-0.705126	0.131	0.366	1.70728e-118	0	PPP1R16B
	1.31109e-122	-0.742578	0.02	0.208	3.02351e-118	0	TOX
	1.59708e-122	-0.805226	0.189	0.449	3.68304e-118	0	USP36
	2.85776e-122	-1.2384	0.798	0.896	6.59028e-118	0	HSP90AA1
	4.3167e-122	-0.712546	0.01	0.184	9.95475e-118	0	MIR155HG
	4.85584e-122	-0.754163	0.006	0.183	1.1198e-117	0	HLA-DQB1
	1.54721e-121	-0.587424	0.006	0.178	3.56803e-117	0	SLC1A5
	2.88068e-121	0.37624	0.992	0.979	6.64314e-117	0	RPL27
	3.6149e-121	-0.748851	0.099	0.354	8.33633e-117	0	CD82
	3.90268e-121	-0.656259	0.676	0.824	8.99998e-117	0	PPIB
	6.52595e-121	-0.694484	0.198	0.449	1.50495e-116	0	VDAC1
	1.00287e-120	-0.81555	0.286	0.55	2.31271e-116	0	JUND
	1.73027e-120	-0.782786	0.091	0.321	3.99018e-116	0	SLC7A5
	3.89803e-120	-0.497238	0.943	0.967	8.98926e-116	0	PPIA
	4.01287e-120	0.450841	0.987	0.951	9.25407e-116	0	NPM1
	6.43628e-120	-0.971097	0.204	0.456	1.48427e-115	0	MTHFD2
	1.16933e-119	-0.876888	0.167	0.429	2.69659e-115	0	SIK3
	2.02287e-119	0.563893	0.227	0.024	4.66494e-115	0	AK5
	2.16656e-119	-0.940197	0.058	0.288	4.9963e-115	0	PMAIP1
	3.56655e-119	0.70563	0.515	0.242	8.22482e-115	0	GIMAP1
	3.68646e-119	-0.790652	0.593	0.762	8.50134e-115	0	ARPC1B
	7.87232e-119	-0.719897	0.464	0.699	1.81544e-114	0	POLR2L
	1.19271e-118	-0.585258	0.67	0.822	2.75052e-114	0	COX6A1
	2.76406e-118	-0.524984	0.006	0.174	6.37419e-114	0	PERP
	4.5008e-118	0.668261	0.705	0.425	1.03793e-113	0	MGAT4A
	1.72006e-117	-0.499447	0.993	0.996	3.96662e-113	0	H3F3B
	2.27806e-117	-0.718362	0.284	0.531	5.25343e-113	0	SLC3A2
	2.57519e-117	-0.572285	0.007	0.177	5.93864e-113	0	LINC00892
	2.7105e-117	-0.848786	0.136	0.386	6.25069e-113	0	CTSB
	3.98314e-117	-0.880934	0.018	0.21	9.18553e-113	0	GK
	6.10491e-117	-0.691705	0.462	0.669	1.40785e-112	0	WIPF1
	2.6679e-116	-0.858263	0.107	0.344	6.15244e-112	0	INSIG1
	3.15212e-116	-0.576938	0.017	0.194	7.26911e-112	0	ADAM19
	7.3238e-116	-0.542628	0.015	0.188	1.68894e-111	0	SLC16A3
	1.02444e-115	0.393336	0.991	0.976	2.36246e-111	0	FTL
	1.68715e-115	-0.773703	0.58	0.747	3.89073e-111	0	PGK1
	1.77194e-115	0.372633	0.998	0.993	4.08626e-111	0	RPL36A
	1.90266e-115	-0.576523	0.05	0.254	4.38773e-111	0	CYSTM1
	1.37734e-114	-0.641693	0.731	0.847	3.17627e-110	0	ARPC2
	1.59011e-114	-0.799926	0.029	0.218	3.66695e-110	0	PGAP1
	3.90371e-114	-0.689479	0.004	0.174	9.00234e-110	0	ZEB2
	4.92491e-114	-0.625989	0.003	0.178	1.13573e-109	0	PLAUR
	2.0603e-113	-0.808766	0.25	0.488	4.75125e-109	0	GLUD1
	2.51654e-113	-0.736183	0.335	0.585	5.80339e-109	0	FNBP1
	4.09467e-113	-0.72989	0.069	0.287	9.44271e-109	0	SH2D1A
	1.46153e-112	-0.657058	0.107	0.343	3.37043e-108	0	OGDH
	1.53433e-112	-0.785444	0.056	0.252	3.53832e-108	0	HLA-DPB1
	3.68364e-112	-0.633469	0.61	0.775	8.49483e-108	0	ALDOA
	4.17831e-112	-0.634264	0.532	0.732	9.6356e-108	0	GUK1
	4.53437e-112	-0.720954	0.335	0.568	1.04567e-107	0	DBI
	4.60716e-112	-1.20343	0.323	0.555	1.06246e-107	0	GADD45B
	5.36892e-112	-0.609025	0.024	0.21	1.23813e-107	0	PTTG1
	6.80931e-112	0.683718	0.325	0.078	1.5703e-107	0	APBA2
	8.04394e-112	-0.567374	0.005	0.163	1.85501e-107	0	OASL
	1.15405e-111	0.301045	1	0.998	2.66135e-107	0	RPL8
	1.51353e-111	0.529316	0.255	0.056	3.49035e-107	0	EPHX2
	1.70444e-111	-0.845421	0	0.157	3.93062e-107	0	CXCR6
	2.1267e-111	-0.900214	0.204	0.45	4.90438e-107	0	ZFAND5
	2.4774e-111	-0.773807	0.174	0.427	5.71312e-107	0	AL135905.2
	9.12001e-111	0.657838	0.706	0.464	2.10317e-106	0	EIF2S3
	1.16469e-110	-0.680725	0.068	0.284	2.6859e-106	0	PTPN22
	1.44557e-110	-0.593207	0.817	0.898	3.33363e-106	0	RHOA
	4.07112e-110	-0.590596	0.016	0.191	9.38841e-106	0	SMIM3
	1.54212e-109	-0.559285	0.002	0.152	3.55628e-105	0	CLU
	1.89766e-109	-0.733758	0.145	0.387	4.37619e-105	0	NFE2L2
	3.82785e-109	-0.586842	0.609	0.779	8.8274e-105	0	UBL5
	6.7154e-109	-0.63443	0.521	0.724	1.54864e-104	0	RBM8A
	6.99878e-109	0.400472	0.983	0.956	1.61399e-104	0	COX4I1
	3.48223e-108	0.719372	0.629	0.386	8.03037e-104	0	SSH2
	5.07456e-108	-0.592114	0.647	0.799	1.17024e-103	0	RNASEK
	5.45733e-107	-0.728981	0.232	0.48	1.25852e-102	0	EMB
	3.03333e-106	-0.616826	0.096	0.309	6.99517e-102	0	B4GALT1
	1.77517e-105	-0.640095	0.179	0.395	4.09371e-101	0	TAP1
	2.06751e-105	-0.510986	0.019	0.178	4.76788e-101	0	CAPG
	2.07268e-105	-0.724331	0.259	0.528	4.77981e-101	0	DNAJB6
	6.02807e-105	-0.673053	0.191	0.437	1.39013e-100	0	ARF4
	8.87373e-105	0.367978	0.966	0.767	2.04637e-100	0	LTB
	2.24506e-103	-0.739165	0.135	0.35	5.17733e-99	0	CTSC
	3.09691e-103	-0.67928	0.082	0.308	7.14179e-99	0	CDK2AP2
	4.29239e-103	-0.693551	0.457	0.676	9.89868e-99	0	ATP5F1B
	2.31424e-102	-0.75815	0.697	0.826	5.33688e-98	0	HCST
	2.9456e-102	0.344531	0.997	0.975	6.79285e-98	0	PABPC1
	7.92203e-102	0.625751	0.492	0.247	1.8269e-97	0	SCML4
	1.90554e-101	-0.815388	0.278	0.509	4.39435e-97	0	PARP8
	2.18242e-101	-0.685636	0.329	0.561	5.03289e-97	0	CAST
	2.56607e-101	0.333667	0.945	0.805	5.91762e-97	0	CD69
	2.80763e-101	-0.468681	0.002	0.144	6.47467e-97	0	PDE4A
	3.63962e-101	-0.627884	0.074	0.271	8.39333e-97	0	AHR
	6.72225e-101	-0.635622	0.614	0.791	1.55022e-96	0	ATP6V0C
	1.68823e-100	-1.00975	0.109	0.314	3.89324e-96	0	HSPH1
	3.61136e-100	-0.696912	0.115	0.342	8.32816e-96	0	ATXN1
	3.86869e-100	-0.620591	0.537	0.716	8.92159e-96	0	COX8A
	6.32622e-100	-0.641978	0.294	0.521	1.45889e-95	0	ELOVL5
	1.00685e-99	0.641676	0.529	0.27	2.3219e-95	0	GIMAP5
	1.63772e-99	0.531095	0.22	0.034	3.77674e-95	0	CERS6
	2.19912e-99	-0.638532	0.035	0.208	5.0714e-95	0	FRMD4B
	3.65953e-99	-1.76445	0.683	0.804	8.43923e-95	0	DNAJB1
	4.6352e-99	0.608125	0.453	0.21	1.06892e-94	0	CCDC18-AS1
	7.14513e-99	0.587941	0.31	0.092	1.64774e-94	0	AC119396.1
	7.18341e-99	-0.698451	0.291	0.518	1.65657e-94	0	IQGAP1
	9.35868e-99	-0.549131	0.003	0.142	2.1582e-94	0	LINC01943
	1.31189e-98	0.637995	0.377	0.145	3.02535e-94	0	PRKCA
	2.31132e-98	-0.577959	0.054	0.235	5.33014e-94	0	ERN1
	3.76598e-98	-0.604874	0.041	0.214	8.68474e-94	0	MIR4435-2HG
	4.39704e-98	-0.778944	0.127	0.354	1.014e-93	0	TGIF1
	4.77105e-98	0.567856	0.299	0.087	1.10025e-93	0	LINC01550
	5.13493e-98	-0.909469	0.002	0.145	1.18417e-93	0	GEM
	9.57814e-98	-0.698893	0.201	0.425	2.20882e-93	0	IL10RA
	1.26602e-97	-0.639237	0.124	0.347	2.91957e-93	0	DNAJC1
	1.2697e-97	-0.731966	0.492	0.701	2.92805e-93	0	CALR
	1.39663e-97	-0.685074	0.14	0.372	3.22078e-93	0	SLBP
	1.51508e-97	-0.641841	0.204	0.454	3.49392e-93	0	SS18L2
	1.64488e-97	-0.464276	0.926	0.961	3.79326e-93	0	MIF
	1.84292e-97	-0.603431	0.024	0.18	4.24996e-93	0	LMO4
	1.87152e-97	-0.667685	0.008	0.158	4.31592e-93	0	ATF3
	3.17891e-97	-0.889246	0.009	0.149	7.33089e-93	0	HLA-DRA
	3.18734e-97	0.638292	0.595	0.329	7.35032e-93	0	TRAF3IP3
	4.25556e-97	-0.585636	0.137	0.355	9.81376e-93	0	CMC2
	4.35e-97	-0.600358	0.126	0.342	1.00315e-92	0	PDIA6
	6.10098e-97	0.597352	0.653	0.4	1.40695e-92	0	GIMAP7
	6.72202e-97	0.558661	0.377	0.159	1.55016e-92	0	MLLT3
	1.42206e-96	-0.582897	0.129	0.352	3.27941e-92	0	RAB5IF
	7.76244e-96	-0.602678	0.105	0.317	1.7901e-91	0	PAF1
	1.01034e-95	-0.626733	0.058	0.26	2.32994e-91	0	TYMP
	1.25434e-95	-0.697859	0.451	0.654	2.89264e-91	0	CD53
	1.53664e-95	-0.685963	0.131	0.354	3.54364e-91	0	IVNS1ABP
	2.83045e-95	-0.65426	0.334	0.558	6.52731e-91	0	H2AFV
	4.81004e-95	0.480398	0.282	0.084	1.10924e-90	0	BEX3
	5.87083e-95	0.705907	0.241	0.051	1.35387e-90	0	EDA
	7.00966e-95	-0.586127	0.065	0.257	1.6165e-90	0	RARA
	8.89463e-95	-0.660812	0.646	0.781	2.05119e-90	0	SRSF2
	1.61974e-94	-0.557012	0.412	0.621	3.73528e-90	0	COX7B
	2.00591e-94	-0.63578	0.112	0.33	4.62582e-90	0	PHTF2
	3.8055e-94	0.574715	0.636	0.384	8.77587e-90	0	TSHZ2
	4.72788e-94	0.548308	0.254	0.055	1.0903e-89	0	PDK1
	5.36798e-94	0.554686	0.688	0.469	1.23791e-89	0	MCUB
	6.38854e-94	-0.777324	0.224	0.451	1.47326e-89	0	IQGAP2
	6.85999e-94	-0.695193	0.098	0.31	1.58198e-89	0	RUNX3
	7.76055e-94	0.600975	0.412	0.169	1.78966e-89	0	TRABD2A
	2.27463e-93	0.385957	0.738	0.432	5.24552e-89	0	CCR7
	4.51455e-93	-0.569798	0.053	0.233	1.0411e-88	0	ANTXR2
	4.82252e-93	-0.698738	0.544	0.738	1.11212e-88	0	ELF1
	5.71864e-93	-0.536075	0.11	0.314	1.31877e-88	0	ETF1
	7.08201e-93	-0.545664	0.065	0.256	1.63318e-88	0	GNA13
	1.16152e-92	-0.444849	0.021	0.174	2.67859e-88	0	TRAF4
	3.33629e-92	-0.605697	0.222	0.451	7.69383e-88	0	OPTN
	4.24733e-92	-0.572394	0.976	0.978	9.79478e-88	0	ACTG1
	5.71723e-92	0.409081	0.954	0.898	1.31845e-87	0	RPL27A
	9.01372e-92	-0.459189	0.02	0.174	2.07865e-87	0	MYO1F
	1.07861e-91	0.471936	0.232	0.046	2.48738e-87	0	TMIGD2
	1.26539e-91	-0.698973	0.167	0.391	2.91812e-87	0	ARL4A
	1.94899e-91	-0.422957	0.965	0.976	4.49458e-87	0	SERF2
	2.70805e-91	-3.64458	0.001	0.135	6.24502e-87	0	CXCL13
	9.52904e-91	-0.648774	0.129	0.343	2.19749e-86	0	P2RY10
	1.21405e-90	-0.941169	0.43	0.625	2.79972e-86	0	ZFP36L1
	1.76414e-90	-0.685183	0.157	0.391	4.06828e-86	0	LAPTM4A
	2.8316e-90	-0.838856	0.08	0.273	6.52995e-86	0	GLUL
	4.2e-90	-0.72736	0.175	0.381	9.68563e-86	0	ISG15
	5.43795e-90	-1.13904	0.327	0.525	1.25405e-85	0	HMGB2
	1.01348e-89	-0.502672	0.033	0.19	2.3372e-85	0	DUSP10
	1.49272e-89	-0.505525	0.038	0.205	3.44237e-85	0	NPDC1
	1.72693e-89	-0.781325	0.11	0.319	3.98246e-85	0	CHMP1B
	1.84735e-89	-0.610299	0.317	0.554	4.26018e-85	0	NDUFA6
	4.24924e-89	-0.676689	0.573	0.727	9.79917e-85	0	ISG20
	6.13023e-89	0.418082	0.164	0.015	1.41369e-84	0	LEF1-AS1
	3.48883e-88	-0.494019	0.611	0.747	8.04558e-84	0	NDUFA13
	3.8623e-88	0.539725	0.716	0.513	8.90686e-84	0	PNISR
	1.08612e-87	-0.447359	0.012	0.15	2.5047e-83	0	CCR4
	1.10813e-87	-0.898314	0.397	0.59	2.55547e-83	0	HSPD1
	1.22696e-87	0.594885	0.573	0.326	2.8295e-83	0	FCMR
	1.35548e-87	0.558656	0.594	0.382	3.12588e-83	0	OXNAD1
	1.57937e-87	-0.698397	0.135	0.335	3.64219e-83	0	SERPINB9
	2.13167e-87	-0.58567	0.089	0.277	4.91584e-83	0	ATP2B4
	3.51732e-87	-0.468535	0.027	0.176	8.1113e-83	0	UBE2S
	4.81627e-87	-0.593542	0.003	0.131	1.11068e-82	0	PTPN13
	5.34018e-87	0.545524	0.715	0.494	1.2315e-82	0	FLT3LG
	5.37286e-87	-0.40213	0.02	0.157	1.23904e-82	0	LINC00963
	5.80428e-87	-0.593951	0.076	0.261	1.33852e-82	0	SC5D
	6.59904e-87	0.528467	0.275	0.083	1.52181e-82	0	ZNF101
	1.23707e-86	-0.590399	0.086	0.292	2.85281e-82	0	CD63
	1.62189e-86	-0.703262	0.105	0.312	3.74024e-82	0	TRAF1
	4.02646e-86	-0.651032	0.145	0.354	9.28543e-82	0	AKIRIN2
	5.3224e-86	0.302272	0.999	0.998	1.2274e-81	0	MT-ND4L
	5.53861e-86	-0.589595	0.063	0.251	1.27726e-81	0	ZNF267
	6.31121e-86	-0.517503	0.063	0.239	1.45543e-81	0	EVI2A
	9.4118e-86	-0.550173	0.497	0.673	2.17045e-81	0	PSMA7
	1.2011e-85	-0.56421	0.112	0.301	2.76986e-81	0	ARAP2
	1.84095e-85	-0.57233	0.21	0.423	4.24542e-81	0	FGFR1OP2
	3.67839e-85	-0.577661	0.148	0.363	8.48274e-81	0	CMTM6
	5.35185e-85	-0.475363	0.015	0.15	1.23419e-80	0	NAB1
	1.24646e-84	-0.541075	0.615	0.771	2.87447e-80	0	ARF1
	1.68191e-84	-0.381195	0.007	0.133	3.87866e-80	0	NCF4
	5.15007e-84	-1.22024	0.02	0.171	1.18766e-79	0	LAG3
	5.33363e-84	-0.526927	0.07	0.246	1.22999e-79	0	RAB27A
	6.73905e-84	-0.402712	0.005	0.136	1.55409e-79	0	MIR22HG
	1.10804e-83	-0.54074	0.732	0.834	2.55525e-79	0	TPM3
	3.12686e-83	-0.563569	0.508	0.693	7.21084e-79	0	SNU13
	3.20521e-83	-0.795324	0.22	0.441	7.39153e-79	0	FOSB
	4.14773e-83	-0.724393	0.288	0.5	9.56509e-79	0	CORO1B
	4.60618e-83	-0.640163	0.061	0.236	1.06223e-78	0	TRPS1
	5.26591e-83	-0.570326	0.605	0.759	1.21437e-78	0	SLC25A5
	4.42775e-82	0.49039	0.262	0.08	1.02108e-77	0	CHRM3-AS2
	4.84612e-82	0.313065	0.992	0.969	1.11756e-77	0	BTF3
	4.88126e-82	-0.579384	0.307	0.529	1.12567e-77	0	PPP2CA
	6.45373e-82	0.537909	0.371	0.162	1.48829e-77	0	NUCB2
	3.23817e-81	-0.566819	0.095	0.282	7.46754e-77	0	NANS
	4.82934e-81	-0.576647	0.04	0.205	1.11369e-76	0	ANKRD37
	7.43572e-81	-0.610696	0.163	0.369	1.71475e-76	0	MOB4
	1.04127e-80	0.564404	0.647	0.444	2.40126e-76	0	RIPOR2
	1.72951e-80	-0.668599	0.275	0.501	3.98843e-76	0	ISCA1
	2.20465e-80	-0.61457	0.423	0.595	5.08415e-76	0	ADGRE5
	2.33268e-80	0.523279	0.49	0.269	5.37939e-76	0	ABLIM1
	2.43294e-80	-0.598702	0.099	0.294	5.6106e-76	0	GPR65
	2.53408e-80	-0.430603	0.015	0.139	5.84384e-76	0	AC020916.1
	6.98159e-80	0.522293	0.795	0.612	1.61002e-75	0	FOXP1
	1.14169e-79	-0.407046	0.008	0.128	2.63285e-75	0	TOX2
	1.32279e-79	-0.49652	0.072	0.236	3.05048e-75	0	LYST
	1.88215e-79	-0.495064	0.057	0.215	4.34042e-75	0	SLAMF1
	2.2631e-79	-0.504937	0.75	0.849	5.21895e-75	0	MYL12B
	4.25343e-79	-0.374583	0.009	0.132	9.80885e-75	0	SMAD7
	8.18245e-79	0.353996	0.974	0.932	1.88696e-74	0	RPS11
	1.11073e-78	-0.527163	0.094	0.291	2.56145e-74	0	DERL1
	1.23652e-78	-0.464617	0.07	0.221	2.85153e-74	0	NAA50
	1.2381e-78	-0.518102	0.242	0.435	2.85518e-74	0	RPN1
	1.54663e-78	-0.703908	0.119	0.323	3.56668e-74	0	NINJ1
	3.11398e-78	-0.44465	0.018	0.158	7.18115e-74	0	MAP1LC3A
	3.72664e-78	-0.441197	0.083	0.24	8.59401e-74	0	ORAI1
	1.26329e-77	-0.473619	0.019	0.167	2.91327e-73	0	NDFIP2
	2.30279e-77	-0.638263	0.105	0.299	5.31047e-73	0	KDM6B
	5.57823e-77	-0.551795	0.33	0.536	1.2864e-72	0	TMEM50A
	7.29059e-77	-0.632299	0.213	0.44	1.68128e-72	0	CLDND1
	1.44772e-76	0.448713	0.23	0.061	3.33858e-72	0	ADPRM
	2.68274e-76	-0.620389	0.546	0.719	6.18666e-72	0	LRRFIP1
	3.02506e-76	-0.691132	0.19	0.375	6.9761e-72	0	SLA
	4.28078e-76	-0.695686	0.329	0.546	9.87191e-72	0	CNOT6L
	4.5725e-76	-0.524319	0.11	0.298	1.05447e-71	0	FMNL1
	4.91097e-76	-0.382294	0.005	0.117	1.13252e-71	0	ETV7
	6.14184e-76	-0.587357	0.352	0.553	1.41637e-71	0	ROMO1
	9.03606e-76	-0.64811	0.505	0.676	2.08381e-71	0	MYH9
	1.29845e-75	-0.534755	0.257	0.454	2.99436e-71	0	CAPN2
	1.4723e-75	-0.438645	0.007	0.122	3.39527e-71	0	PTMS
	1.78498e-75	-0.577707	0.389	0.587	4.11633e-71	0	SYNE2
	2.26808e-75	-0.453223	0.039	0.19	5.23041e-71	0	MIDN
	2.43426e-75	-0.579452	0.312	0.513	5.61365e-71	0	GPBP1
	6.35227e-75	0.550615	0.451	0.229	1.4649e-70	0	SNHG3
	7.32784e-75	0.546663	0.497	0.291	1.68987e-70	0	SERINC5
	1.44236e-74	-0.291456	0.999	0.999	3.32622e-70	0	EIF1
	2.3614e-74	-0.507346	0.111	0.303	5.44562e-70	0	TMED5
	3.30967e-74	-0.720198	0.077	0.237	7.63243e-70	0	LINC01871
	4.95745e-74	-0.358576	0.013	0.138	1.14324e-69	0	SYT11
	7.17408e-74	0.433872	0.876	0.752	1.65441e-69	0	EIF3H
	7.26956e-74	0.524554	0.429	0.215	1.67643e-69	0	AC243960.1
	7.62384e-74	0.501788	0.456	0.251	1.75813e-69	0	SNHG32
	9.3337e-74	-0.915744	0.01	0.131	2.15244e-69	0	GZMK
	1.78766e-73	0.401897	0.257	0.089	4.12252e-69	0	ANKRD55
	2.88887e-73	-0.52126	0.085	0.267	6.66203e-69	0	MAP2K3
	2.91e-73	-0.462094	0.888	0.937	6.71074e-69	0	H3F3A
	3.64268e-73	-0.565992	0.256	0.46	8.40038e-69	0	SDF4
	3.73434e-73	-0.361382	0.021	0.139	8.61175e-69	0	GTDC1
	8.94188e-73	-0.485978	0.07	0.227	2.06209e-68	0	NEDD9
	1.57711e-72	-0.511328	0.132	0.313	3.63697e-68	0	PSTPIP1
	4.58522e-72	-0.445013	0.055	0.214	1.0574e-67	0	JOSD1
	5.25378e-72	-0.498241	0.092	0.257	1.21157e-67	0	NFKB2
	5.34922e-72	-0.502194	0.12	0.298	1.23358e-67	0	DIAPH1
	1.43331e-71	-0.540199	0.403	0.594	3.30537e-67	0	TRMT112
	1.86912e-71	-0.651917	0.042	0.191	4.31038e-67	0	FABP5
	3.28799e-71	-0.492046	0.05	0.208	7.58244e-67	0	STX11
	4.14407e-71	0.454637	0.862	0.755	9.55664e-67	0	FYB1
	4.31244e-71	-0.347426	0.009	0.124	9.94491e-67	0	GRAMD4
	7.8649e-71	-0.459931	0.136	0.299	1.81372e-66	0	CSNK1D
	9.76414e-71	-0.522459	0.028	0.152	2.25171e-66	0	MFHAS1
	1.30727e-70	-0.428673	0.004	0.11	3.0147e-66	0	GADD45G
	1.33324e-70	-0.662416	0.129	0.306	3.07458e-66	0	RAB9A
	2.25034e-70	-0.465412	0.001	0.1	5.18951e-66	0	HLA-DQA2
	2.31764e-70	-0.38589	0.012	0.127	5.3447e-66	0	KLF10
	2.4128e-70	0.403265	0.183	0.041	5.56417e-66	0	TCEA3
	6.60226e-70	-0.547013	0.083	0.267	1.52255e-65	0	MTFP1
	1.70342e-69	-0.667189	0.907	0.941	3.92826e-65	0	DUSP1
	2.05472e-69	-0.4478	0.111	0.267	4.7384e-65	0	SIT1
	2.23206e-69	-0.549526	0.328	0.521	5.14735e-65	0	RAC1
	2.30378e-69	0.378173	0.901	0.818	5.31274e-65	0	RPL23
	3.00184e-69	-0.496157	0.132	0.301	6.92254e-65	0	NFATC2
	1.36516e-68	-0.370024	0.032	0.157	3.1482e-64	0	SLC6A6
	1.64448e-68	-0.379817	0.019	0.14	3.79233e-64	0	NINJ2
	2.56407e-68	0.483084	0.498	0.306	5.91299e-64	0	MAML2
	2.72441e-68	0.430468	0.371	0.196	6.28276e-64	0	SORL1
	3.03917e-68	-0.613193	0.297	0.491	7.00863e-64	0	ITGA4
	4.63511e-68	-0.515667	0.544	0.696	1.0689e-63	0	CDC37
	6.32525e-68	0.506981	0.498	0.296	1.45867e-63	0	AC026979.2
	1.25724e-67	-0.451732	0.076	0.235	2.89932e-63	0	KCTD20
	1.38644e-67	-0.462422	0.184	0.356	3.19727e-63	0	POLR2K
	1.49736e-67	0.315328	0.13	0.017	3.45307e-63	0	IGF1R
	1.70996e-67	-0.533986	0.461	0.64	3.94334e-63	0	RABAC1
	3.79729e-67	-0.514629	0.558	0.703	8.75693e-63	0	TMBIM6
	4.64776e-67	-0.5519	0.086	0.261	1.07182e-62	0	FBXO34
	5.23039e-67	-0.586687	0.153	0.345	1.20618e-62	0	IFRD1
	5.76057e-67	-0.483796	0.491	0.641	1.32844e-62	0	NDUFB2
	7.72879e-67	-0.415342	0.046	0.185	1.78234e-62	0	GALM
	7.7401e-67	-0.49674	0.478	0.647	1.78494e-62	0	ARHGDIA
	8.73044e-67	-0.693564	0.32	0.486	2.01333e-62	0	CBLB
	1.14529e-66	-0.505288	0.352	0.517	2.64116e-62	0	HNRNPUL1
	1.52899e-66	-0.473722	0.045	0.189	3.526e-62	0	TGFBR3
	1.53198e-66	-1.3538	0.013	0.131	3.53289e-62	0	NKG7
	1.87538e-66	-0.508248	0.098	0.256	4.32481e-62	0	JARID2
	2.12614e-66	-0.365817	0.033	0.158	4.90308e-62	0	EFHD2
	3.15282e-66	-0.474302	0.065	0.221	7.27073e-62	0	ZC3H12D
	3.26935e-66	-0.489779	0.008	0.126	7.53945e-62	0	IGFBP4
	3.37e-66	-0.613339	0.319	0.52	7.77155e-62	0	PPP1CB
	3.4222e-66	0.430898	0.269	0.108	7.89194e-62	0	AC245407.2
	5.21973e-66	-0.54001	0.12	0.299	1.20372e-61	0	TIPARP
	1.22188e-65	0.460605	0.295	0.119	2.81779e-61	0	GIMAP2
	1.44493e-65	-0.681303	0.872	0.868	3.33216e-61	0	IL7R
	1.45347e-65	-0.402959	0.013	0.13	3.35186e-61	0	AC004585.1
	1.69616e-65	0.364702	0.892	0.789	3.91152e-61	0	SNHG6
	1.891e-65	-0.383556	0.05	0.183	4.36084e-61	0	PLEKHA2
	2.6376e-65	-0.494977	0.316	0.502	6.08258e-61	0	RNF7
	4.59513e-65	-0.612754	0.046	0.195	1.05968e-60	0	AL133415.1
	4.96889e-65	-0.574425	0.252	0.446	1.14588e-60	0	AMD1
	5.30236e-65	0.474565	0.272	0.101	1.22278e-60	0	ITGA6
	6.76653e-65	-0.455691	0.063	0.224	1.56043e-60	0	ADAM8
	6.79816e-65	-0.402803	0.036	0.174	1.56772e-60	0	JAZF1
	7.50282e-65	-0.506791	0.316	0.5	1.73023e-60	0	BSG
	9.70645e-65	0.484386	0.354	0.157	2.2384e-60	0	KLF9
	1.05766e-64	-0.423317	0.043	0.18	2.43907e-60	0	AC016831.7
	1.05791e-64	-0.366097	0.019	0.142	2.43965e-60	0	SEPTIN11
	1.17986e-64	-0.431106	0.057	0.205	2.72087e-60	0	MVD
	1.37502e-64	0.52502	0.466	0.266	3.17094e-60	0	ZBTB20
	1.54495e-64	0.608547	0.502	0.29	3.56281e-60	0	TGFBR2
	1.66513e-64	0.448208	0.575	0.38	3.83995e-60	0	SAMHD1
	1.69133e-64	-0.50167	0.275	0.458	3.90037e-60	0	PSMD8
	2.22531e-64	-0.308668	0.011	0.119	5.1318e-60	0	PARVB
	2.37263e-64	-0.351039	0.04	0.169	5.47152e-60	0	BAK1
	2.67252e-64	0.274696	0.999	0.995	6.1631e-60	0	MT-ND3
	3.22814e-64	0.327973	0.147	0.031	7.44442e-60	0	PIK3IP1-AS1
	3.2418e-64	-0.525368	0.306	0.503	7.47591e-60	0	CIAO2B
	3.68524e-64	0.250647	1	0.998	8.49852e-60	0	MT-CYB
	5.68534e-64	0.408671	0.198	0.056	1.3111e-59	0	FAM153CP
	8.67787e-64	-0.402939	0.038	0.176	2.0012e-59	0	YWHAH
	9.85684e-64	-0.423213	0.08	0.234	2.27309e-59	0	ATP6V0D1
	1.02407e-63	-0.597067	0.011	0.113	2.36162e-59	0	LAIR2
	1.6701e-63	-1.89873	0.003	0.101	3.85143e-59	0	CCL4
	2.10607e-63	-0.328488	0.022	0.135	4.85681e-59	0	CD151
	2.11375e-63	-0.59013	0.207	0.39	4.87453e-59	0	GPCPD1
	3.63628e-63	-0.539127	0.382	0.56	8.38563e-59	0	PPP2R5C
	3.99838e-63	-0.461201	0.019	0.139	9.22065e-59	0	FGL2
	7.88573e-63	-0.511549	0.408	0.589	1.81853e-58	0	ATP6V0E1
	9.32979e-63	-0.879555	0.23	0.435	2.15154e-58	0	TSPYL2
	1.13799e-62	-0.440913	0.752	0.842	2.62431e-58	0	SUMO2
	1.33271e-62	-0.449909	0.675	0.79	3.07337e-58	0	SSR4
	1.34405e-62	-0.463971	0.132	0.308	3.09951e-58	0	RHEB
	1.4451e-62	-0.527415	0.155	0.317	3.33255e-58	0	FKBP11
	3.22581e-62	0.297716	0.949	0.891	7.43903e-58	0	CIRBP
	3.58404e-62	-0.492735	0.115	0.287	8.26515e-58	0	ZBTB1
	5.8979e-62	0.371755	0.856	0.714	1.36011e-57	0	EVL
	6.8937e-62	-0.51959	0.161	0.333	1.58976e-57	0	STARD7
	7.48753e-62	-0.491114	0.083	0.245	1.7267e-57	0	LRRFIP2
	9.07356e-62	0.450761	0.479	0.287	2.09245e-57	0	RASGRP2
	1.26273e-61	0.430906	0.432	0.254	2.91198e-57	0	SLC44A2
	1.32535e-61	-0.425051	0.067	0.204	3.0564e-57	0	APOBEC3G
	1.35464e-61	-0.507836	0.127	0.312	3.12394e-57	0	GLIPR2
	1.6211e-61	-0.43383	0.191	0.358	3.73843e-57	0	ADRM1
	2.08619e-61	0.375339	0.155	0.028	4.81095e-57	0	MDS2
	3.28136e-61	-0.322987	0.008	0.101	7.56714e-57	0	TTC39C-AS1
	3.8709e-61	-0.493425	0.296	0.478	8.92669e-57	0	BZW1
	5.02035e-61	-0.394478	0.052	0.189	1.15774e-56	0	TPST2
	5.4877e-61	-0.600318	0.322	0.524	1.26552e-56	0	ARL4C
	6.34516e-61	-0.662384	0.004	0.1	1.46326e-56	0	IFNG
	1.13694e-60	-0.409758	0.027	0.148	2.62189e-56	0	CXorf40A
	1.29962e-60	-0.4659	0.388	0.546	2.99706e-56	0	COX5A
	1.59175e-60	-0.467413	0.143	0.308	3.67074e-56	0	TNIP2
	1.89307e-60	-0.391908	0.04	0.165	4.3656e-56	0	CMIP
	2.77034e-60	-0.312027	0.014	0.113	6.38867e-56	0	GRAMD1B
	4.48519e-60	0.367303	0.608	0.405	1.03433e-55	0	IL6ST
	4.68887e-60	-0.596268	0.559	0.686	1.0813e-55	0	ENO1
	6.10129e-60	-0.563673	0.376	0.554	1.40702e-55	0	CDKN1B
	8.82634e-60	0.434826	0.445	0.266	2.03544e-55	0	RCSD1
	1.6069e-59	-0.586529	0.254	0.426	3.70568e-55	0	CTSD
	3.13038e-59	-0.455139	0.365	0.526	7.21898e-55	0	VAMP8
	4.42355e-59	-0.393897	0.012	0.107	1.02011e-54	0	RGS16
	4.64217e-59	-0.471999	0.127	0.3	1.07053e-54	0	TMBIM1
	5.13291e-59	-0.36607	0.065	0.198	1.1837e-54	0	SPPL2A
	5.1557e-59	-0.525797	0.174	0.353	1.18895e-54	0	GSPT1
	6.06843e-59	0.486606	0.488	0.296	1.39944e-54	0	STMN3
	7.21242e-59	-0.379171	0.052	0.181	1.66326e-54	0	RAPGEF1
	1.30207e-58	0.457751	0.413	0.227	3.00271e-54	0	SECISBP2
	1.34503e-58	-0.397138	0.102	0.244	3.10177e-54	0	PRKAR1A
	1.45525e-58	-0.381295	0.041	0.163	3.35595e-54	0	KIF13B
	1.66116e-58	-0.462805	0.188	0.365	3.83081e-54	0	SEC11C
	2.14272e-58	-0.661336	0.641	0.767	4.94132e-54	0	PPP1R15A
	2.44885e-58	0.395132	0.84	0.733	5.6473e-54	0	SF1
	6.26211e-58	0.471441	0.32	0.133	1.44411e-53	0	ILF3-DT
	8.43395e-58	-0.423408	0.158	0.314	1.94495e-53	0	STAU1
	1.24231e-57	-0.37159	0.765	0.843	2.86488e-53	0	SKP1
	1.63864e-57	-0.37508	0.036	0.163	3.77886e-53	0	TOB2
	2.11186e-57	-0.718082	0.118	0.278	4.87016e-53	0	SGK1
	2.143e-57	-0.476833	0.104	0.246	4.94197e-53	0	JMY
	2.50671e-57	-0.444151	0.12	0.284	5.78072e-53	0	VKORC1
	3.6631e-57	-0.533741	0.584	0.709	8.44748e-53	0	LY6E
	4.1813e-57	-0.422246	0.16	0.318	9.64249e-53	0	NRBP1
	4.51929e-57	-0.290066	0.016	0.103	1.04219e-52	0	FURIN
	4.89971e-57	-0.634854	0.205	0.365	1.12992e-52	0	GATA3
	4.96965e-57	-0.329914	0.014	0.112	1.14605e-52	0	NCALD
	5.56086e-57	-0.389537	0.065	0.194	1.28239e-52	0	DUSP16
	5.62129e-57	-0.384982	0.039	0.167	1.29633e-52	0	LUZP1
	8.70998e-57	-0.479038	0.97	0.985	2.00861e-52	0	TSC22D3
	9.16357e-57	-0.480492	0.389	0.568	2.11321e-52	0	SNRPG
	9.26094e-57	0.449155	0.437	0.25	2.13566e-52	0	TESPA1
	9.43717e-57	-0.449681	0.283	0.447	2.17631e-52	0	TBCB
	1.17431e-56	-0.352518	0.064	0.184	2.70809e-52	0	CD226
	1.45008e-56	-0.27941	0.014	0.107	3.34402e-52	0	RELT
	1.59302e-56	-0.839898	0.38	0.542	3.67366e-52	0	GPR183
	2.12543e-56	-0.380568	0.068	0.2	4.90146e-52	0	RALGDS
	2.34556e-56	-0.436401	0.294	0.458	5.40909e-52	0	PSMA6
	2.37062e-56	-0.387652	0.052	0.191	5.46688e-52	0	RAB35
	3.40047e-56	-0.343293	0.021	0.131	7.84183e-52	0	HEXIM1
	4.19341e-56	-0.417433	0.05	0.19	9.67041e-52	0	ABCG1
	4.97732e-56	-0.471796	0.165	0.334	1.14782e-51	0	COX20
	6.04417e-56	0.363977	0.191	0.054	1.39385e-51	0	RIN3
	6.10372e-56	-0.587894	0.316	0.477	1.40758e-51	0	STAT4
	6.32485e-56	0.4054	0.752	0.611	1.45857e-51	0	UXT
	6.8834e-56	-0.471317	0.368	0.535	1.58738e-51	0	TOMM5
	9.0684e-56	-0.418477	0.079	0.232	2.09126e-51	0	TXNDC17
	1.12981e-55	0.466446	0.416	0.23	2.60545e-51	0	EPB41
	1.14543e-55	-0.531874	0.429	0.599	2.64147e-51	0	RNF149
	1.2366e-55	-0.532345	0.285	0.462	2.85171e-51	0	HERPUD2
	1.36093e-55	-0.526348	0.368	0.538	3.13845e-51	0	ARL6IP1
	1.41588e-55	0.441125	0.397	0.212	3.26516e-51	0	CDC25B
	1.79413e-55	-0.416176	0.112	0.26	4.13744e-51	0	BORCS5
	2.87099e-55	-0.39653	0.079	0.214	6.62078e-51	0	HNRNPAB
	3.12759e-55	0.428223	0.377	0.198	7.21252e-51	0	FBXO32
	5.30193e-55	-0.450006	0.179	0.335	1.22268e-50	0	PPP1R18
	5.37671e-55	0.430498	0.635	0.469	1.23992e-50	0	EIF3M
	6.66129e-55	-0.314252	0.014	0.115	1.53616e-50	0	PHTF1
	6.66747e-55	-0.539225	0.225	0.413	1.53759e-50	0	SPTAN1
	6.93905e-55	-0.305917	0.032	0.137	1.60021e-50	0	MAPKAPK2
	8.56543e-55	-0.398847	0.998	0.999	1.97527e-50	0	MTRNR2L12
	9.06971e-55	-0.480924	0.215	0.409	2.09157e-50	0	SELENOT
	9.44834e-55	-0.42704	0.013	0.11	2.17888e-50	0	PRF1
	9.79028e-55	-0.571932	0.269	0.454	2.25774e-50	0	RHBDD2
	1.0504e-54	-0.574724	0.338	0.501	2.42233e-50	0	CEMIP2
	1.11641e-54	-0.437103	0.251	0.42	2.57455e-50	0	DHRS7
	1.47296e-54	0.405181	0.304	0.147	3.3968e-50	0	GABPB1-IT1
	1.57684e-54	-0.457418	0.135	0.301	3.63635e-50	0	SH3GLB1
	1.66957e-54	-0.545825	0.315	0.483	3.85019e-50	0	CFLAR
	2.24307e-54	-0.548992	0.405	0.569	5.17274e-50	0	ZC3HAV1
	2.27549e-54	-0.300474	0.044	0.149	5.24752e-50	0	CERK
	2.3714e-54	-0.501421	0.266	0.433	5.46868e-50	0	SNHG12
	2.87221e-54	-0.511321	0.433	0.611	6.62359e-50	0	SNRPB
	3.62808e-54	-0.412873	0.045	0.173	8.36673e-50	0	RUNX2
	4.59891e-54	-0.403179	0.042	0.164	1.06056e-49	0	TFRC
	4.79824e-54	-0.443413	0.128	0.273	1.10652e-49	0	CCND2
	7.27496e-54	0.451713	0.544	0.37	1.67768e-49	0	ALKBH7
	9.68333e-54	-0.311265	0.038	0.141	2.23307e-49	0	HCP5
	9.9714e-54	-0.464496	0.096	0.245	2.2995e-49	0	SLC20A1
	1.03347e-53	-0.439663	0.332	0.485	2.38328e-49	0	PRELID1
	1.04082e-53	-0.521791	0.147	0.324	2.40024e-49	0	TMX4
	1.16014e-53	-0.861091	0.784	0.841	2.6754e-49	0	NFKBIA
	1.46277e-53	-0.27954	0.021	0.12	3.37329e-49	0	SCO2
	1.69552e-53	-0.446095	0.281	0.452	3.91004e-49	0	ELOC
	1.85868e-53	0.490697	0.579	0.396	4.28631e-49	0	RASA3
	2.63669e-53	-0.342107	0.862	0.903	6.08047e-49	0	CHCHD2
	6.1416e-53	-0.526095	0.367	0.53	1.41632e-48	0	DDX3X
	6.64682e-53	-0.290208	0.016	0.106	1.53282e-48	0	SNAI3
	9.94836e-53	0.403436	0.827	0.694	2.29419e-48	0	RPS17
	1.37316e-52	0.410559	0.312	0.15	3.16663e-48	0	ANXA2R
	1.58283e-52	-0.453356	0.243	0.398	3.65016e-48	0	RNF125
	1.6003e-52	-0.35299	0.028	0.146	3.69045e-48	0	ABHD5
	1.90122e-52	-0.627222	0.075	0.22	4.38441e-48	0	PGM2L1
	2.28824e-52	0.347667	0.213	0.08	5.2769e-48	0	AC136475.1
	2.4276e-52	0.374067	0.214	0.071	5.59829e-48	0	AL662844.4
	2.44896e-52	-0.376426	0.102	0.24	5.64755e-48	0	SELENOS
	3.35119e-52	0.423058	0.308	0.145	7.72819e-48	0	GABPB1-AS1
	3.79109e-52	-0.434792	0.379	0.535	8.74264e-48	0	CSTB
	4.13987e-52	-0.432865	0.125	0.277	9.54696e-48	0	CTSA
	4.45968e-52	0.40884	0.75	0.654	1.02845e-47	0	EIF4B
	4.86885e-52	-0.272616	0.023	0.117	1.12281e-47	0	ACOT9
	6.31584e-52	-0.543806	0.376	0.544	1.4565e-47	0	ARID5A
	7.52199e-52	-0.770521	0.264	0.412	1.73465e-47	0	CACYBP
	7.8845e-52	-0.497462	0.259	0.425	1.81825e-47	0	SLC9A3R1
	9.6318e-52	-0.392142	0.19	0.339	2.22119e-47	0	SSR3
	1.23791e-51	-0.511807	0.366	0.535	2.85475e-47	0	GNG5
	1.26776e-51	-0.454786	0.213	0.381	2.92359e-47	0	COX17
	1.30894e-51	-0.48846	0.116	0.269	3.01854e-47	0	HOXB2
	1.34728e-51	-0.375503	1	1	3.10696e-47	0	MT-CO1
	1.80044e-51	0.324409	0.165	0.046	4.15198e-47	0	IFNGR2
	2.86728e-51	0.381887	0.191	0.057	6.61224e-47	0	ATP10A
	2.88307e-51	-0.420534	0.119	0.261	6.64866e-47	0	LINC-PINT
	4.72283e-51	0.360424	0.814	0.702	1.08913e-46	0	ANP32B
	5.77848e-51	-0.455503	0.305	0.477	1.33258e-46	0	PSMB6
	6.95648e-51	0.415198	0.54	0.366	1.60423e-46	0	MPHOSPH8
	7.76535e-51	-0.528474	0.084	0.224	1.79077e-46	0	LYAR
	1.00687e-50	0.291616	0.209	0.1	2.32194e-46	0	ANKRD49
	1.35501e-50	-0.441251	0.153	0.31	3.12479e-46	0	EPS15
	1.40693e-50	0.563311	0.502	0.321	3.24451e-46	0	BCL2
	1.70098e-50	-0.419193	0.585	0.719	3.92263e-46	0	CDC42SE2
	2.04461e-50	-0.43846	0.131	0.287	4.71508e-46	0	PHPT1
	2.15533e-50	-0.341606	0.054	0.171	4.97041e-46	0	AGPAT4
	2.17386e-50	0.418755	0.55	0.373	5.01314e-46	0	ADD3
	2.24134e-50	-0.388536	0.102	0.233	5.16876e-46	0	JMJD6
	2.64364e-50	-0.537026	0.354	0.515	6.09649e-46	0	PPP1CA
	2.75346e-50	-0.28569	0.018	0.11	6.34976e-46	0	PLEKHF1
	3.12894e-50	-0.523315	0.183	0.335	7.21565e-46	0	NFKB1
	3.68346e-50	-0.632688	0.219	0.367	8.49442e-46	0	PRDM1
	6.66272e-50	-0.355149	0.095	0.227	1.53649e-45	0	SDF2
	6.96988e-50	-0.520396	0.396	0.553	1.60732e-45	0	CLK1
	7.08354e-50	-0.369433	0.077	0.216	1.63354e-45	0	ELOVL1
	9.17476e-50	-0.385562	0.017	0.101	2.11579e-45	0	ICA1
	1.18445e-49	-0.571923	0.147	0.295	2.73147e-45	0	CD40LG
	1.50824e-49	-0.301856	0.034	0.135	3.47816e-45	0	TSPAN2
	1.65654e-49	-0.260156	0.049	0.143	3.82015e-45	0	RBM18
	1.8274e-49	-0.330591	0.079	0.201	4.21417e-45	0	DNAJB11
	2.23821e-49	0.372128	0.786	0.623	5.16153e-45	0	HMGN2
	2.29212e-49	0.289147	0.127	0.025	5.28587e-45	0	PCSK5
	2.90772e-49	-0.358514	0.139	0.276	6.70548e-45	0	GDI1
	3.04399e-49	-0.57016	0.57	0.692	7.01975e-45	0	ITGB2
	3.87856e-49	0.416765	0.309	0.155	8.94436e-45	0	HIST1H1D
	5.084e-49	0.418243	0.314	0.148	1.17242e-44	0	CMTM8
	7.28027e-49	-0.622814	0.109	0.235	1.6789e-44	0	MT1X
	9.06962e-49	0.400032	0.291	0.14	2.09154e-44	0	ARMH1
	1.09809e-48	-0.441491	0.142	0.295	2.53231e-44	0	NASP
	1.58702e-48	-0.322772	0.032	0.14	3.65983e-44	0	GPR137B
	1.6883e-48	-0.413648	0.302	0.454	3.89339e-44	0	POMP
	1.766e-48	-0.425807	0.091	0.23	4.07257e-44	0	OAT
	1.81198e-48	-0.4912	0.218	0.39	4.17861e-44	0	IDI1
	1.96954e-48	-0.403113	0.685	0.788	4.54196e-44	0	ELOB
	2.17456e-48	-0.379251	0.214	0.355	5.01476e-44	0	TNIP1
	2.88185e-48	-0.56278	0.379	0.533	6.64584e-44	0	CHD2
	3.96555e-48	-0.400178	0.145	0.293	9.14494e-44	0	ARPP19
	4.93366e-48	0.333294	0.907	0.821	1.13775e-43	0	EIF3F
	4.94201e-48	-0.77506	0.124	0.268	1.13968e-43	0	CMSS1
	5.84438e-48	-0.348551	0.058	0.17	1.34777e-43	0	KAT2B
	6.61943e-48	-0.341179	0.052	0.167	1.52651e-43	0	NDRG1
	1.02979e-47	-0.540696	0.502	0.629	2.37479e-43	0	CCNH
	1.14109e-47	-0.445323	0.227	0.369	2.63146e-43	0	IFI16
	1.357e-47	-0.371026	0.107	0.242	3.12937e-43	0	SRA1
	1.50235e-47	-0.457583	0.241	0.406	3.46457e-43	0	CAPZA1
	1.95909e-47	-0.41396	0.157	0.323	4.51786e-43	0	EMC7
	1.97149e-47	-0.38183	0.057	0.18	4.54646e-43	0	PAM
	2.13315e-47	-0.334984	0.045	0.16	4.91925e-43	0	SLC10A3
	2.48436e-47	0.422819	0.334	0.17	5.72918e-43	0	MHENCR
	2.52207e-47	0.426481	0.65	0.522	5.81615e-43	0	TMEM123
	2.9094e-47	-0.321832	0.032	0.131	6.70938e-43	0	FAM110A
	3.47698e-47	0.373432	0.499	0.337	8.01827e-43	0	NDUFC1
	3.92965e-47	0.436454	0.453	0.285	9.06217e-43	0	EPB41L4A-AS1
	4.97106e-47	0.355748	0.203	0.079	1.14638e-42	0	AC139720.1
	5.08256e-47	-0.252513	0.016	0.101	1.17209e-42	0	PLEKHG2
	5.22136e-47	0.33573	0.777	0.666	1.2041e-42	0	CCND3
	5.73846e-47	0.440479	0.723	0.569	1.32335e-42	0	ST13
	6.03543e-47	-0.279702	0.02	0.109	1.39183e-42	0	AC004687.1
	8.56662e-47	0.417486	0.422	0.255	1.97555e-42	0	GIMAP4
	8.98768e-47	0.314178	0.162	0.047	2.07265e-42	0	FAM117B
	9.05493e-47	-0.376708	0.756	0.818	2.08816e-42	0	ARPC3
	1.01157e-46	-0.500546	0.489	0.627	2.33278e-42	0	STK17A
	1.11155e-46	-0.409848	0.043	0.152	2.56335e-42	0	MID1IP1
	1.2251e-46	-0.379973	0.081	0.219	2.8252e-42	0	RABIF
	1.75526e-46	-0.351795	0.154	0.291	4.04779e-42	0	PSMB2
	2.58052e-46	-0.327051	0.089	0.21	5.95094e-42	0	SQOR
	7.16386e-46	0.334889	0.149	0.037	1.65206e-41	0	COL18A1
	7.87913e-46	-0.427804	0.195	0.344	1.81701e-41	0	MECP2
	8.80614e-46	0.307586	0.152	0.042	2.03078e-41	0	LINC01891
	9.7919e-46	-0.396737	0.202	0.346	2.25811e-41	0	MACF1
	9.90646e-46	-0.446858	0.512	0.635	2.28453e-41	0	RAP1B
	1.04322e-45	-0.424333	0.163	0.307	2.40577e-41	0	POLR2A
	1.06194e-45	-0.405134	0.082	0.203	2.44895e-41	0	AC007384.1
	1.2019e-45	-0.480636	0.417	0.567	2.7717e-41	0	ABRACL
	1.29778e-45	0.374393	0.225	0.081	2.99281e-41	0	TAF4B
	1.44041e-45	-0.437066	0.523	0.638	3.32173e-41	0	TSPO
	2.26422e-45	-0.346241	0.801	0.87	5.22153e-41	0	OST4
	2.32966e-45	-0.369421	0.062	0.176	5.37242e-41	0	STAM
	2.44485e-45	-0.374341	0.061	0.173	5.63807e-41	0	CD59
	2.52969e-45	-0.388762	0.177	0.325	5.83371e-41	0	RAB1B
	3.04867e-45	-0.464882	0.166	0.314	7.03053e-41	0	PLK3
	3.25774e-45	0.280471	0.134	0.033	7.51266e-41	0	RNF157
	4.23262e-45	0.378861	0.28	0.132	9.76084e-41	0	RIC3
	4.91096e-45	0.362783	0.744	0.607	1.13252e-40	0	ERP29
	5.65754e-45	-0.398723	0.138	0.287	1.30469e-40	0	GNAI3
	5.78857e-45	-0.457723	0.143	0.282	1.3349e-40	0	MAT2A
	8.27296e-45	-0.521643	0.681	0.79	1.90783e-40	0	SRSF7
	1.30738e-44	-0.302311	0.031	0.134	3.01494e-40	0	OSBPL3
	1.48942e-44	-0.337238	0.022	0.117	3.43476e-40	0	MAFF
	1.58519e-44	-0.383468	0.071	0.201	3.6556e-40	0	SLC39A8
	1.93155e-44	-0.329443	0.068	0.183	4.45434e-40	0	EHD4
	1.96364e-44	-0.369886	0.561	0.685	4.52835e-40	0	CIB1
	2.04168e-44	-0.252934	0.999	0.999	4.70832e-40	0	PTMA
	2.37965e-44	-0.318933	0.046	0.152	5.48772e-40	0	GDE1
	2.44547e-44	-0.336894	0.087	0.211	5.63951e-40	0	ZPR1
	2.90884e-44	-0.432698	0.137	0.283	6.70808e-40	0	NFATC1
	4.00511e-44	-0.387027	0.133	0.27	9.23619e-40	0	DR1
	4.06201e-44	-0.459599	0.314	0.478	9.36741e-40	0	PSMB3
	4.30812e-44	-0.367694	0.06	0.172	9.93496e-40	0	TSPAN5
	4.73785e-44	-0.396847	0.089	0.219	1.09259e-39	0	NEK7
	5.30062e-44	-0.507133	0.325	0.492	1.22238e-39	0	CD28
	5.92662e-44	0.302908	0.827	0.714	1.36674e-39	0	SNHG8
	7.22667e-44	-0.568425	0.318	0.474	1.66654e-39	0	BIRC3
	7.53179e-44	0.393166	0.493	0.338	1.73691e-39	0	SFXN1
	8.43354e-44	0.374689	0.228	0.088	1.94486e-39	0	PLCL1
	8.44818e-44	-0.352775	0.036	0.133	1.94823e-39	0	AHI1
	1.19579e-43	-0.335664	0.054	0.154	2.7576e-39	0	TIFA
	1.38792e-43	-0.438111	0.257	0.406	3.20068e-39	0	RASSF5
	1.45048e-43	-0.571474	0.289	0.412	3.34495e-39	0	TMEM173
	1.50962e-43	0.38713	0.367	0.213	3.48133e-39	0	ZRANB2
	1.55415e-43	-0.401984	0.163	0.321	3.58402e-39	0	SPCS3
	1.96789e-43	-0.316144	0.05	0.156	4.53816e-39	0	BCL3
	2.01611e-43	-0.399338	0.029	0.121	4.64934e-39	0	CD83
	3.10305e-43	0.302605	0.178	0.064	7.15595e-39	0	PLEKHB1
	4.0373e-43	0.280116	0.133	0.03	9.31043e-39	0	LINC00402
	8.38315e-43	-0.359707	0.056	0.175	1.93324e-38	0	RNF168
	1.20799e-42	0.289165	0.937	0.874	2.78573e-38	0	SLC25A6
	1.41372e-42	-0.353401	0.769	0.839	3.26018e-38	0	UBE2D3
	1.56115e-42	0.355224	0.409	0.239	3.60017e-38	0	SATB1
	2.0599e-42	-0.40505	0.088	0.226	4.75034e-38	0	CDK16
	2.33622e-42	-0.40415	0.25	0.41	5.38755e-38	0	MRPL41
	2.49714e-42	-0.286586	0.023	0.11	5.75865e-38	0	IL18R1
	2.78132e-42	0.275061	0.147	0.045	6.41401e-38	0	KLF7
	3.15773e-42	-0.402881	0.143	0.27	7.28203e-38	0	CHST11
	3.24574e-42	-0.437116	0.147	0.292	7.485e-38	0	KDSR
	3.39348e-42	-0.393206	0.192	0.341	7.82571e-38	0	HMGN4
	3.96102e-42	-0.39983	0.115	0.246	9.1345e-38	0	EHD1
	4.26228e-42	0.319152	0.213	0.098	9.82925e-38	0	DENND6A
	4.39045e-42	-0.362109	0.854	0.914	1.01248e-37	0	PTPRC
	4.48109e-42	-0.279383	0.065	0.165	1.03338e-37	0	COMTD1
	4.99095e-42	-0.273042	0.043	0.139	1.15096e-37	0	TICAM1
	6.4591e-42	-0.401369	0.129	0.252	1.48953e-37	0	IFNGR1
	6.6727e-42	0.442992	0.528	0.355	1.53879e-37	0	RCAN3
	7.86127e-42	-0.356522	0.172	0.3	1.81289e-37	0	GOLPH3
	8.08378e-42	-0.527058	0.227	0.363	1.8642e-37	0	CARD16
	8.61273e-42	0.379311	0.428	0.269	1.98618e-37	0	DGKA
	8.94331e-42	-0.525725	0.29	0.452	2.06242e-37	0	CHD1
	9.88286e-42	0.254103	0.154	0.063	2.27909e-37	0	PDCD4-AS1
	1.07648e-41	0.373567	0.598	0.427	2.48248e-37	0	NFKBIZ
	1.13667e-41	-0.328257	0.076	0.193	2.62126e-37	0	PLEKHB2
	1.29859e-41	0.481983	0.6	0.404	2.99469e-37	0	FBL
	1.7106e-41	0.277753	0.513	0.354	3.94482e-37	0	KLF3
	2.36207e-41	-0.342396	0.055	0.162	5.44716e-37	0	SMC4
	3.09847e-41	0.401449	0.695	0.55	7.14538e-37	0	NSA2
	3.61924e-41	-0.381077	0.186	0.328	8.34632e-37	0	ETHE1
	3.81058e-41	-0.397344	0.397	0.527	8.78757e-37	0	BRK1
	4.23713e-41	-0.369622	0.147	0.279	9.77125e-37	0	ADSS
	4.48831e-41	-0.353879	0.157	0.289	1.03505e-36	0	MFSD10
	6.09378e-41	-0.364928	0.112	0.241	1.40529e-36	0	RABGEF1
	7.05667e-41	0.315467	0.334	0.193	1.62734e-36	0	IPCEF1
	9.1086e-41	-0.506267	0.397	0.54	2.10053e-36	0	SYTL3
	9.51769e-41	-0.445942	0.171	0.313	2.19487e-36	0	RALGAPA1
	1.01835e-40	0.383437	0.366	0.22	2.34842e-36	0	CRTC3
	1.23222e-40	-0.381692	0.117	0.247	2.84163e-36	0	PREX1
	1.31986e-40	0.277751	0.148	0.051	3.04374e-36	0	NR3C2
	1.35927e-40	-0.407881	0.374	0.516	3.13461e-36	0	COPE
	1.78521e-40	-0.416066	0.45	0.576	4.11687e-36	0	PBXIP1
	1.89357e-40	-0.323858	0.071	0.185	4.36677e-36	0	LASP1
	1.91907e-40	0.378878	0.532	0.365	4.42558e-36	0	SNHG25
	1.9378e-40	-0.308542	0.048	0.156	4.46877e-36	0	PRXL2C
	2.21705e-40	0.329505	0.595	0.447	5.11274e-36	0	CALM3
	2.5251e-40	-0.369315	0.249	0.399	5.82312e-36	0	BUD31
	2.69349e-40	-0.365799	0.189	0.326	6.21147e-36	0	MOB1A
	2.6997e-40	-0.262139	0.015	0.105	6.22578e-36	0	PARD6A
	2.95589e-40	-0.325762	0.048	0.153	6.81657e-36	0	AC044849.1
	3.14509e-40	0.31035	0.2	0.083	7.2529e-36	0	DPEP2
	3.14718e-40	-0.347069	0.151	0.285	7.25771e-36	0	TMCO1
	3.19983e-40	0.359926	0.72	0.583	7.37913e-36	0	RGS10
	3.24053e-40	0.38471	0.321	0.178	7.47299e-36	0	PACS1
	3.86511e-40	-0.321542	0.093	0.211	8.91332e-36	0	NFKBIB
	3.92541e-40	-0.383247	0.291	0.434	9.05238e-36	0	RSRC2
	3.94788e-40	-0.392836	0.421	0.561	9.1042e-36	0	RAP1A
	5.08469e-40	-0.33131	0.095	0.216	1.17258e-35	0	DNAJC3
	5.67808e-40	-0.391697	0.5	0.614	1.30942e-35	0	PSME2
	6.66511e-40	-0.444568	0.168	0.31	1.53704e-35	0	LRRC8C
	8.1425e-40	-0.380168	0.815	0.856	1.87774e-35	0	RAC2
	8.1977e-40	0.287303	0.16	0.057	1.89047e-35	0	ZNF302
	1.07656e-39	-0.520118	0.426	0.561	2.48265e-35	0	SDCBP
	1.16601e-39	-0.475855	0.779	0.827	2.68893e-35	0	CYTIP
	1.36911e-39	0.305629	0.283	0.163	3.15731e-35	0	ZCCHC7
	1.44415e-39	-0.380071	0.159	0.292	3.33035e-35	0	PTPN7
	1.50264e-39	-0.406822	0.219	0.372	3.46524e-35	0	TMED9
	1.54598e-39	0.381003	0.723	0.579	3.56519e-35	0	SEPTIN6
	2.41979e-39	-0.468339	0.316	0.463	5.58028e-35	0	CD4
	2.68958e-39	0.388304	0.41	0.26	6.20243e-35	0	TTC3
	2.84029e-39	-0.363487	0.265	0.401	6.54999e-35	0	SYNGR2
	3.13077e-39	0.267616	0.121	0.032	7.21988e-35	0	PRKN
	4.11169e-39	-0.485113	0.334	0.478	9.48198e-35	0	SNHG15
	4.7956e-39	-0.291212	0.057	0.16	1.10591e-34	0	GFPT1
	6.97793e-39	0.300006	0.297	0.162	1.60918e-34	0	C1orf162
	7.21138e-39	-0.444893	0.594	0.7	1.66302e-34	0	ARID5B
	7.37021e-39	-0.324037	0.133	0.257	1.69965e-34	0	PSMC4
	8.04777e-39	-0.25485	0.039	0.127	1.8559e-34	0	ISOC1
	9.06564e-39	0.322581	0.228	0.106	2.09063e-34	0	AC012615.1
	9.31964e-39	-0.296326	0.086	0.191	2.1492e-34	0	PBDC1
	9.8918e-39	0.364644	0.497	0.334	2.28115e-34	0	TBC1D10C
	1.00311e-38	-0.364418	0.173	0.299	2.31327e-34	0	PNPLA8
	1.07617e-38	-0.471212	0.257	0.429	2.48174e-34	0	KIF5B
	1.14694e-38	-0.406498	0.11	0.244	2.64496e-34	0	SKIL
	1.18275e-38	-0.366832	0.453	0.573	2.72753e-34	0	ARF5
	1.19453e-38	-0.303574	0.066	0.179	2.7547e-34	0	C14orf119
	1.31528e-38	-0.393881	0.251	0.373	3.03317e-34	0	MAPRE2
	1.97568e-38	-0.335697	0.308	0.426	4.55611e-34	0	SEC11A
	2.2302e-38	-0.398467	0.216	0.351	5.14307e-34	0	IRF2BP2
	2.46277e-38	-0.367417	0.233	0.372	5.67938e-34	0	PPM1G
	2.4773e-38	-0.3064	0.252	0.361	5.7129e-34	0	NUTF2
	2.80226e-38	-0.469797	0.137	0.258	6.4623e-34	0	GBP5
	3.73403e-38	-0.37786	0.13	0.265	8.61105e-34	0	AZIN1
	4.10365e-38	-0.370087	0.178	0.311	9.46344e-34	0	UBE2J1
	4.30809e-38	0.33117	0.213	0.097	9.93489e-34	0	IMMP2L
	4.66999e-38	-0.352068	0.158	0.282	1.07695e-33	0	ANP32E
	4.99096e-38	-0.261196	0.067	0.157	1.15096e-33	0	MKNK2
	6.9244e-38	-0.359378	0.11	0.237	1.59684e-33	0	APMAP
	7.57654e-38	0.260662	0.151	0.052	1.74723e-33	0	SLC25A45
	7.63207e-38	-0.314238	0.047	0.148	1.76003e-33	0	UAP1
	7.76275e-38	0.318414	0.323	0.179	1.79017e-33	0	SESN1
	9.40922e-38	-0.401423	0.467	0.597	2.16986e-33	0	SEC61G
	9.61643e-38	-0.286346	0.049	0.137	2.21765e-33	0	FXYD1
	1.3476e-37	-0.367941	0.2	0.345	3.1077e-33	0	MAPRE1
	2.08332e-37	-0.290544	0.082	0.19	4.80433e-33	0	PFKP
	2.47889e-37	0.362395	0.295	0.158	5.71656e-33	0	ATF7IP2
	2.50083e-37	-0.381322	0.102	0.221	5.76716e-33	0	LMNB1
	2.79091e-37	-0.304839	0.085	0.188	6.43612e-33	0	TUT7
	2.92439e-37	-0.49512	0.315	0.443	6.74394e-33	0	SOD2
	3.25815e-37	0.362733	0.764	0.642	7.51362e-33	0	ATP5PO
	3.40247e-37	-0.347751	0.359	0.497	7.84644e-33	0	SUMO1
	3.52208e-37	-0.369475	0.165	0.301	8.12227e-33	0	PPP4R2
	3.54154e-37	0.289833	0.21	0.098	8.16715e-33	0	COA6-AS1
	3.66901e-37	-0.422967	0.57	0.685	8.46111e-33	0	C9orf16
	3.81965e-37	0.253997	0.143	0.049	8.8085e-33	0	MPI
	3.9857e-37	-0.357995	0.144	0.266	9.19143e-33	0	EIF3J
	4.05361e-37	-0.388129	0.131	0.262	9.34803e-33	0	LPAR2
	4.74872e-37	-0.296704	0.084	0.189	1.0951e-32	0	CARHSP1
	5.22002e-37	-0.250969	0.035	0.124	1.20379e-32	0	RASSF2
	5.65644e-37	-0.352052	0.617	0.718	1.30443e-32	0	NDUFA1
	6.92325e-37	-0.264552	0.04	0.129	1.59657e-32	0	ETV3
	7.2525e-37	0.256749	0.136	0.047	1.6725e-32	0	HSBP1L1
	7.29423e-37	-0.676686	0.407	0.528	1.68212e-32	0	CITED2
	1.13303e-36	0.279515	0.15	0.054	2.61289e-32	0	AL450998.2
	1.16346e-36	-0.280911	0.042	0.14	2.68305e-32	0	ATG101
	1.27123e-36	-0.489771	0.028	0.104	2.93159e-32	0	DNAJB4
	1.31176e-36	-0.370856	0.198	0.335	3.02505e-32	0	YWHAE
	1.35236e-36	0.369574	0.351	0.203	3.11868e-32	0	SP110
	1.93447e-36	-0.353929	0.211	0.329	4.46109e-32	0	RALA
	1.98381e-36	-0.467368	0.427	0.544	4.57487e-32	0	NEAT1
	2.09924e-36	-0.357402	0.141	0.259	4.84106e-32	0	GLS
	2.53753e-36	-0.353029	0.57	0.674	5.8518e-32	0	ATP5MD
	2.65337e-36	-0.393326	0.473	0.597	6.11894e-32	0	PDIA3
	2.97307e-36	-0.365806	0.091	0.221	6.85619e-32	0	MANF
	3.91237e-36	-0.325895	0.217	0.341	9.02232e-32	0	PAFAH1B1
	4.77197e-36	-0.321062	0.089	0.206	1.10046e-31	0	MAP4
	4.81642e-36	-0.284015	0.072	0.179	1.11071e-31	0	DCTN6
	4.95616e-36	-0.563954	0.609	0.695	1.14294e-31	0	PKM
	6.52308e-36	0.414416	0.423	0.256	1.50429e-31	0	EAPP
	9.38366e-36	-0.326164	0.224	0.352	2.16397e-31	0	PFDN2
	1.05346e-35	-0.310675	0.157	0.278	2.42939e-31	0	FAM50A
	1.08883e-35	-0.254811	0.044	0.133	2.51094e-31	0	PEA15
	1.16459e-35	-0.338396	0.569	0.679	2.68565e-31	0	KRTCAP2
	1.4142e-35	-0.338423	0.235	0.37	3.26129e-31	0	LAMTOR5
	1.48778e-35	-0.418029	0.526	0.658	3.43097e-31	0	DDX24
	1.62712e-35	-0.32525	0.179	0.304	3.7523e-31	0	CYB5R3
	2.38535e-35	-0.386445	0.165	0.301	5.50085e-31	0	MYO1G
	2.42524e-35	-0.251043	0.042	0.129	5.59284e-31	0	COMMD5
	2.58913e-35	-0.341044	0.083	0.193	5.9708e-31	0	NFAT5
	2.59958e-35	-0.379131	0.229	0.377	5.99488e-31	0	RTN4
	3.84866e-35	-0.351231	0.197	0.338	8.87539e-31	0	PPP4C
	5.15395e-35	-0.351416	0.126	0.243	1.18855e-30	0	STAT5A
	5.44779e-35	0.320837	0.472	0.341	1.25631e-30	0	ABHD14B
	5.49954e-35	0.361922	0.699	0.567	1.26825e-30	0	SMDT1
	6.6241e-35	0.254754	0.178	0.086	1.52758e-30	0	LINC01089
	6.82438e-35	-0.339398	0.125	0.258	1.57377e-30	0	TMEM9B
	7.39097e-35	-0.315607	0.065	0.18	1.70443e-30	0	CCDC47
	8.63024e-35	-0.332881	0.216	0.339	1.99022e-30	0	MYDGF
	1.09147e-34	-0.624397	0.686	0.751	2.51704e-30	0	DDIT4
	1.45245e-34	0.297571	0.448	0.312	3.3495e-30	0	SNHG9
	1.48675e-34	-0.290487	0.085	0.192	3.4286e-30	0	MAP2K1
	1.5733e-34	-0.331094	0.352	0.478	3.62819e-30	0	AUP1
	1.7341e-34	-0.265134	0.076	0.171	3.99902e-30	0	UBE2D1
	2.26354e-34	-0.49686	0.311	0.443	5.21994e-30	0	P2RY8
	2.39364e-34	-0.412965	0.353	0.488	5.51998e-30	0	SEM1
	2.43757e-34	-0.262381	0.052	0.143	5.62127e-30	0	CYP51A1
	2.61246e-34	0.315878	0.315	0.181	6.0246e-30	0	KCNA3
	2.80186e-34	-0.252147	0.052	0.138	6.46136e-30	0	EED
	2.83609e-34	-0.339776	0.231	0.354	6.54031e-30	0	ARF6
	3.02671e-34	-0.336335	0.134	0.264	6.97989e-30	0	GTF3C6
	3.07735e-34	-0.360617	0.214	0.338	7.09669e-30	0	HBP1
	3.1122e-34	-0.287293	0.098	0.198	7.17705e-30	0	CCDC167
	3.26789e-34	0.291779	0.247	0.131	7.53608e-30	0	SFMBT2
	3.27281e-34	-0.284842	0.049	0.143	7.54742e-30	0	C21orf91
	3.50816e-34	-0.289733	0.048	0.146	8.09017e-30	0	ATG2A
	3.5865e-34	-0.363294	0.05	0.143	8.27083e-30	0	GLA
	3.83541e-34	-0.250295	0.05	0.135	8.84485e-30	0	USP12
	4.3807e-34	0.355161	0.604	0.456	1.01023e-29	0	TMEM243
	6.32334e-34	-0.388778	0.351	0.483	1.45823e-29	0	GNAS
	6.75167e-34	-0.364189	0.387	0.515	1.557e-29	0	VCP
	6.80717e-34	-0.310143	0.056	0.163	1.5698e-29	0	GCH1
	7.36925e-34	-0.317007	0.097	0.205	1.69942e-29	0	TACC1
	8.49652e-34	0.250421	0.225	0.124	1.95938e-29	0	CEBPZOS
	9.82163e-34	-0.316416	0.078	0.193	2.26497e-29	0	ILK
	1.17899e-33	-0.251047	0.104	0.193	2.71886e-29	0	CHD4
	1.43278e-33	-0.367868	0.311	0.45	3.30413e-29	0	HSPA9
	1.76142e-33	-0.390492	0.481	0.603	4.062e-29	0	ARID4B
	1.86047e-33	-0.281944	0.135	0.246	4.29044e-29	0	PCMT1
	2.29952e-33	0.360732	0.563	0.409	5.30293e-29	0	SELENOH
	2.35056e-33	-0.301941	0.063	0.164	5.42062e-29	0	ELK3
	2.40221e-33	-0.387413	0.031	0.111	5.53974e-29	0	NUDT16
	2.91082e-33	-0.355414	0.311	0.416	6.71264e-29	0	ARHGAP9
	3.39147e-33	-0.383192	0.131	0.245	7.82107e-29	0	IRF7
	3.90942e-33	-0.313232	0.135	0.252	9.0155e-29	0	CMTM3
	3.91434e-33	-0.419148	0.456	0.596	9.02685e-29	0	TMEM59
	5.65699e-33	-0.354466	0.3	0.442	1.30456e-28	0	C1orf43
	6.76179e-33	-0.303894	0.257	0.37	1.55934e-28	0	RBX1
	9.80552e-33	-0.303273	0.284	0.399	2.26125e-28	0	MTCH1
	1.07889e-32	-0.388415	0.227	0.36	2.48803e-28	0	SYPL1
	1.29588e-32	-0.271142	0.081	0.182	2.98843e-28	0	ACTR1A
	1.30777e-32	-0.372193	0.065	0.163	3.01585e-28	0	GLCCI1
	1.35258e-32	-0.292626	0.12	0.233	3.11919e-28	0	TMEM35B
	1.81408e-32	-0.251619	0.037	0.122	4.18346e-28	0	ELL
	1.88421e-32	-0.401266	0.245	0.357	4.34519e-28	0	CAPZA2
	1.96764e-32	-0.532606	0.221	0.347	4.53757e-28	0	ALG13
	2.12643e-32	0.280284	0.164	0.062	4.90375e-28	0	SCML1
	2.16929e-32	-0.293434	0.059	0.167	5.00259e-28	0	CEBPG
	2.38193e-32	-0.309951	0.123	0.237	5.49298e-28	0	ERVK3-1
	2.60651e-32	0.365832	0.477	0.33	6.01086e-28	0	PSIP1
	2.80432e-32	-0.469526	0.275	0.425	6.46705e-28	0	IRF1
	3.12247e-32	-0.332558	0.071	0.181	7.20072e-28	0	ST8SIA4
	3.51733e-32	-0.423841	0.167	0.288	8.11133e-28	0	IGFLR1
	3.67497e-32	-0.597371	0.229	0.36	8.47484e-28	0	CRIP2
	3.6992e-32	-0.323045	0.71	0.778	8.53072e-28	0	COX7A2
	4.5022e-32	-0.268105	0.074	0.172	1.03825e-27	0	NRBF2
	4.50716e-32	-0.258399	0.04	0.128	1.0394e-27	0	MEF2D
	4.84917e-32	-0.459401	0.488	0.609	1.11827e-27	0	PARK7
	5.75306e-32	0.391422	0.378	0.229	1.32671e-27	0	STK38
	6.90506e-32	-0.330793	0.104	0.216	1.59238e-27	0	RIC8A
	7.32372e-32	-0.512266	0.347	0.464	1.68892e-27	0	PIK3R1
	8.09437e-32	-0.373362	0.271	0.399	1.86664e-27	0	RABGAP1L
	9.55649e-32	-0.285984	0.115	0.22	2.20382e-27	0	FAM118A
	1.01569e-31	-0.346503	0.441	0.552	2.34228e-27	0	HSP90B1
	1.06982e-31	-0.356629	0.324	0.456	2.4671e-27	0	BCAP31
	1.4369e-31	-0.408572	0.438	0.578	3.31363e-27	0	PTPRCAP
	1.49357e-31	-0.359517	0.437	0.549	3.44433e-27	0	ATP5MF
	1.62828e-31	-0.306266	0.13	0.231	3.75498e-27	0	STAT5B
	1.92587e-31	-0.300273	0.11	0.216	4.44126e-27	0	SPN
	1.9645e-31	-0.318804	0.052	0.143	4.53033e-27	0	LYPD3
	1.9661e-31	-0.252733	0.032	0.109	4.53403e-27	0	AMPD2
	2.12908e-31	-0.403783	0.399	0.524	4.90987e-27	0	ANXA6
	2.45329e-31	0.274826	0.187	0.085	5.65754e-27	0	ENOSF1
	2.45632e-31	-0.263659	0.088	0.18	5.66453e-27	0	CARD19
	2.57424e-31	-0.279077	0.074	0.172	5.93645e-27	0	PRDX3
	3.23693e-31	-0.377811	0.229	0.366	7.46468e-27	0	AKIRIN1
	3.48329e-31	0.391131	0.362	0.217	8.03281e-27	0	DPYD
	3.67457e-31	-0.422644	0.209	0.355	8.47393e-27	0	TOP1
	3.92498e-31	-0.324126	0.127	0.238	9.05141e-27	0	RFTN1
	3.95555e-31	-0.309123	0.14	0.239	9.1219e-27	0	CD320
	3.96659e-31	-0.262462	0.059	0.135	9.14735e-27	0	GADD45A
	4.26799e-31	-0.491592	0.241	0.367	9.8424e-27	0	AQP3
	4.73005e-31	-0.33034	0.21	0.338	1.0908e-26	0	MGST3
	4.80737e-31	-0.319986	0.094	0.195	1.10863e-26	0	PPP3CA
	6.06816e-31	-0.486586	0.238	0.366	1.39938e-26	0	LDLRAD4
	7.07832e-31	-0.393237	0.13	0.241	1.63233e-26	0	SIPA1L1
	7.20004e-31	-0.349466	0.274	0.401	1.6604e-26	0	ZNF706
	8.81244e-31	0.267449	0.18	0.087	2.03224e-26	0	PITPNA-AS1
	9.62199e-31	0.387863	0.525	0.397	2.21893e-26	0	DOCK10
	1.00993e-30	0.264807	0.241	0.138	2.329e-26	0	PIGC
	1.19042e-30	-0.301598	0.125	0.221	2.74524e-26	0	SEC14L1
	1.44406e-30	0.301665	0.316	0.202	3.33015e-26	0	LETMD1
	1.98453e-30	-0.314545	0.096	0.21	4.57653e-26	0	RBM38
	2.08777e-30	-0.37695	0.306	0.429	4.81461e-26	0	GPI
	2.7627e-30	-0.473775	0.346	0.476	6.37105e-26	0	CD5
	2.81463e-30	-0.301793	0.219	0.336	6.49083e-26	0	SCP2
	3.6917e-30	-0.310308	0.353	0.47	8.51343e-26	0	TMED2
	4.68653e-30	-0.259061	0.109	0.211	1.08076e-25	0	TMEM167A
	5.17587e-30	-0.312527	0.124	0.23	1.19361e-25	0	PRKX
	5.39649e-30	-0.294206	0.13	0.238	1.24448e-25	0	CISD2
	6.18921e-30	0.334979	0.378	0.25	1.42729e-25	0	KLF12
	6.39828e-30	-0.286327	0.033	0.107	1.47551e-25	0	SPON2
	8.19569e-30	-0.486355	0.608	0.702	1.89001e-25	0	TUBA1A
	8.20857e-30	-0.320259	0.188	0.315	1.89298e-25	0	PRELID3B
	1.20455e-29	-0.288302	0.194	0.311	2.7778e-25	0	BCL7B
	1.23946e-29	-0.30725	0.186	0.31	2.85832e-25	0	SUPT4H1
	1.40396e-29	0.276642	0.649	0.55	3.23768e-25	0	RSL1D1
	1.61597e-29	0.274272	0.371	0.254	3.7266e-25	0	NCBP2AS2
	1.83758e-29	-0.282934	0.063	0.143	4.23765e-25	0	HS3ST3B1
	1.84416e-29	-0.255344	0.093	0.187	4.25281e-25	0	EBP
	2.19687e-29	-0.263093	0.062	0.157	5.0662e-25	0	DESI2
	2.72003e-29	-0.387535	0.635	0.711	6.27266e-25	0	ANKRD12
	2.77093e-29	-0.312296	0.26	0.381	6.39005e-25	0	ENY2
	3.32129e-29	0.263891	0.198	0.099	7.65922e-25	0	ETFRF1
	3.54923e-29	-0.256793	0.082	0.17	8.18489e-25	0	RNF5
	4.25169e-29	0.273729	0.195	0.09	9.80483e-25	0	ATXN7L3B
	4.28302e-29	-0.270417	0.104	0.185	9.87707e-25	0	IL21R
	4.49699e-29	-0.256537	0.087	0.176	1.03705e-24	0	STK24
	4.50711e-29	-0.328914	0.206	0.324	1.03938e-24	0	TWF2
	4.80576e-29	0.303058	0.239	0.125	1.10826e-24	0	CHMP7
	5.10458e-29	-0.348913	0.306	0.428	1.17717e-24	0	BUB3
	5.39746e-29	-0.260325	0.063	0.159	1.24471e-24	0	IP6K1
	5.51165e-29	-0.270758	0.072	0.168	1.27104e-24	0	SPAG9
	5.88921e-29	-0.266434	0.061	0.144	1.35811e-24	0	DLEU2
	7.67217e-29	0.337158	0.527	0.392	1.76928e-24	0	TC2N
	7.72391e-29	-0.262838	0.082	0.183	1.78121e-24	0	SAR1A
	9.59838e-29	-0.296351	0.458	0.556	2.21348e-24	0	HNRNPF
	9.79202e-29	0.282879	0.205	0.102	2.25814e-24	0	TATDN1
	1.0846e-28	-0.370848	0.211	0.328	2.50119e-24	0	CDK17
	1.15066e-28	-0.29527	0.078	0.174	2.65354e-24	0	PPP1R15B
	1.20412e-28	-0.320697	0.358	0.484	2.77682e-24	0	UBE2N
	1.89646e-28	-0.286435	0.215	0.329	4.37341e-24	0	PSMD9
	2.1983e-28	-0.276847	0.103	0.203	5.06949e-24	0	ZNF410
	2.8577e-28	0.335119	0.432	0.296	6.59013e-24	0	VPS51
	3.2703e-28	-0.25698	0.131	0.226	7.54165e-24	0	RTN3
	3.48343e-28	-0.289922	0.116	0.224	8.03314e-24	0	A1BG
	3.55789e-28	-0.323665	0.329	0.439	8.20486e-24	0	BLOC1S1
	3.97067e-28	-0.326442	0.228	0.35	9.15676e-24	0	NDUFB6
	4.1804e-28	-0.348535	0.194	0.298	9.64041e-24	0	ODC1
	4.42406e-28	0.274066	0.722	0.625	1.02023e-23	0	ARHGAP15
	4.84232e-28	-0.267113	0.13	0.235	1.11669e-23	0	DERL2
	5.46821e-28	-0.301531	0.132	0.226	1.26102e-23	0	CRY1
	6.18638e-28	-0.306036	0.087	0.191	1.42664e-23	0	CHORDC1
	7.80614e-28	-0.351415	0.308	0.429	1.80017e-23	0	WSB1
	9.9032e-28	-0.286492	0.992	0.99	2.28378e-23	0	HLA-C
	1.00171e-27	0.295668	0.272	0.154	2.31004e-23	0	PTPN4
	1.01769e-27	-0.288053	0.05	0.139	2.34688e-23	0	LDLR
	1.07323e-27	0.316599	0.454	0.332	2.47498e-23	0	RBL2
	1.66919e-27	0.282672	0.727	0.617	3.84932e-23	0	SEPTIN9
	1.68604e-27	-0.331522	0.331	0.447	3.88817e-23	0	NDUFC2
	1.78024e-27	-0.357028	0.194	0.305	4.10541e-23	0	H2AFJ
	1.92668e-27	-0.259869	0.064	0.143	4.44312e-23	0	ZSWIM6
	2.51242e-27	0.27538	0.199	0.096	5.79389e-23	0	PIBF1
	2.71133e-27	-0.30352	0.146	0.251	6.25259e-23	0	RNF166
	2.9765e-27	-0.298687	0.125	0.232	6.86411e-23	0	DNAJC9
	3.01996e-27	0.293982	0.225	0.112	6.96434e-23	0	UBASH3B
	3.08355e-27	0.319879	0.455	0.33	7.11096e-23	0	DDX17
	3.20645e-27	0.299856	0.25	0.134	7.39438e-23	0	UBQLN2
	3.39666e-27	-0.347092	0.092	0.193	7.83303e-23	0	MRPL1
	3.50013e-27	-0.302974	0.128	0.236	8.07165e-23	0	TLN1
	4.79002e-27	-0.278996	0.128	0.222	1.10463e-22	0	PIGT
	4.80393e-27	-0.28092	0.114	0.202	1.10783e-22	0	SLC4A7
	4.87269e-27	-0.28879	0.149	0.254	1.12369e-22	0	RAB10
	5.00729e-27	-0.256137	0.088	0.186	1.15473e-22	0	CERS2
	5.54293e-27	0.272012	0.229	0.129	1.27826e-22	0	BEX4
	6.2744e-27	-0.251186	0.129	0.23	1.44694e-22	0	TIMM17A
	7.6592e-27	0.311221	0.293	0.166	1.76629e-22	0	BEX2
	7.80994e-27	-0.343757	0.185	0.294	1.80105e-22	0	WNK1
	8.89602e-27	-0.281518	0.131	0.223	2.05151e-22	0	ITGAE
	9.01337e-27	-0.268787	0.089	0.182	2.07857e-22	0	TRAF3
	1.0386e-26	-0.394593	0.298	0.425	2.39512e-22	0	OSTF1
	1.24573e-26	-0.254794	0.041	0.125	2.87277e-22	0	MYO5A
	1.37204e-26	-0.300878	0.443	0.547	3.16407e-22	0	TERF2IP
	1.53884e-26	-0.316885	0.417	0.522	3.54873e-22	0	HLA-F
	1.57709e-26	0.293966	0.592	0.451	3.63694e-22	0	BIN2
	1.62727e-26	-0.272206	0.055	0.141	3.75265e-22	0	TSC22D2
	1.67451e-26	0.255054	0.258	0.164	3.86159e-22	0	ZFAND1
	1.81932e-26	0.270067	0.284	0.179	4.19553e-22	0	AC079781.5
	1.85017e-26	-0.360363	0.264	0.396	4.26669e-22	0	NOP10
	2.49895e-26	-0.351826	0.286	0.398	5.76284e-22	0	C17orf49
	3.03006e-26	-0.271992	0.057	0.129	6.98763e-22	0	SYTL2
	3.11571e-26	-0.304418	0.105	0.201	7.18513e-22	0	PICALM
	3.75444e-26	-0.283258	0.102	0.186	8.6581e-22	0	MBNL2
	3.85052e-26	-0.364441	0.341	0.462	8.87967e-22	0	WDR1
	4.32389e-26	-0.320079	0.715	0.79	9.97133e-22	0	NDUFS5
	4.34778e-26	-0.337414	0.094	0.189	1.00264e-21	0	PRMT9
	4.46661e-26	-0.25318	0.095	0.183	1.03005e-21	0	AGO2
	5.07531e-26	-0.272825	0.119	0.223	1.17042e-21	0	LSM10
	6.13849e-26	-0.254421	0.1	0.193	1.4156e-21	0	KIAA1191
	6.56223e-26	-0.264774	0.08	0.177	1.51331e-21	0	HSBP1
	7.75583e-26	-0.357429	0.337	0.459	1.78857e-21	0	P4HB
	7.81199e-26	-0.422033	0.177	0.283	1.80152e-21	0	MRPS6
	9.06575e-26	-0.366778	0.388	0.497	2.09065e-21	0	FAM107B
	9.28856e-26	-0.536135	0.045	0.118	2.14203e-21	0	ID3
	1.01854e-25	-0.315983	0.28	0.395	2.34885e-21	0	RHOF
	1.13147e-25	0.275934	0.244	0.141	2.60929e-21	0	SHISAL2A
	1.21604e-25	-0.306973	0.644	0.715	2.80431e-21	0	CAPZB
	1.21895e-25	-0.301652	0.078	0.182	2.81103e-21	0	MED29
	1.24661e-25	-0.289951	0.184	0.29	2.87481e-21	0	NDEL1
	1.2511e-25	0.302997	0.246	0.136	2.88516e-21	0	MBD5
	1.2997e-25	-0.29387	0.185	0.296	2.99725e-21	0	GNAI2
	1.5291e-25	-0.327831	0.321	0.429	3.52625e-21	0	PAK2
	1.71027e-25	-0.313686	0.112	0.218	3.94405e-21	0	RNF139
	1.83967e-25	-0.298223	0.195	0.298	4.24246e-21	0	GPR132
	2.11015e-25	-0.306682	0.151	0.265	4.86621e-21	0	IFI27L2
	2.34475e-25	-0.29656	0.181	0.279	5.40722e-21	0	UBE2K
	2.38899e-25	-0.333138	0.091	0.187	5.50924e-21	0	EPSTI1
	2.49688e-25	-0.282623	0.135	0.241	5.75806e-21	0	PDCD10
	2.51821e-25	-0.275126	0.082	0.172	5.80725e-21	0	SKI
	2.62614e-25	0.269811	0.253	0.145	6.05614e-21	0	CAMK2D
	3.30844e-25	-0.259823	0.991	0.983	7.62958e-21	0	IFITM1
	4.92398e-25	0.29366	0.431	0.314	1.13552e-20	0	ARHGAP45
	8.78118e-25	-0.279599	0.177	0.289	2.02503e-20	0	NUDT21
	9.4264e-25	0.261862	0.241	0.141	2.17382e-20	0	UBALD2
	9.84142e-25	-0.306427	0.198	0.307	2.26953e-20	0	SERINC3
	1.10224e-24	-0.25121	0.073	0.16	2.54187e-20	0	STIP1
	1.12876e-24	-0.277209	0.074	0.162	2.60302e-20	0	GABPB1
	1.27627e-24	-0.4144	0.888	0.894	2.94321e-20	0	HSP90AB1
	1.30156e-24	0.274908	0.517	0.405	3.00152e-20	0	N4BP2L2
	1.51563e-24	-0.282554	0.159	0.259	3.49519e-20	0	RASSF1
	1.55012e-24	0.294681	0.399	0.28	3.57473e-20	0	LUC7L3
	1.91583e-24	-0.26669	0.088	0.178	4.41809e-20	0	TPP1
	1.93203e-24	-0.273566	0.202	0.315	4.45545e-20	0	CLTB
	2.09134e-24	0.254621	0.782	0.678	4.82283e-20	0	GYPC
	2.41932e-24	-0.255781	0.089	0.178	5.5792e-20	0	ISG20L2
	2.54627e-24	-0.278566	0.149	0.249	5.87196e-20	0	EIF4E
	2.63333e-24	0.283614	0.31	0.202	6.07271e-20	0	TTC17
	2.64916e-24	-0.435866	0.401	0.489	6.10923e-20	0	FKBP1A
	3.33668e-24	-0.316949	0.372	0.463	7.69471e-20	0	OSBPL8
	3.37315e-24	-0.322103	0.397	0.512	7.77882e-20	0	WDR83OS
	3.49834e-24	-0.294296	0.088	0.186	8.06751e-20	0	TP53BP2
	3.98155e-24	0.278708	0.32	0.213	9.18184e-20	0	LINC01138
	4.2216e-24	-0.286113	0.252	0.352	9.73544e-20	0	SLTM
	4.60341e-24	-0.313785	0.342	0.444	1.06159e-19	0	SFPQ
	7.51797e-24	-0.326549	0.511	0.589	1.73372e-19	0	RSRP1
	9.47418e-24	-0.302307	0.379	0.487	2.18484e-19	0	GABARAPL2
	1.29568e-23	0.25061	0.249	0.145	2.98797e-19	0	MOAP1
	1.44206e-23	-0.359671	0.366	0.48	3.32553e-19	0	PAXX
	1.86902e-23	-0.310818	0.418	0.524	4.31014e-19	0	ENSA
	1.98706e-23	-0.31925	0.727	0.79	4.58237e-19	0	RAN
	3.06446e-23	-0.32409	0.096	0.186	7.06696e-19	0	FBLN7
	3.16509e-23	-0.300034	0.254	0.359	7.29901e-19	0	CD164
	3.44366e-23	0.25781	0.442	0.329	7.94143e-19	0	DDX18
	3.4521e-23	-0.322169	0.086	0.174	7.96088e-19	0	POR
	3.85733e-23	-0.302664	0.283	0.396	8.89539e-19	0	EIF3A
	4.06509e-23	-0.355532	0.306	0.439	9.37449e-19	0	GTF2B
	4.72432e-23	-0.282259	0.233	0.347	1.08948e-18	0	DNAJA2
	5.10009e-23	0.28748	0.319	0.199	1.17613e-18	0	MAPKAPK5-AS1
	6.01508e-23	-0.31618	0.156	0.281	1.38714e-18	0	BLOC1S2
	6.66798e-23	-0.305589	0.838	0.864	1.5377e-18	0	HMGB1
	7.60885e-23	0.287532	0.354	0.237	1.75468e-18	0	U2SURP
	8.53177e-23	-0.304097	0.45	0.553	1.96751e-18	0	UQCRQ
	8.75042e-23	-0.312283	0.344	0.456	2.01793e-18	0	TRAM1
	1.03986e-22	-0.254527	0.104	0.195	2.39801e-18	0	TMEM170A
	1.06652e-22	-0.254191	0.077	0.156	2.45949e-18	0	PRR7
	1.11901e-22	-0.259676	0.149	0.237	2.58054e-18	0	TNFRSF25
	1.34147e-22	-0.252812	0.121	0.215	3.09357e-18	0	MRFAP1L1
	1.49121e-22	0.287408	0.43	0.317	3.43889e-18	0	CCDC59
	2.02043e-22	-0.277964	0.22	0.327	4.65931e-18	0	CLTA
	2.19365e-22	-0.283629	0.075	0.159	5.05877e-18	0	CPD
	2.46221e-22	-0.270564	0.063	0.137	5.67811e-18	0	2003-03-01
	3.15149e-22	-0.252838	0.115	0.209	7.26766e-18	0	GNB1
	3.58609e-22	-0.31145	0.226	0.329	8.26988e-18	0	TRAC
	4.27709e-22	-0.282544	0.178	0.278	9.8634e-18	0	KCNAB2
	4.8292e-22	0.276344	0.488	0.376	1.11366e-17	0	AAK1
	5.00212e-22	-0.281302	0.252	0.36	1.15354e-17	0	NDUFS6
	6.44925e-22	-0.302197	0.311	0.416	1.48726e-17	0	DEK
	6.49095e-22	-0.277883	0.315	0.419	1.49688e-17	0	SPCS2
	6.67314e-22	-0.298997	0.699	0.766	1.53889e-17	0	SAP18
	8.02593e-22	-0.316882	0.215	0.333	1.85086e-17	0	ABI1
	8.46299e-22	-0.268607	0.519	0.603	1.95165e-17	0	CSNK2B
	9.12415e-22	-0.351731	0.402	0.529	2.10412e-17	0	STRAP
	1.17902e-21	-0.315938	0.306	0.409	2.71894e-17	0	PRPF38B
	1.27088e-21	-0.281737	0.437	0.534	2.93076e-17	0	RALY
	1.36904e-21	-0.363731	0.488	0.574	3.15714e-17	0	TAGAP
	1.57006e-21	-0.273537	0.103	0.193	3.62072e-17	0	HSPA4
	1.76042e-21	-0.336104	0.578	0.649	4.0597e-17	0	ARL6IP5
	1.92597e-21	-0.345099	0.327	0.431	4.44149e-17	0	DCXR
	1.97986e-21	-0.289241	0.248	0.353	4.56576e-17	0	NAPA
	3.19343e-21	0.263344	0.328	0.235	7.36437e-17	0	AP3M2
	3.56771e-21	-0.25301	0.12	0.213	8.22749e-17	0	CHMP2B
	3.98739e-21	0.264924	0.351	0.241	9.19532e-17	0	CRBN
	5.56456e-21	-0.285255	0.202	0.31	1.28324e-16	0	RNF181
	6.48276e-21	-0.270254	0.134	0.225	1.49499e-16	0	S1PR4
	6.52648e-21	-0.286452	0.348	0.462	1.50507e-16	0	ATP6V1F
	8.22394e-21	-0.305343	0.213	0.318	1.89652e-16	0	ATF4
	1.18914e-20	-0.26447	0.524	0.608	2.74228e-16	0	TMEM258
	1.37031e-20	0.275425	0.36	0.244	3.16008e-16	0	TMEM131L
	1.39354e-20	0.335307	0.42	0.298	3.21365e-16	0	TMC8
	1.49145e-20	0.263058	0.315	0.211	3.43943e-16	0	DDX50
	1.98598e-20	-0.259095	0.361	0.46	4.57986e-16	0	TMED10
	2.07558e-20	-0.254988	0.168	0.263	4.78651e-16	0	RELA
	2.94244e-20	0.273686	0.395	0.284	6.78557e-16	0	LSM5
	3.13179e-20	0.270866	0.256	0.149	7.22222e-16	0	ACBD6
	3.42946e-20	-0.273186	0.381	0.487	7.90868e-16	0	CD47
	3.8859e-20	-0.320738	0.208	0.318	8.96127e-16	0	ITPKB
	4.97726e-20	-0.2623	0.594	0.66	1.14781e-15	0	ICAM3
	5.15887e-20	-0.260886	0.122	0.216	1.18969e-15	0	TOR1AIP1
	5.306e-20	-0.253793	0.078	0.162	1.22362e-15	0	GPR174
	5.99734e-20	-0.383901	0.308	0.413	1.38305e-15	0	RANBP2
	7.32338e-20	-0.253076	0.17	0.256	1.68884e-15	0	BRAF
	7.57335e-20	-0.267324	0.23	0.338	1.74649e-15	0	SRP19
	9.43048e-20	-0.255359	0.165	0.263	2.17476e-15	0	FDX1
	1.00397e-19	-0.256737	0.151	0.251	2.31526e-15	0	ERP44
	1.08867e-19	-0.270139	0.235	0.329	2.51058e-15	0	NUP98
	1.09878e-19	-0.306995	0.62	0.692	2.53389e-15	0	STK4
	1.24143e-19	-0.269462	0.245	0.327	2.86286e-15	0	PIK3R5
	1.38928e-19	-0.34895	0.17	0.273	3.20382e-15	0	ZNRD1
	1.73923e-19	-0.269417	0.342	0.445	4.01083e-15	0	PAPOLA
	1.78648e-19	-0.324948	0.279	0.367	4.11981e-15	0	HERC1
	2.49547e-19	-0.304083	0.217	0.312	5.7548e-15	0	AKNA
	2.84888e-19	-0.296627	0.207	0.305	6.56981e-15	0	ACADVL
	3.15519e-19	-0.60621	0.196	0.305	7.27619e-15	0	FAAH2
	4.2108e-19	-0.252793	0.16	0.257	9.71052e-15	0	VASP
	6.1303e-19	-0.261686	0.327	0.426	1.41371e-14	0	RAB5C
	6.65128e-19	-0.939581	0.331	0.411	1.53385e-14	0	AREG
	7.94049e-19	-0.299082	0.369	0.469	1.83116e-14	0	EVI2B
	8.49863e-19	-0.38242	0.258	0.347	1.95987e-14	0	TNIK
	1.04793e-18	0.251165	0.243	0.142	2.41662e-14	0	NBPF15
	2.1256e-18	-0.254665	0.409	0.496	4.90184e-14	0	ZYX
	2.41918e-18	-0.294808	0.317	0.426	5.57887e-14	0	SELENOF
	2.74692e-18	-0.258183	0.496	0.582	6.33468e-14	0	ATP5ME
	2.77227e-18	-0.290826	0.38	0.478	6.39313e-14	0	PHF20
	3.0175e-18	-0.263474	0.343	0.443	6.95866e-14	0	UBE2I
	3.08483e-18	-0.328701	0.119	0.196	7.11394e-14	0	PTGER2
	3.19884e-18	-0.258763	0.168	0.261	7.37683e-14	0	FERMT3
	3.37394e-18	-0.252518	0.174	0.266	7.78065e-14	0	RAB6A
	3.86877e-18	0.257356	0.426	0.324	8.92178e-14	0	CYFIP2
	3.98061e-18	-0.296872	0.395	0.469	9.17969e-14	0	SMAP2
	4.10671e-18	-0.2556	0.258	0.363	9.47049e-14	0	RPS19BP1
	4.23253e-18	0.295901	0.54	0.433	9.76063e-14	0	INPP4B
	4.44268e-18	-0.261752	0.497	0.577	1.02453e-13	0	CYTH1
	9.41266e-18	-0.267467	0.203	0.286	2.17065e-13	0	SETD2
	9.48919e-18	-0.252634	0.203	0.29	2.1883e-13	0	IL27RA
	1.43476e-17	-0.403435	0.329	0.416	3.3087e-13	0	IFITM3
	1.56371e-17	-0.411313	0.292	0.396	3.60606e-13	0	CNIH1
	3.60657e-17	-0.294249	0.219	0.31	8.31712e-13	0	ATF7IP
	3.69293e-17	-0.269236	0.236	0.338	8.51626e-13	0	RPP21
	3.78334e-17	-0.251799	0.045	0.111	8.72476e-13	0	IL2RA
	3.87249e-17	-0.258749	0.137	0.214	8.93035e-13	0	ZBTB38
	5.85642e-17	-0.25508	0.346	0.442	1.35055e-12	0	PSMA2
	6.21709e-17	0.266212	0.291	0.188	1.43372e-12	0	CAPN7
	7.21051e-17	-0.316744	0.397	0.486	1.66282e-12	0	RNF213
	1.10795e-16	-0.268895	0.508	0.596	2.55505e-12	0	MAPK1IP1L
	1.40414e-16	-0.281196	0.13	0.187	3.23809e-12	0	MRPL18
	2.97525e-16	-0.262252	0.105	0.19	6.86122e-12	0	UBL3
	3.17211e-16	-0.267654	0.231	0.335	7.3152e-12	0	C18orf32
	3.57392e-16	0.286816	0.466	0.352	8.24182e-12	0	APEX1
	3.66907e-16	-0.277503	0.55	0.616	8.46125e-12	0	ATP5IF1
	3.80337e-16	-0.283194	0.25	0.34	8.77096e-12	0	DNAJB9
	3.85395e-16	-0.384531	0.409	0.503	8.88759e-12	0	BCAS2
	3.9045e-16	-0.252087	0.337	0.423	9.00417e-12	0	SH3KBP1
	3.91253e-16	-0.524597	0.47	0.542	9.02269e-12	0	CRYBG1
	4.04898e-16	-0.272917	0.596	0.671	9.33736e-12	0	KMT2E
	4.54169e-16	0.309168	0.446	0.365	1.04736e-11	0	TPR
	5.51344e-16	-0.263368	0.331	0.423	1.27145e-11	0	GRB2
	5.86833e-16	0.261512	0.287	0.184	1.3533e-11	0	SUCLG2
	7.18103e-16	-0.388032	0.247	0.32	1.65602e-11	0	ID2
	8.66392e-16	-0.300614	0.12	0.195	1.99799e-11	0	RIPK2
	9.93912e-16	-0.288849	0.344	0.452	2.29206e-11	0	GHITM
	1.24074e-15	-0.259612	0.536	0.612	2.86126e-11	0	PAIP2
	1.45961e-15	-0.282133	0.501	0.556	3.36601e-11	0	MBP
	1.79247e-15	-0.285392	0.26	0.356	4.13362e-11	0	ROCK1
	2.07315e-15	-0.259896	0.23	0.305	4.78089e-11	0	WDR74
	2.73742e-15	-0.340266	0.342	0.421	6.31277e-11	0	TTC39C
	3.38083e-15	-0.252381	0.172	0.259	7.79654e-11	0	DHX36
	3.7497e-15	-0.379975	0.641	0.7	8.64718e-11	0	TRBC2
	4.09036e-15	-0.293947	0.376	0.475	9.43279e-11	0	SLC38A1
	4.21417e-15	-0.265932	0.323	0.399	9.7183e-11	0	RSBN1
	6.95047e-15	-0.284054	0.202	0.298	1.60285e-10	0	CAMK1D
	1.06015e-14	-0.278592	0.418	0.497	2.44481e-10	0	ARPC4
	1.23479e-14	-0.258979	0.35	0.442	2.84756e-10	0	KTN1
	1.67486e-14	-0.336979	0.43	0.513	3.86238e-10	0	CAP1
	1.72573e-14	-0.574861	0.874	0.861	3.97971e-10	0	JUN
	3.16914e-14	-0.31494	0.457	0.53	7.30835e-10	0	TUBB
	3.27744e-14	-0.261697	0.299	0.37	7.55811e-10	0	BST2
	4.00565e-14	-0.25568	0.221	0.306	9.23743e-10	0	LIMS1
	4.88093e-14	-0.266734	0.515	0.58	1.12559e-09	0	HNRNPU
	1.04596e-13	-0.270109	0.259	0.355	2.41208e-09	0	DSTN
	1.18702e-13	-0.263482	0.199	0.282	2.7374e-09	0	NUP58
	1.24445e-13	-0.254803	0.103	0.179	2.86983e-09	0	AHSA1
	1.6309e-13	-0.297447	0.14	0.211	3.76101e-09	0	TMEM70
	2.08445e-13	-0.257074	0.194	0.292	4.80695e-09	0	BAG1
	2.92453e-13	-0.251058	0.475	0.543	6.74426e-09	0	PSMB8
	3.18123e-13	-0.27865	0.435	0.51	7.33623e-09	0	CD96
	3.90369e-13	-0.379934	0.138	0.203	9.0023e-09	0	ZFAND2A
	4.3222e-13	-0.391162	0.447	0.494	9.96743e-09	0	SNX9
	5.30764e-13	-0.307475	0.555	0.635	1.224e-08	0	RPL22L1
	9.01923e-13	-0.260354	0.138	0.208	2.07992e-08	0	UBE2E3
	1.1895e-12	-0.275716	0.436	0.513	2.74311e-08	0	EIF5
	1.39822e-12	-0.429035	0.533	0.55	3.22444e-08	0	CLEC2B
	2.01332e-12	-0.260766	0.215	0.322	4.64292e-08	0	ADIPOR1
	7.5537e-11	-0.295397	0.644	0.691	1.74196e-06	0	SMCHD1
	2.42748e-10	-0.257183	0.356	0.435	5.598e-06	0	NCOR1
	9.92047e-10	-0.422404	0.445	0.499	2.28776e-05	0	SOCS1
	2.88187e-09	-0.275378	0.287	0.35	6.64588e-05	0	SMARCA2
	5.29482e-09	-0.333844	0.108	0.167	0.000122104	0	RHOB
	9.71402e-09	-0.327275	0.636	0.643	0.000224015	0	LITAF
	5.72546e-08	-0.337842	0.193	0.237	0.00132035	0	CTSW
	1.09482e-07	-0.251955	0.355	0.412	0.00252476	0	ELMO1
	2.30691e-07	-0.253196	0.41	0.443	0.00531996	0	PELI1
	3.11748e-07	-0.484286	0.815	0.733	0.00718921	0	CD7
	5.10566e-07	-0.467338	0.198	0.252	0.0117742	0	BAG3
	6.81383e-07	-0.250969	0.209	0.259	0.0157134	0	MARCKSL1
	0	1.47305	1	0.997	0	1	FTH1
	0	1.38398	0.872	0.418	0	1	LMNA
	0	1.34724	0.997	0.915	0	1	ZFP36
	0	1.32816	0.965	0.683	0	1	EZR
	0	1.27417	0.951	0.664	0	1	ANXA1
	0	1.08472	0.921	0.499	0	1	CREM
	0	1.06009	0.996	0.971	0	1	VIM
	0	1.05684	0.998	0.954	0	1	ZFP36L2
	4.46794e-308	0.784894	0.999	0.993	1.03035e-303	1	BTG1
	3.07918e-294	1.15524	0.876	0.524	7.1009e-290	1	FAM177A1
	7.5807e-293	1.00367	0.947	0.675	1.74818e-288	1	MCL1
	1.35826e-282	1.15497	0.934	0.597	3.13228e-278	1	RGCC
	8.09324e-249	0.9568	0.814	0.419	1.86638e-244	1	TUBB4B
	5.88589e-233	-1.82552	0.449	0.732	1.35734e-228	1	TXNIP
	7.45937e-226	0.747435	0.991	0.937	1.7202e-221	1	FOS
	5.41025e-220	0.934601	0.728	0.316	1.24766e-215	1	CDKN1A
	1.73924e-216	0.844933	0.888	0.64	4.01086e-212	1	YPEL5
	8.92409e-214	0.829844	0.841	0.497	2.05798e-209	1	NR4A2
	2.53269e-211	0.831892	0.959	0.806	5.84064e-207	1	SLC2A3
	4.58141e-210	0.99777	0.726	0.33	1.05652e-205	1	CST7
	1.38632e-208	0.73568	0.951	0.828	3.19698e-204	1	CD44
	1.01836e-202	1.04196	0.831	0.575	2.34844e-198	1	TUBA4A
	9.47956e-202	1.2213	0.565	0.163	2.18608e-197	1	CCL5
	9.89989e-199	0.844904	0.757	0.384	2.28301e-194	1	PDE4B
	2.78834e-192	0.780376	0.961	0.847	6.43018e-188	1	CXCR4
	5.53363e-188	0.801585	0.924	0.634	1.27611e-183	1	DUSP2
	2.58689e-184	0.385933	0.996	0.859	5.96562e-180	1	SRGN
	1.55056e-181	0.890792	0.378	0.074	3.57575e-177	1	PLAUR
	1.1951e-179	0.71665	0.876	0.644	2.75603e-175	1	SELENOK
	6.38898e-168	0.706633	0.958	0.847	1.47336e-163	1	IL7R
	9.58388e-168	0.946727	0.754	0.49	2.21014e-163	1	CD55
	5.26593e-164	0.971276	0.72	0.443	1.21438e-159	1	GADD45B
	5.26089e-163	0.684336	0.807	0.468	1.21321e-158	1	SAMSN1
	5.97825e-162	0.686728	0.773	0.458	1.37864e-157	1	CSRNP1
	3.57106e-161	0.947229	0.718	0.448	8.23523e-157	1	GPR183
	1.21154e-156	0.483753	0.989	0.948	2.79394e-152	1	CALM1
	6.83682e-155	0.656704	0.946	0.744	1.57664e-150	1	TNFAIP3
	3.78659e-151	-1.06995	0.194	0.509	8.73225e-147	1	TSHZ2
	8.9773e-151	0.683566	0.877	0.715	2.07025e-146	1	SRSF2
	2.12142e-150	0.784794	0.623	0.325	4.8922e-146	1	USP36
	3.17269e-146	0.795958	0.637	0.335	7.31654e-142	1	VPS37B
	3.25776e-144	0.634314	0.977	0.867	7.51271e-140	1	S100A10
	9.64711e-139	0.665437	0.801	0.576	2.22472e-134	1	EML4
	4.13542e-138	0.517755	0.961	0.872	9.5367e-134	1	YWHAZ
	2.18635e-136	0.609675	0.937	0.811	5.04195e-132	1	LDHA
	8.65385e-136	-0.762854	0.896	0.933	1.99566e-131	1	RPL13A
	1.6566e-135	-0.448912	0.999	1	3.8203e-131	1	RPL37
	1.23939e-134	0.664118	0.752	0.51	2.85817e-130	1	IDS
	1.68445e-133	0.728687	0.817	0.524	3.8845e-129	1	S100A11
	1.27477e-128	0.74509	0.679	0.39	2.93975e-124	1	REL
	2.50733e-126	0.635592	0.687	0.404	5.78215e-122	1	TPM4
	3.8482e-126	-0.727873	0.047	0.26	8.87433e-122	1	TXK
	1.22488e-124	0.766955	0.52	0.231	2.82469e-120	1	GABARAPL1
	6.32791e-124	-0.791746	0.06	0.282	1.45928e-119	1	FHIT
	9.42258e-124	0.792427	0.623	0.344	2.17294e-119	1	MYADM
	2.55589e-122	-0.922213	0.214	0.455	5.89414e-118	1	LEF1
	4.59375e-120	0.316498	0.998	0.978	1.05936e-115	1	GAPDH
	1.00592e-119	-0.787877	0.112	0.359	2.31975e-115	1	LINC00861
	1.83085e-119	0.717888	0.613	0.36	4.22212e-115	1	P2RY8
	2.50637e-119	0.695289	0.554	0.261	5.77995e-115	1	ELL2
	1.19542e-118	0.916386	0.421	0.159	2.75676e-114	1	CXCR3
	4.61284e-118	0.61909	0.864	0.668	1.06377e-113	1	CALM2
	7.78191e-118	1.03157	0.281	0.056	1.79459e-113	1	GZMK
	1.09558e-117	0.788887	0.495	0.199	2.52652e-113	1	TUBB2A
	9.94714e-117	0.715712	0.619	0.343	2.29391e-112	1	PBX4
	2.33598e-116	0.368447	1	0.999	5.38701e-112	1	TMSB4X
	2.75321e-116	0.669256	0.658	0.376	6.34918e-112	1	PRNP
	2.94167e-116	0.741216	0.566	0.305	6.78378e-112	1	GLIPR1
	1.43059e-115	-0.453687	0.993	0.994	3.29909e-111	1	RPL22
	1.94073e-115	0.597204	0.742	0.506	4.47553e-111	1	GNG2
	1.12783e-114	-0.984744	0.243	0.499	2.60088e-110	1	SELL
	3.15825e-114	0.751495	0.467	0.197	7.28324e-110	1	KDM6B
	8.44779e-113	0.549141	0.968	0.88	1.94814e-108	1	CRIP1
	2.98896e-112	0.38968	0.996	0.988	6.89284e-108	1	SARAF
	5.50233e-112	0.729138	0.562	0.311	1.26889e-107	1	RILPL2
	5.55511e-112	0.598565	0.756	0.518	1.28106e-107	1	TUBA1B
	7.93338e-111	0.590891	0.734	0.474	1.82952e-106	1	BRD2
	2.43472e-110	-0.463106	0.99	0.988	5.61472e-106	1	RPL21
	2.79575e-108	-0.767445	0.714	0.818	6.44729e-104	1	PCED1B-AS1
	1.45057e-107	0.642363	0.471	0.181	3.34515e-103	1	GZMA
	8.75616e-107	0.722424	0.765	0.611	2.01926e-102	1	LITAF
	2.86223e-105	0.376983	0.987	0.91	6.60059e-101	1	MYL6
	7.4349e-104	0.579748	0.576	0.312	1.71456e-99	1	TNFRSF1B
	3.00942e-103	-0.532027	0.922	0.948	6.94002e-99	1	RPL7
	3.7897e-103	0.659016	0.611	0.331	8.73942e-99	1	SH2D2A
	5.98959e-103	0.264259	0.812	0.601	1.38126e-98	1	HSPE1
	1.94478e-102	-0.69162	0.199	0.443	4.48485e-98	1	TRAF3IP3
	2.09119e-101	0.660727	0.724	0.51	4.82248e-97	1	ADGRE5
	1.33794e-100	0.283307	1	0.999	3.08543e-96	1	PTMA
	7.39725e-100	0.580004	0.323	0.111	1.70588e-95	1	TGFBR3
	8.32337e-100	0.564366	0.857	0.684	1.91945e-95	1	SAT1
	2.81884e-99	0.551759	0.777	0.561	6.50054e-95	1	FYN
	4.37194e-99	0.670389	0.567	0.306	1.00821e-94	1	ATP1B3
	6.29634e-98	0.616968	0.687	0.434	1.452e-93	1	PTGER4
	8.86943e-98	-0.467456	0.988	0.995	2.04538e-93	1	MT-CO3
	1.3438e-95	-0.717219	0.261	0.471	3.09895e-91	1	MAL
	1.56531e-95	0.507949	0.957	0.854	3.60975e-91	1	TAGLN2
	2.66655e-95	0.642438	0.654	0.411	6.14933e-91	1	TGFB1
	2.94296e-95	0.599403	0.558	0.314	6.78677e-91	1	SLC38A2
	1.27476e-94	0.418784	0.926	0.864	2.93973e-90	1	LEPROTL1
	2.78092e-93	-0.376977	1	1	6.41309e-89	1	TMSB10
	3.43183e-93	0.630077	0.616	0.393	7.91415e-89	1	STAT4
	3.74692e-92	0.592977	0.613	0.348	8.64077e-88	1	JPT1
	6.40828e-92	0.588993	0.43	0.187	1.47781e-87	1	FOSL2
	4.41961e-91	0.486919	0.874	0.733	1.01921e-86	1	EIF4A1
	6.16487e-91	-0.524745	0.019	0.175	1.42168e-86	1	ADTRP
	8.68417e-91	0.587362	0.393	0.166	2.00266e-86	1	SKIL
	1.7268e-89	0.586316	0.311	0.104	3.98216e-85	1	SLC16A3
	9.68013e-89	0.554866	0.786	0.592	2.23233e-84	1	HSPA5
	5.29921e-88	0.478794	0.835	0.69	1.22205e-83	1	RHOH
	7.93276e-88	0.602236	0.527	0.299	1.82937e-83	1	GPCPD1
	9.63976e-88	0.597343	0.392	0.164	2.22302e-83	1	RARA
	8.79394e-87	0.29175	0.811	0.594	2.02797e-82	1	H2AFZ
	2.02088e-86	0.565419	0.635	0.38	4.66036e-82	1	PIM3
	2.78604e-86	-0.373132	1	0.999	6.4249e-82	1	RPS8
	1.15208e-85	0.460803	0.795	0.595	2.65682e-81	1	ZNF331
	1.77131e-85	0.612955	0.421	0.18	4.08483e-81	1	PNP
	3.31242e-85	-0.388109	1	0.998	7.63877e-81	1	RPS3A
	1.25295e-84	0.638339	0.622	0.409	2.88944e-80	1	PARP8
	2.89361e-84	0.66138	0.547	0.317	6.67295e-80	1	PDCL3
	2.39086e-82	0.572869	0.582	0.377	5.51356e-78	1	HERPUD2
	2.40359e-82	-0.61174	0.522	0.679	5.54291e-78	1	LIMD2
	5.02045e-82	0.589524	0.391	0.172	1.15777e-77	1	SC5D
	5.59486e-82	0.52435	0.747	0.544	1.29023e-77	1	SQSTM1
	2.15239e-81	0.516499	0.598	0.368	4.96363e-77	1	RELB
	7.20847e-81	0.556147	0.644	0.427	1.66234e-76	1	PPP1CB
	8.82554e-81	-0.339818	0.999	0.998	2.03526e-76	1	RPLP2
	9.78919e-81	0.65148	0.442	0.223	2.25749e-76	1	CHMP1B
	1.36064e-80	0.535945	0.359	0.144	3.13776e-76	1	NR4A3
	1.9635e-80	-0.345988	0.984	0.989	4.52803e-76	1	RPL37A
	6.81087e-80	0.501286	0.738	0.54	1.57065e-75	1	EMD
	7.91982e-80	-0.347561	0.999	0.998	1.82639e-75	1	RPS13
	1.06241e-79	0.489268	0.656	0.442	2.45001e-75	1	JUND
	1.62141e-79	0.449453	0.9	0.758	3.73914e-75	1	EMP3
	5.7142e-79	0.537084	0.286	0.095	1.31775e-74	1	PERP
	3.64689e-78	0.509245	0.61	0.356	8.41009e-74	1	NIBAN1
	3.91618e-78	-0.635564	0.443	0.633	9.03109e-74	1	PIK3IP1
	1.20673e-77	0.518751	0.699	0.522	2.78283e-73	1	RNF149
	4.52336e-77	0.540711	0.307	0.108	1.04313e-72	1	SMIM3
	6.54999e-77	0.627016	0.441	0.212	1.51049e-72	1	RUNX3
	1.3847e-76	0.601872	0.275	0.087	3.19325e-72	1	OASL
	1.56556e-76	0.572821	0.431	0.223	3.61035e-72	1	SLC7A5
	1.79524e-76	-0.456029	0.019	0.158	4.14001e-72	1	ANKRD55
	2.05781e-75	0.581936	0.558	0.336	4.74552e-71	1	SYAP1
	3.62377e-75	0.516316	0.529	0.288	8.35677e-71	1	BHLHE40
	5.63046e-75	0.511865	0.494	0.283	1.29844e-70	1	SERTAD1
	2.55704e-74	0.377054	0.989	0.978	5.89679e-70	1	PABPC1
	5.13434e-74	-0.764879	0.284	0.464	1.18403e-69	1	PRKCQ-AS1
	5.74051e-74	0.334579	0.97	0.913	1.32382e-69	1	S100A6
	1.78704e-73	0.464106	0.355	0.166	4.12109e-69	1	CYSTM1
	9.7768e-73	0.502889	0.617	0.366	2.25463e-68	1	ANXA2
	1.3643e-72	0.535578	0.463	0.258	3.14622e-68	1	IVNS1ABP
	1.55697e-72	0.522866	0.616	0.402	3.59052e-68	1	ISCA1
	2.8765e-72	0.643354	0.451	0.244	6.63349e-68	1	INSIG1
	5.7763e-72	0.513794	0.783	0.604	1.33207e-67	1	CYCS
	6.34432e-72	0.601247	0.588	0.397	1.46306e-67	1	PIK3R1
	1.87567e-71	-0.53072	0.794	0.84	4.32549e-67	1	LDHB
	2.41988e-71	-0.691836	0.297	0.494	5.58049e-67	1	IL6ST
	1.03111e-70	-0.411354	0.855	0.918	2.37784e-66	1	CIRBP
	3.69431e-70	0.49233	0.791	0.603	8.51945e-66	1	AHNAK
	1.10941e-69	-0.414423	0.955	0.96	2.55841e-65	1	EEF1G
	3.07471e-69	0.398704	0.506	0.288	7.0906e-65	1	EIF4A3
	6.90107e-69	0.530914	0.307	0.116	1.59145e-64	1	HOPX
	1.17922e-68	-0.611394	0.165	0.364	2.7194e-64	1	PCED1B
	2.61891e-68	0.479949	0.66	0.463	6.03946e-64	1	ARID5A
	6.32652e-68	-0.70373	0.765	0.829	1.45896e-63	1	LTB
	6.94329e-68	0.52389	0.739	0.557	1.60119e-63	1	STK17A
	8.28455e-68	0.44577	0.748	0.548	1.9105e-63	1	MAP1LC3B
	9.5009e-68	0.497814	0.796	0.646	2.191e-63	1	LRRFIP1
	1.53454e-67	0.49306	0.297	0.12	3.53881e-63	1	ABCG1
	2.66329e-67	0.513373	0.438	0.229	6.14182e-63	1	PFKFB3
	4.34486e-67	-0.397789	0.68	0.791	1.00197e-62	1	GMFG
	1.43807e-66	-0.444543	0.11	0.258	3.31633e-62	1	TRABD2A
	1.58666e-66	0.485671	0.76	0.562	3.65899e-62	1	EIF4G2
	1.77584e-66	-0.320156	0.997	0.996	4.09527e-62	1	RPL9
	2.18405e-66	-0.297081	1	0.999	5.03663e-62	1	RPS14
	5.20469e-65	-0.471302	0.649	0.774	1.20025e-60	1	EVL
	8.15144e-65	0.333857	0.799	0.624	1.8798e-60	1	IER2
	1.44323e-64	-0.381817	0.015	0.126	3.32823e-60	1	AIF1
	1.46944e-64	-0.261153	0.999	0.999	3.38869e-60	1	RPL35A
	2.42243e-64	0.437241	0.684	0.55	5.58638e-60	1	ZFP36L1
	2.43695e-64	0.45452	0.399	0.212	5.61985e-60	1	BICDL1
	2.64301e-64	0.497979	0.386	0.196	6.09504e-60	1	IL2RB
	3.73335e-64	0.476892	0.643	0.411	8.60948e-60	1	DYNLL1
	7.31973e-64	0.485345	0.448	0.262	1.688e-59	1	CDK17
	1.00939e-63	0.305948	0.72	0.485	2.32775e-59	1	DNAJA1
	2.07247e-63	0.484297	0.426	0.224	4.77933e-59	1	PAF1
	5.67686e-63	0.431866	0.422	0.225	1.30914e-58	1	STOM
	5.73212e-63	-0.590637	0.622	0.737	1.32189e-58	1	RPS20
	9.5998e-63	0.306611	0.986	0.966	2.21381e-58	1	ARHGDIB
	1.50848e-62	-0.576579	0.271	0.467	3.47871e-58	1	SAMHD1
	2.41564e-62	-0.788219	0.301	0.462	5.57071e-58	1	TCF7
	3.78491e-62	0.528724	0.432	0.233	8.72838e-58	1	TUBA1C
	3.79661e-62	0.500018	0.492	0.287	8.75537e-58	1	NFE2L2
	7.28413e-62	0.42661	0.277	0.119	1.67979e-57	1	PLEKHA2
	9.05115e-62	0.314836	0.951	0.883	2.08729e-57	1	IFITM2
	6.24529e-61	0.435866	0.274	0.102	1.44023e-56	1	TRAF4
	6.67119e-61	0.415379	0.283	0.12	1.53844e-56	1	MIDN
	9.02219e-61	0.303284	0.67	0.422	2.08061e-56	1	LGALS1
	1.68042e-60	0.94094	0.139	0.026	3.87522e-56	1	XCL1
	1.81779e-60	-0.618227	0.306	0.48	4.19201e-56	1	RAPGEF6
	3.79739e-60	-0.272331	0.986	0.987	8.75717e-56	1	UBA52
	9.50635e-60	0.572645	0.551	0.361	2.19226e-55	1	BACH2
	1.32254e-59	0.509273	0.437	0.248	3.0499e-55	1	SERPINB9
	1.39982e-59	0.342355	0.892	0.736	3.22813e-55	1	CLIC1
	1.8163e-59	-0.485826	0.129	0.302	4.18857e-55	1	AC243960.1
	2.739e-59	-0.494992	0.169	0.345	6.31641e-55	1	RCSD1
	7.96421e-59	-0.255589	1	1	1.83663e-54	1	RPL32
	1.45378e-58	-0.523511	0.545	0.692	3.35257e-54	1	HMGN2
	1.76795e-58	0.554924	0.59	0.422	4.07706e-54	1	SNHG16
	1.8616e-58	-3.45328	0.02	0.122	4.29303e-54	1	CXCL13
	2.55198e-58	-0.537824	0.619	0.723	5.88513e-54	1	TLE5
	2.78934e-58	0.382525	0.807	0.641	6.4325e-54	1	PLP2
	1.48002e-57	-0.49415	0.227	0.411	3.41308e-53	1	TBC1D10C
	1.71042e-57	0.414484	0.367	0.188	3.94441e-53	1	H2AFX
	4.87201e-57	-0.529928	0.112	0.274	1.12353e-52	1	FBXO32
	6.05901e-57	0.469058	0.462	0.245	1.39727e-52	1	KPNA2
	7.60841e-57	0.436324	0.234	0.092	1.75458e-52	1	LYPD3
	9.52497e-57	0.313075	0.554	0.327	2.19655e-52	1	PHLDA1
	1.52688e-56	0.453362	0.544	0.354	3.52114e-52	1	SNHG12
	2.33052e-56	-0.339916	0.956	0.957	5.37441e-52	1	RPL31
	3.33436e-56	0.353994	0.896	0.786	7.68936e-52	1	SUB1
	5.92825e-56	0.330705	0.313	0.166	1.36711e-51	1	CDC42EP3
	7.07353e-56	-0.426074	0.147	0.301	1.63123e-51	1	CCDC18-AS1
	2.00633e-55	-0.336312	0.041	0.156	4.6268e-51	1	BEX3
	3.96718e-55	-0.479792	0.429	0.596	9.14871e-51	1	PNISR
	4.58295e-55	0.42897	0.386	0.225	1.05687e-50	1	TMBIM1
	5.58721e-55	0.438123	0.519	0.326	1.28847e-50	1	AL135905.2
	6.41829e-55	0.366849	0.85	0.722	1.48012e-50	1	ATP6V0C
	9.32651e-55	0.40019	0.828	0.694	2.15079e-50	1	SLC25A5
	1.4554e-54	0.40747	0.414	0.22	3.35629e-50	1	ZC3H12A
	1.48117e-54	-0.458057	0.355	0.516	3.41572e-50	1	CALM3
	1.53086e-54	0.431049	0.523	0.34	3.53033e-50	1	ARF4
	1.56949e-54	0.435243	0.394	0.222	3.61939e-50	1	B4GALT1
	1.67558e-54	-0.276966	0.963	0.969	3.86406e-50	1	CD3E
	7.91628e-54	0.394939	0.63	0.458	1.82557e-49	1	CNOT6L
	8.38828e-54	0.490832	0.331	0.155	1.93442e-49	1	LYAR
	1.35249e-53	-0.255037	0.994	0.992	3.11897e-49	1	RACK1
	1.41939e-53	0.420435	0.41	0.225	3.27326e-49	1	UBE2A
	6.12703e-53	-0.307053	0.992	0.986	1.41295e-48	1	RPL10A
	2.54296e-52	-0.300234	0.999	0.997	5.86433e-48	1	RPS6
	3.18409e-52	0.430064	0.402	0.247	7.34284e-48	1	RALGAPA1
	3.81734e-52	0.528581	0.396	0.231	8.80317e-48	1	S1PR1
	7.43268e-52	-0.319197	0.896	0.933	1.71405e-47	1	ATP5MC2
	8.70233e-51	0.427497	0.625	0.474	2.00684e-46	1	SYTL3
	9.85093e-51	-0.273527	0.027	0.122	2.27172e-46	1	ADPRM
	1.07957e-50	0.331587	0.837	0.687	2.48959e-46	1	CD2
	3.20353e-50	-0.349996	0.987	0.987	7.38766e-46	1	RPS2
	4.54789e-50	0.407572	0.351	0.175	1.04879e-45	1	NEU1
	1.58107e-49	0.418481	0.41	0.244	3.6461e-45	1	PLK3
	2.34296e-49	0.350533	0.366	0.204	5.4031e-45	1	NANS
	2.61571e-49	0.409037	0.192	0.057	6.03208e-45	1	SNAI3
	3.88959e-49	0.412179	0.596	0.43	8.96979e-45	1	GPBP1
	4.27558e-49	0.437848	0.549	0.37	9.8599e-45	1	ATP2B1
	6.65461e-49	0.307244	0.14	0.031	1.53462e-44	1	CXCL16
	2.19789e-48	0.423677	0.786	0.665	5.06856e-44	1	ISG20
	2.43708e-48	0.468873	0.437	0.263	5.62016e-44	1	NFKB1
	5.46166e-48	0.450723	0.525	0.373	1.25951e-43	1	PITPNC1
	7.12709e-48	0.356407	0.866	0.747	1.64358e-43	1	SLC25A3
	7.18446e-48	0.346963	0.528	0.358	1.65681e-43	1	SS18L2
	7.30155e-48	-0.410626	0.773	0.845	1.68381e-43	1	C12orf57
	1.65189e-47	0.393731	0.614	0.439	3.80943e-43	1	FLNA
	1.66411e-47	-0.659027	0.509	0.616	3.83761e-43	1	NOSIP
	3.12769e-47	0.382926	0.762	0.658	7.21276e-43	1	SMCHD1
	4.44639e-47	0.398605	0.532	0.365	1.02538e-42	1	AMD1
	6.28914e-47	-0.279583	0.988	0.988	1.45034e-42	1	RPSA
	6.88881e-47	0.404377	0.422	0.267	1.58863e-42	1	IFRD1
	8.10059e-47	0.513549	0.41	0.239	1.86808e-42	1	NINJ1
	8.53513e-47	0.384799	0.726	0.578	1.96829e-42	1	LCP1
	1.78089e-46	0.473646	0.349	0.19	4.1069e-42	1	IFNGR1
	3.1338e-46	0.398787	0.287	0.147	7.22686e-42	1	ZHX2
	5.74664e-46	-0.531905	0.069	0.185	1.32523e-41	1	TOX
	6.70761e-46	0.36935	0.631	0.471	1.54684e-41	1	H2AFV
	7.54871e-46	-0.532933	0.021	0.104	1.74081e-41	1	LAIR2
	9.4967e-46	0.311246	0.75	0.552	2.19003e-41	1	RNF19A
	1.49982e-45	-0.411365	0.599	0.717	3.45875e-41	1	CCND3
	2.03748e-45	0.388449	0.645	0.5	4.69863e-41	1	ZC3HAV1
	2.26781e-45	0.398026	0.494	0.332	5.2298e-41	1	SIK3
	2.9477e-45	0.390379	0.363	0.201	6.79769e-41	1	RAB8B
	3.48797e-45	0.390917	0.601	0.442	8.04361e-41	1	ARL4C
	4.38444e-45	-0.450498	0.725	0.78	1.0111e-40	1	GAS5
	9.3917e-45	0.382172	0.205	0.072	2.16582e-40	1	KLF10
	1.11235e-44	-0.65423	0.091	0.207	2.56518e-40	1	TIGIT
	2.10829e-44	-0.304272	0.975	0.976	4.86192e-40	1	RPL4
	2.54754e-44	0.369985	0.16	0.047	5.87489e-40	1	ATP1B1
	2.63825e-44	0.402877	0.589	0.448	6.08407e-40	1	HNRNPUL1
	2.85016e-44	-0.35059	0.055	0.168	6.57275e-40	1	AC119396.1
	2.90277e-44	0.394562	0.377	0.225	6.69409e-40	1	TIPARP
	4.02954e-44	-0.296834	0.027	0.125	9.29253e-40	1	EPHX2
	4.41597e-44	-0.541748	0.324	0.462	1.01837e-39	1	PELI1
	6.50146e-44	0.357237	0.594	0.428	1.4993e-39	1	DNAJB6
	7.24419e-44	-0.463056	0.858	0.753	1.67058e-39	1	DNAJB1
	9.67149e-44	0.303698	0.747	0.614	2.23034e-39	1	POLR2L
	1.14177e-43	-0.390604	0.256	0.419	2.63305e-39	1	LCP2
	1.46151e-43	0.394447	0.448	0.281	3.37038e-39	1	SLBP
	1.74853e-43	-0.415888	0.145	0.278	4.03229e-39	1	ATM
	2.58791e-43	0.31956	0.223	0.109	5.96798e-39	1	SLC10A3
	2.65896e-43	-0.25852	0.996	0.992	6.13184e-39	1	RPL5
	2.72412e-43	0.511471	0.296	0.14	6.2821e-39	1	PGAP1
	2.95832e-43	0.260519	0.934	0.853	6.82218e-39	1	OAZ1
	4.03243e-43	0.360631	0.643	0.481	9.29919e-39	1	RHOG
	8.81441e-43	0.423707	0.47	0.303	2.03269e-38	1	ARL4A
	1.17011e-42	0.346102	0.731	0.595	2.69839e-38	1	ATP5F1B
	1.48241e-42	0.432389	0.37	0.217	3.41857e-38	1	MAT2A
	1.48431e-42	-0.437051	0.11	0.241	3.42297e-38	1	SESN1
	1.49095e-42	-0.845158	0.161	0.297	3.43828e-38	1	CTLA4
	1.57586e-42	0.311008	0.779	0.662	3.63409e-38	1	CDC42SE2
	1.61848e-42	-0.328522	0.978	0.98	3.73237e-38	1	FTL
	1.88905e-42	0.347881	0.846	0.743	4.35634e-38	1	SRSF7
	2.29963e-42	-0.428256	0.717	0.798	5.30317e-38	1	FYB1
	3.01073e-42	0.341208	0.654	0.493	6.94305e-38	1	TENT5C
	3.89186e-42	0.352946	0.508	0.322	8.97503e-38	1	RGS1
	4.11031e-42	0.4143	0.443	0.278	9.4788e-38	1	CCDC107
	4.47855e-42	-0.389237	0.627	0.738	1.0328e-37	1	EIF3L
	4.56013e-42	0.534012	0.269	0.131	1.05161e-37	1	AL133415.1
	6.11289e-42	-0.695975	0.038	0.128	1.40969e-37	1	GEM
	7.3289e-42	0.357187	0.386	0.233	1.69012e-37	1	ETF1
	8.72651e-42	-0.50727	0.422	0.565	2.01242e-37	1	UCP2
	1.37141e-41	-0.470004	0.028	0.117	3.16261e-37	1	PTPN13
	1.49495e-41	0.363566	0.208	0.077	3.44751e-37	1	MIR22HG
	1.53506e-41	0.320597	0.279	0.156	3.53999e-37	1	HNRNPAB
	1.73844e-41	0.342223	0.804	0.681	4.00901e-37	1	PGK1
	1.78921e-41	0.367579	0.378	0.229	4.12609e-37	1	CSNK1D
	3.76356e-41	0.316133	0.19	0.078	8.67915e-37	1	LRIG1
	4.12943e-41	-0.348997	0.105	0.231	9.52288e-37	1	KLF9
	4.22166e-41	-0.335943	0.124	0.236	9.73557e-37	1	NUCB2
	6.33303e-41	-0.403824	0.17	0.312	1.46046e-36	1	SNHG3
	6.60321e-41	0.365241	0.407	0.263	1.52277e-36	1	DNAJC1
	8.21625e-41	0.398897	0.483	0.329	1.89475e-36	1	RNF125
	1.67316e-40	-0.497977	0.163	0.309	3.85847e-36	1	MYC
	1.92498e-40	0.298038	0.754	0.623	4.4392e-36	1	CALR
	1.93787e-40	0.409986	0.337	0.186	4.46893e-36	1	NFKB2
	1.97415e-40	0.452121	0.584	0.438	4.55259e-36	1	BAZ1A
	2.53698e-40	0.375768	0.597	0.439	5.85054e-36	1	SLC3A2
	5.89201e-40	0.383943	0.316	0.166	1.35876e-35	1	OAT
	7.03737e-40	-0.30987	0.108	0.23	1.62289e-35	1	DBNL
	7.17092e-40	0.371605	0.522	0.353	1.65369e-35	1	FOSB
	1.15571e-39	-0.321051	0.028	0.116	2.66519e-35	1	TOX2
	1.57742e-39	-0.29488	0.051	0.151	3.63769e-35	1	ZNF101
	1.9967e-39	-0.356519	0.067	0.163	4.60459e-35	1	THADA
	3.15192e-39	0.322367	0.669	0.523	7.26865e-35	1	PER1
	3.89294e-39	0.326241	0.791	0.665	8.9775e-35	1	ELF1
	4.48273e-39	0.402104	0.321	0.175	1.03376e-34	1	PRKX
	4.72646e-39	0.264956	0.118	0.034	1.08997e-34	1	SLC25A4
	5.29944e-39	0.386907	0.609	0.466	1.2221e-34	1	CHD2
	5.79683e-39	0.397116	0.569	0.421	1.33681e-34	1	SLC38A1
	6.37543e-39	0.275789	0.107	0.026	1.47024e-34	1	GPR35
	1.11822e-38	0.359553	0.278	0.142	2.57874e-34	1	SLC39A8
	1.33392e-38	-0.2987	0.102	0.206	3.07615e-34	1	GABPB1-AS1
	1.56228e-38	-0.25068	0.019	0.102	3.60278e-34	1	AC008892.1
	1.66763e-38	-0.352731	0.192	0.324	3.84572e-34	1	SLC44A2
	1.73708e-38	-0.259501	0.036	0.122	4.00587e-34	1	PDK1
	4.75472e-38	0.301187	0.233	0.125	1.09649e-33	1	AC016831.7
	5.71283e-38	-0.442574	0.141	0.287	1.31744e-33	1	CDC25B
	5.93051e-38	0.350883	0.313	0.189	1.36763e-33	1	EHD1
	7.73593e-38	0.376459	0.512	0.344	1.78398e-33	1	CYTOR
	7.86766e-38	0.409683	0.643	0.521	1.81436e-33	1	CLEC2B
	1.26342e-37	0.365328	0.578	0.437	2.91358e-33	1	ELOVL5
	1.4185e-37	0.297051	0.499	0.359	3.27121e-33	1	VDAC1
	1.75351e-37	0.376128	0.375	0.233	4.04377e-33	1	TRAF1
	3.77128e-37	-0.324572	0.089	0.202	8.69695e-33	1	ILF3-DT
	6.91053e-37	-0.352505	0.044	0.137	1.59364e-32	1	FAM13A
	7.17685e-37	0.365446	0.311	0.167	1.65505e-32	1	KCTD20
	9.11477e-37	-0.298652	0.099	0.207	2.10196e-32	1	GABPB1-IT1
	1.10316e-36	-0.367836	0.332	0.475	2.544e-32	1	SELENOH
	1.10399e-36	0.365453	0.425	0.278	2.5459e-32	1	PPP1R16B
	1.28699e-36	-0.290017	0.046	0.144	2.96793e-32	1	CHRM3-AS2
	2.39193e-36	0.255301	0.879	0.81	5.51603e-32	1	SKP1
	2.53193e-36	0.275991	0.116	0.032	5.83889e-32	1	CTH
	2.72274e-36	-0.3315	0.109	0.214	6.27891e-32	1	HIST1H1D
	3.67701e-36	0.336299	0.235	0.115	8.47955e-32	1	CAPG
	4.70121e-36	0.304645	0.288	0.151	1.08415e-31	1	TNF
	5.41406e-36	0.291331	0.192	0.086	1.24854e-31	1	ETV3
	6.19429e-36	-0.441134	0.318	0.456	1.42847e-31	1	CD27
	6.37654e-36	-0.560523	0.469	0.587	1.47049e-31	1	SOCS3
	8.13135e-36	0.329907	0.228	0.111	1.87517e-31	1	CMIP
	1.06332e-35	0.31712	0.744	0.594	2.45213e-31	1	ITM2A
	1.07298e-35	0.393129	0.703	0.582	2.4744e-31	1	HIST1H4C
	1.1987e-35	-0.328628	0.825	0.859	2.76431e-31	1	NOP53
	1.34651e-35	0.342224	0.544	0.426	3.10518e-31	1	JMJD1C
	2.47436e-35	0.301831	0.597	0.489	5.70611e-31	1	CDKN1B
	3.13936e-35	0.269855	0.324	0.201	7.23967e-31	1	CTSW
	3.28672e-35	-0.353945	0.033	0.114	7.57952e-31	1	EDA
	4.64491e-35	-0.337196	0.18	0.082	1.07116e-30	1	NKG7
	5.53922e-35	0.314773	0.244	0.121	1.2774e-30	1	RNF168
	7.3471e-35	0.328998	0.355	0.219	1.69431e-30	1	GPR65
	7.96099e-35	0.372646	0.603	0.461	1.83588e-30	1	DDX3X
	9.20031e-35	0.331092	0.193	0.079	2.12168e-30	1	SMAD7
	9.87206e-35	0.360129	0.527	0.388	2.2766e-30	1	HSPA9
	9.874e-35	-0.326971	0.659	0.744	2.27704e-30	1	RPS17
	1.34447e-34	0.398226	0.563	0.409	3.10048e-30	1	XBP1
	1.36556e-34	0.378671	0.52	0.385	3.14912e-30	1	CHD1
	1.41306e-34	-0.451234	0.48	0.603	3.25866e-30	1	CD48
	1.46542e-34	-0.296303	0.098	0.207	3.37942e-30	1	PTPN6
	1.49922e-34	0.336657	0.305	0.168	3.45734e-30	1	EVI2A
	1.81082e-34	0.38232	0.514	0.386	4.17593e-30	1	SOD2
	1.81965e-34	0.351222	0.258	0.142	4.19628e-30	1	PHLDA2
	2.73289e-34	0.36938	0.631	0.464	6.30231e-30	1	ITGB1
	3.37692e-34	-0.335891	0.206	0.333	7.78753e-30	1	DGKA
	3.42779e-34	0.317327	0.163	0.064	7.90482e-30	1	RGS16
	4.1103e-34	-0.738822	0.34	0.466	9.47875e-30	1	HSPB1
	5.66292e-34	0.363017	0.447	0.304	1.30593e-29	1	AKIRIN1
	6.36218e-34	0.319151	0.32	0.2	1.46718e-29	1	BORCS5
	6.63229e-34	0.29678	0.32	0.19	1.52947e-29	1	CD58
	7.3887e-34	-0.280554	0.098	0.194	1.70391e-29	1	SIRPG
	8.32868e-34	0.288698	0.206	0.102	1.92068e-29	1	UAP1
	8.64735e-34	0.4597	0.331	0.199	1.99417e-29	1	GLUL
	8.99683e-34	0.334448	0.2	0.087	2.07476e-29	1	PDE4A
	9.06622e-34	0.269159	0.767	0.65	2.09076e-29	1	RBM8A
	9.66637e-34	0.310214	0.154	0.057	2.22916e-29	1	EMP1
	1.05501e-33	0.320106	0.754	0.66	2.43297e-29	1	TUBA1A
	1.21417e-33	0.286431	0.415	0.287	2.80001e-29	1	RPP21
	1.241e-33	0.356735	0.298	0.162	2.86186e-29	1	MANF
	1.31237e-33	0.308809	0.746	0.623	3.02645e-29	1	SNU13
	2.6147e-33	0.318958	0.296	0.177	6.02975e-29	1	JMJD6
	2.62923e-33	0.306837	0.334	0.216	6.06326e-29	1	RELA
	2.70611e-33	-0.26476	0.857	0.902	6.24056e-29	1	CD37
	3.2921e-33	0.365251	0.65	0.492	7.59191e-29	1	FNBP1
	3.74634e-33	0.256913	0.1	0.022	8.63945e-29	1	SEMA4A
	4.39124e-33	0.363064	0.435	0.29	1.01266e-28	1	TOP1
	5.09945e-33	0.306262	0.548	0.416	1.17598e-28	1	SNHG15
	5.42274e-33	0.463464	0.429	0.287	1.25054e-28	1	ALG13
	9.20189e-33	0.263297	0.161	0.064	2.12205e-28	1	DUSP14
	1.04523e-32	0.343882	0.303	0.177	2.4104e-28	1	S1PR4
	1.33049e-32	-0.360069	0.377	0.513	3.06825e-28	1	BIN2
	2.27836e-32	0.346972	0.283	0.16	5.25412e-28	1	INPP5D
	2.4677e-32	0.330544	0.479	0.319	5.69075e-28	1	SURF4
	3.05139e-32	0.378619	0.644	0.513	7.0368e-28	1	PDCD4
	3.79757e-32	-0.394017	0.355	0.489	8.75758e-28	1	GIMAP7
	5.02648e-32	0.356704	0.281	0.147	1.15916e-27	1	DUSP5
	6.13432e-32	-0.32582	0.145	0.263	1.41464e-27	1	SP110
	9.28017e-32	-0.379347	0.295	0.41	2.1401e-27	1	FCMR
	9.85767e-32	-0.403615	0.529	0.63	2.27328e-27	1	CELF2
	1.03044e-31	-0.331176	0.466	0.598	2.37629e-27	1	LAMTOR4
	1.03939e-31	0.271338	0.299	0.186	2.39693e-27	1	GNA13
	1.2728e-31	0.312425	0.625	0.478	2.93521e-27	1	MSN
	1.88017e-31	0.318908	0.348	0.222	4.33586e-27	1	NFATC1
	2.07643e-31	-0.270272	0.035	0.125	4.78846e-27	1	ACTN1
	2.38432e-31	0.283472	0.234	0.129	5.49848e-27	1	SKI
	2.48704e-31	-0.364494	0.133	0.254	5.73537e-27	1	LDLRAP1
	2.92485e-31	0.313393	0.736	0.639	6.74501e-27	1	CDC37
	3.20643e-31	0.331471	0.362	0.231	7.39435e-27	1	NASP
	4.11112e-31	0.314124	0.642	0.483	9.48066e-27	1	PRDX1
	4.26893e-31	0.371413	0.542	0.401	9.84458e-27	1	GLUD1
	5.31807e-31	0.289591	0.205	0.103	1.2264e-26	1	ZSWIM6
	6.50807e-31	0.371297	0.509	0.379	1.50083e-26	1	DCXR
	7.14625e-31	-0.309069	0.204	0.321	1.648e-26	1	EAPP
	8.15024e-31	0.360519	0.351	0.22	1.87953e-26	1	MARCKSL1
	9.3914e-31	-0.36252	0.71	0.771	2.16575e-26	1	EIF3E
	1.02669e-30	0.327041	0.406	0.277	2.36764e-26	1	SSR3
	1.49388e-30	0.351678	0.34	0.202	3.44504e-26	1	LPAR2
	1.86607e-30	-0.300835	0.982	0.973	4.30334e-26	1	EEF1B2
	2.30074e-30	-0.298655	0.13	0.252	5.30575e-26	1	IPCEF1
	2.39379e-30	-0.309422	0.812	0.846	5.52032e-26	1	CORO1A
	2.66126e-30	-0.344255	0.476	0.59	6.13714e-26	1	HCLS1
	2.78636e-30	-0.265071	0.078	0.165	6.42562e-26	1	AC245407.2
	3.10644e-30	-0.372639	0.235	0.359	7.16375e-26	1	GIMAP5
	3.40805e-30	-0.41793	0.499	0.607	7.85931e-26	1	IKZF1
	3.59336e-30	-0.321312	0.246	0.366	8.28665e-26	1	PSMB10
	4.47989e-30	-0.309825	0.057	0.16	1.03311e-25	1	LINC01550
	6.00954e-30	-0.303673	0.184	0.295	1.38586e-25	1	SECISBP2
	6.52155e-30	-0.251351	0.035	0.103	1.50394e-25	1	ETV7
	1.05046e-29	0.337693	0.603	0.477	2.42246e-25	1	DDX21
	1.08317e-29	0.300705	0.356	0.236	2.4979e-25	1	NFATC2
	1.75267e-29	0.301102	0.627	0.498	4.04184e-25	1	SNRPG
	2.09479e-29	-0.410731	0.457	0.571	4.83079e-25	1	PRMT2
	2.19063e-29	-0.349941	0.208	0.336	5.05182e-25	1	VOPP1
	2.33937e-29	0.331014	0.483	0.342	5.39483e-25	1	FGFR1OP2
	2.35068e-29	0.281214	0.349	0.232	5.42089e-25	1	TMED5
	2.4729e-29	0.311457	0.227	0.117	5.70274e-25	1	NDRG1
	3.34374e-29	-0.257725	0.404	0.503	7.711e-25	1	ATP5MPL
	4.31094e-29	-0.319013	0.203	0.319	9.94146e-25	1	GIMAP4
	4.49776e-29	-0.274232	0.61	0.694	1.03723e-24	1	ANAPC16
	9.08832e-29	-0.370808	0.322	0.441	2.09586e-24	1	ADD3
	1.35426e-28	0.293041	0.419	0.294	3.12305e-24	1	HNRNPLL
	1.822e-28	0.298985	0.358	0.24	4.20171e-24	1	NDEL1
	2.18205e-28	0.264134	0.289	0.185	5.03202e-24	1	APMAP
	2.66732e-28	0.297881	0.261	0.155	6.15112e-24	1	YIPF5
	3.35893e-28	0.340857	0.477	0.343	7.74604e-24	1	IL10RA
	4.34349e-28	-0.431829	0.363	0.483	1.00165e-23	1	INPP4B
	4.52895e-28	-0.442812	0.815	0.846	1.04442e-23	1	CD69
	4.61892e-28	0.294967	0.502	0.371	1.06517e-23	1	ZNF831
	5.09665e-28	-0.322696	0.253	0.366	1.17534e-23	1	STMN3
	5.81362e-28	0.323258	0.389	0.277	1.34068e-23	1	RALA
	1.04199e-27	0.283154	0.295	0.182	2.40294e-23	1	ZNF267
	1.15734e-27	0.306599	0.365	0.25	2.66895e-23	1	GPR132
	1.45256e-27	0.296284	0.269	0.151	3.34976e-23	1	JOSD1
	2.17994e-27	-0.293818	0.131	0.22	5.02716e-23	1	PRKCA
	2.54525e-27	-0.431403	0.273	0.388	5.86961e-23	1	BCL2
	5.21514e-27	0.255501	0.261	0.16	1.20266e-22	1	ZPR1
	7.80601e-27	0.311139	0.399	0.263	1.80015e-22	1	P2RY10
	9.17146e-27	0.254826	0.237	0.137	2.11503e-22	1	RAB35
	1.01208e-26	0.261744	0.766	0.662	2.33396e-22	1	GUK1
	1.05711e-26	0.338728	0.413	0.281	2.4378e-22	1	MECP2
	1.29584e-26	0.38147	0.497	0.356	2.98833e-22	1	CLDND1
	1.82074e-26	-0.418506	0.243	0.352	4.19881e-22	1	PRDM1
	2.28885e-26	-0.310837	0.321	0.431	5.27832e-22	1	MPHOSPH8
	3.58447e-26	-0.294356	0.175	0.276	8.26613e-22	1	CRTC3
	4.94443e-26	0.320311	0.429	0.301	1.14024e-21	1	SYPL1
	6.11308e-26	0.293431	0.292	0.178	1.40974e-21	1	ORAI1
	6.2697e-26	-0.256858	0.149	0.248	1.44585e-21	1	MAPKAPK5-AS1
	6.83023e-26	0.259943	0.235	0.136	1.57512e-21	1	ISG20L2
[truncated: 5,433 more rows]

## Sheet: DE genes for Fig 2f
		DE genes for clusters in Fig 2f
	p_val	avg_log2FC	pct.1	pct.2	p_val_adj	cluster	gene
	0	2.13852	0.938	0.361	0	0	HLA-DRB5
	0	1.73477	0.827	0.288	0	0	HLA-DQA2
	0	1.66866	0.831	0.257	0	0	DUSP4
	0	1.64665	0.982	0.465	0	0	GZMK
	0	1.63093	0.787	0.229	0	0	HLA-DRA
	0	1.60297	0.997	0.893	0	0	CD74
	0	1.34491	0.897	0.507	0	0	ALOX5AP
	0	1.323	0.885	0.407	0	0	HLA-DRB1
	0	1.28925	0.932	0.596	0	0	HLA-DPA1
	0	1.21892	0.907	0.519	0	0	CREM
	0	1.17699	0.974	0.644	0	0	COTL1
	0	0.841238	0.998	0.946	0	0	SRGN
	1.41709e-306	1.05303	0.92	0.71	3.26795e-302	0	ISG20
	8.25619e-277	0.945646	0.969	0.761	1.90396e-272	0	GZMA
	6.53383e-274	-0.598378	1	1	1.50677e-269	0	RPS14
	8.42236e-273	1.41861	0.522	0.115	1.94228e-268	0	CXCR6
	7.536e-268	0.827185	0.986	0.884	1.73788e-263	0	CXCR4
	1.07668e-265	0.614993	0.996	0.976	2.48293e-261	0	ATP5F1E
	6.04804e-263	1.21841	0.69	0.222	1.39474e-258	0	HLA-DQB1
	6.51831e-257	-4.00956	0.019	0.362	1.50319e-252	0	GNLY
	2.60885e-243	1.10663	0.705	0.274	6.01628e-239	0	HNRNPLL
	5.95333e-235	0.978271	0.874	0.566	1.3729e-230	0	HLA-DPB1
	8.58217e-232	-2.05574	0.021	0.346	1.97913e-227	0	FGFBP2
	2.26799e-229	1.10896	0.658	0.22	5.2302e-225	0	HLA-DQA1
	1.23767e-228	1.10083	0.745	0.375	2.8542e-224	0	ATP1B3
	6.47543e-227	0.935771	0.787	0.368	1.4933e-222	0	RGS1
	1.13936e-214	-0.578972	0.999	0.998	2.62748e-210	0	RPS3A
	4.25944e-214	-0.435236	1	1	9.82268e-210	0	RPS3
	1.7519e-213	1.01475	0.715	0.336	4.04007e-209	0	SH2D1A
	2.56197e-212	0.787028	0.947	0.699	5.90816e-208	0	TUBA4A
	2.56424e-208	0.582425	0.996	0.973	5.91339e-204	0	UBC
	9.71197e-208	0.875926	0.857	0.545	2.23968e-203	0	FAM177A1
	3.66823e-204	0.724589	0.957	0.822	8.4593e-200	0	SUB1
	5.61125e-197	1.14561	0.617	0.241	1.29401e-192	0	CRTAM
	1.30455e-191	0.659095	0.999	0.988	3.00843e-187	0	GAPDH
	6.23478e-191	-0.470793	1	1	1.4378e-186	0	RPL34
	8.95332e-190	1.07098	0.668	0.296	2.06472e-185	0	NAMPT
	2.10076e-187	-0.872516	0.009	0.268	4.84457e-183	0	PLAC8
	3.95648e-186	-1.28341	0.106	0.44	9.12405e-182	0	HOPX
	1.36447e-184	0.911988	0.842	0.522	3.1466e-180	0	ITM2A
	4.12183e-184	0.790486	0.728	0.385	9.50535e-180	0	JPT1
	5.94632e-184	0.38433	1	1	1.37128e-179	0	HLA-B
	2.23345e-182	0.768681	0.945	0.779	5.15055e-178	0	LDHA
	1.16876e-181	0.687987	0.938	0.687	2.69529e-177	0	MCL1
	1.28026e-179	-0.521408	0.997	0.997	2.95241e-175	0	RPL3
	2.46195e-179	0.950404	0.52	0.192	5.67751e-175	0	TRAT1
	6.74759e-177	-1.27122	0.101	0.408	1.55606e-172	0	KLRD1
	1.30072e-176	1.38169	0.419	0.087	2.9996e-172	0	TRBV7-9
	8.27168e-175	0.685371	0.906	0.717	1.90753e-170	0	CALM2
	3.79901e-172	-0.450526	0.999	0.998	8.7609e-168	0	RPL14
	4.88318e-172	-0.537981	1	0.999	1.12611e-167	0	RPS26
	6.68128e-172	0.546939	0.994	0.958	1.54077e-167	0	MYL6
	1.97023e-171	0.869861	0.609	0.253	4.54354e-167	0	LGALS3
	2.03511e-169	0.874218	0.914	0.693	4.69316e-165	0	CCL4
	3.22371e-167	-0.393164	1	1	7.4342e-163	0	EEF1A1
	1.78884e-164	0.487793	0.994	0.976	4.12524e-160	0	ARHGDIB
	3.53793e-162	0.991731	0.677	0.354	8.15881e-158	0	LAG3
	8.67809e-162	0.838966	0.506	0.181	2.00126e-157	0	HLA-DMA
	2.28822e-159	-0.406928	1	0.999	5.27686e-155	0	RPL19
	3.14968e-159	0.975938	0.316	0.053	7.26348e-155	0	VCAM1
	3.20235e-157	0.753388	0.806	0.578	7.38494e-153	0	TERF2IP
	7.05043e-157	-0.449037	0.999	0.999	1.6259e-152	0	RPL37
	2.21616e-156	0.833249	0.735	0.387	5.11068e-152	0	PDE4B
	4.1062e-155	0.403806	1	1	9.46932e-151	0	TMSB4X
	6.00507e-155	-0.796952	1	1	1.38483e-150	0	MALAT1
	1.59979e-153	0.549121	0.973	0.884	3.68927e-149	0	OAZ1
	2.59663e-152	0.90577	0.536	0.208	5.98809e-148	0	FABP5
	8.0006e-151	-0.441027	1	1	1.84502e-146	0	RPL32
	1.29036e-149	0.835405	0.744	0.443	2.97569e-145	0	NIBAN1
	3.94891e-148	1.23941	0.386	0.101	9.10658e-144	0	TRAV14DV4
	2.82422e-147	-0.53598	0.994	0.991	6.51293e-143	0	RPL21
	6.46975e-147	0.841725	0.428	0.136	1.49199e-142	0	PDCD1
	2.948e-144	0.798383	0.685	0.382	6.79838e-140	0	ANXA5
	9.91612e-142	0.62009	0.909	0.728	2.28676e-137	0	LEPROTL1
	1.49142e-140	0.867866	0.477	0.168	3.43936e-136	0	LMNB1
	1.67897e-140	0.769785	0.819	0.582	3.87187e-136	0	CEMIP2
	3.94798e-137	0.847561	0.513	0.196	9.10443e-133	0	ENC1
	7.77737e-137	0.552568	0.989	0.862	1.79354e-132	0	CST7
	1.26784e-134	-0.3471	1	1	2.92377e-130	0	RPS27A
	7.53685e-134	0.699028	0.805	0.537	1.73807e-129	0	RNF19A
	4.12413e-132	-0.513893	0.982	0.987	9.51066e-128	0	RPS2
	1.33283e-131	0.746502	0.719	0.448	3.07363e-127	0	VPS37B
	1.87466e-130	0.362669	0.999	0.997	4.32316e-126	0	HLA-A
	7.86425e-130	-1.58944	0.499	0.684	1.81358e-125	0	TXNIP
	3.48199e-129	-0.872605	0.178	0.475	8.02982e-125	0	KLF3
	9.00585e-128	0.472837	0.996	0.985	2.07684e-123	0	BTG1
	5.99549e-127	0.601401	0.914	0.797	1.38262e-122	0	YWHAB
	2.03523e-126	-0.860757	0.107	0.375	4.69345e-122	0	IFITM3
	3.37002e-126	0.511448	0.951	0.769	7.7716e-122	0	TNFAIP3
	8.87736e-121	-0.365063	1	1	2.04721e-116	0	RPS23
	1.05965e-119	0.564543	0.9	0.738	2.44365e-115	0	FYN
	1.13307e-119	-0.381934	1	1	2.61297e-115	0	RPS12
	1.98846e-119	-0.59006	0.947	0.969	4.5856e-115	0	EEF1B2
	2.77011e-117	0.45867	0.99	0.959	6.38815e-113	0	SARAF
	2.92966e-117	-0.537445	0.964	0.981	6.75608e-113	0	FTL
	2.96719e-115	-0.39095	0.999	0.999	6.84265e-111	0	RPLP2
	2.1486e-114	-0.692162	0.019	0.198	4.95489e-110	0	S1PR5
	7.04281e-114	0.726175	0.578	0.317	1.62414e-109	0	PBX4
	1.48137e-113	-0.504404	0.98	0.984	3.41618e-109	0	RPL22
	2.4113e-112	-0.827561	0.297	0.577	5.56071e-108	0	KLF2
	2.48316e-112	-0.446217	0.995	0.994	5.72641e-108	0	RPL9
	4.17797e-112	0.731316	0.617	0.331	9.63481e-108	0	LYST
	8.03681e-112	0.578043	0.876	0.71	1.85337e-107	0	GNG2
	3.45114e-111	0.563266	0.936	0.847	7.95866e-107	0	LITAF
	3.63338e-111	0.548445	0.868	0.714	8.37894e-107	0	NDUFS5
	1.39796e-110	-0.448861	0.997	0.997	3.22383e-106	0	RPS6
	2.41255e-109	-0.901306	0.017	0.201	5.56358e-105	0	FCGR3A
	8.75956e-109	-1.41214	0.012	0.182	2.02004e-104	0	TYROBP
	3.03115e-108	0.497323	0.993	0.903	6.99015e-104	0	CCL5
	2.52033e-107	0.457397	0.931	0.745	5.81213e-103	0	EZR
	3.62939e-107	0.687384	0.842	0.668	8.36975e-103	0	PGK1
	4.38417e-103	-0.866652	0.026	0.204	1.01103e-98	0	ZNF683
	4.41027e-103	-0.68575	0.026	0.203	1.01705e-98	0	LEF1
	4.44134e-103	-0.684881	0.049	0.227	1.02422e-98	0	NCR3
	2.65841e-102	0.706092	0.3	0.087	6.13056e-98	0	CTLA4
	3.22679e-102	0.567315	0.803	0.602	7.4413e-98	0	HERPUD1
	9.7052e-102	0.649885	0.32	0.105	2.23812e-97	0	TNIP3
	1.09118e-101	-0.339366	1	1	2.51637e-97	0	RPL11
	3.09354e-99	0.717408	0.296	0.079	7.13401e-95	0	TNFRSF9
	7.76596e-99	0.626813	0.729	0.519	1.79091e-94	0	CNOT6L
	2.64855e-98	-0.426576	0.997	0.999	6.10782e-94	0	MT-ND4L
	3.45807e-98	0.732916	0.42	0.188	7.97465e-94	0	ICOS
	9.13924e-98	0.68816	0.61	0.369	2.1076e-93	0	CD5
	2.44443e-97	0.726334	0.559	0.3	5.6371e-93	0	PDCL3
	2.65146e-97	0.580903	0.746	0.531	6.11453e-93	0	RPS10
	2.75116e-97	-0.439621	1	0.998	6.34446e-93	0	RPS13
	5.77443e-97	0.431124	0.985	0.832	1.33164e-92	0	DUSP2
	1.63563e-96	0.710087	0.563	0.307	3.77193e-92	0	CD27
	2.06487e-96	0.593441	0.419	0.202	4.76181e-92	0	CD28
	4.10803e-96	0.727194	0.689	0.463	9.47352e-92	0	HMGB2
	5.86537e-96	0.622382	0.557	0.299	1.35261e-91	0	KPNA2
	4.32655e-95	-0.332378	1	0.999	9.97746e-91	0	RPL29
	8.06347e-94	0.634621	0.682	0.464	1.85952e-89	0	GABARAPL2
	2.94807e-92	0.561442	0.669	0.426	6.79853e-88	0	SAMSN1
	1.41248e-91	-0.696774	0.159	0.389	3.25733e-87	0	FLT3LG
	1.54098e-91	-0.358851	0.999	0.999	3.55365e-87	0	RPS18
	3.59564e-91	0.604646	0.814	0.641	8.29192e-87	0	PSME2
	5.19687e-91	0.5832	0.75	0.503	1.19845e-86	0	CYTOR
	5.65884e-91	0.639051	0.866	0.74	1.30498e-86	0	TRBC2
	2.71819e-90	-0.297192	1	1	6.26842e-86	0	RPS28
	6.58387e-89	0.651641	0.254	0.063	1.51831e-84	0	SLC1A4
	5.89582e-88	-0.566125	0.878	0.916	1.35963e-83	0	EEF1G
	7.11738e-87	-0.861415	0.663	0.805	1.64134e-82	0	NFKBIA
	1.31559e-86	-0.709685	0.051	0.244	3.03389e-82	0	BACH2
	6.03458e-86	0.61056	0.439	0.2	1.39163e-81	0	BICDL1
	7.90507e-86	0.610321	0.273	0.076	1.82299e-81	0	NAB1
	1.02589e-85	-0.532496	0.014	0.166	2.3658e-81	0	C1orf162
	2.73139e-85	-0.421808	0.997	0.993	6.29886e-81	0	RPL5
	4.84167e-84	-0.546294	0.045	0.215	1.11654e-79	0	PTGER2
	3.50334e-82	0.460002	0.859	0.676	8.07906e-78	0	SELENOK
	3.85672e-82	0.546544	0.137	0.01	8.89399e-78	0	RASIP1
	1.58141e-81	-0.755451	0.066	0.237	3.64689e-77	0	SELL
	2.14984e-81	-0.498453	0.006	0.136	4.95775e-77	0	TXK
	3.62884e-81	-0.261673	1	1	8.36848e-77	0	RPL39
	5.94882e-81	-0.57647	0.082	0.265	1.37186e-76	0	TIMP1
	9.28372e-81	0.621838	0.375	0.156	2.14092e-76	0	GALM
	1.22183e-80	0.438175	0.874	0.728	2.81767e-76	0	SLC25A3
	2.20222e-80	0.679139	0.768	0.607	5.07854e-76	0	PARK7
	2.2944e-80	0.763552	0.792	0.574	5.2911e-76	0	GZMB
	5.70853e-80	0.612145	0.499	0.249	1.31644e-75	0	NR4A3
	6.59522e-80	0.688815	0.58	0.361	1.52092e-75	0	CLDND1
	2.11925e-79	0.407824	0.988	0.951	4.88719e-75	0	IL32
	2.832e-79	0.451267	0.875	0.668	6.53088e-75	0	SLC2A3
	3.60653e-79	0.568536	0.45	0.226	8.31702e-75	0	CXCR3
	4.39018e-79	0.535447	0.809	0.637	1.01242e-74	0	CD2
	2.06396e-78	-0.252212	1	1	4.7597e-74	0	RPL30
	4.08202e-78	0.379428	0.506	0.249	9.41355e-74	0	TNFSF9
	2.46329e-77	0.609069	0.596	0.356	5.68059e-73	0	SLA
	2.88618e-77	-0.522806	0.012	0.145	6.65581e-73	0	RAP1GAP2
	3.25841e-77	-0.311952	0.999	0.997	7.51421e-73	0	RPL8
	5.15686e-77	0.360689	0.945	0.873	1.18922e-72	0	HMGB1
	6.72729e-77	0.538506	0.63	0.434	1.55138e-72	0	SIK3
	8.51951e-77	0.617858	0.491	0.251	1.96468e-72	0	PHLDA1
	9.27677e-77	0.636333	0.431	0.21	2.13932e-72	0	PFKFB3
	1.23966e-76	0.543877	0.651	0.438	2.85878e-72	0	ARID5B
	1.2781e-76	0.420455	0.797	0.57	2.94742e-72	0	BRD2
	1.57002e-76	0.528421	0.255	0.08	3.62063e-72	0	NINJ2
	7.87381e-75	0.563754	0.478	0.264	1.81578e-70	0	MTHFD2
	1.02326e-74	-0.696543	0.164	0.377	2.35974e-70	0	RORA
	1.94944e-74	0.59607	0.67	0.443	4.4956e-70	0	SH2D2A
	2.57971e-74	0.4932	0.793	0.629	5.94907e-70	0	AKAP13
	4.42036e-74	0.479137	0.871	0.733	1.01938e-69	0	LCP1
	7.7358e-74	-0.519025	0.5	0.673	1.78395e-69	0	EIF5A
	4.47767e-73	0.486058	0.799	0.657	1.03259e-68	0	CNN2
	1.36161e-72	0.440894	0.9	0.79	3.14e-68	0	SRSF7
	2.60542e-72	0.662541	0.471	0.245	6.00837e-68	0	GYG1
	3.0827e-72	0.465115	0.665	0.435	7.10902e-68	0	DYNLL1
	4.14519e-72	-0.678384	0.066	0.237	9.55923e-68	0	TCF7
	3.54647e-71	0.533933	0.622	0.412	8.17851e-67	0	SYAP1
	6.0022e-71	0.431347	0.912	0.823	1.38417e-66	0	IL2RG
	9.38163e-71	-0.400445	0.847	0.895	2.1635e-66	0	FXYD5
	3.08946e-70	-0.310299	1	1	7.1246e-66	0	RPL13
	8.60629e-70	0.457329	0.801	0.6	1.9847e-65	0	H2AFZ
	9.35012e-70	0.499495	0.771	0.605	2.15623e-65	0	ENO1
	3.55776e-69	-0.28991	0.999	0.998	8.20454e-65	0	RPL18
	5.49549e-69	0.507815	0.522	0.313	1.26731e-64	0	JMJD6
	5.92836e-69	-0.669345	0.314	0.551	1.36714e-64	0	IL7R
	8.51652e-69	0.377394	0.917	0.783	1.964e-64	0	CD44
	1.16708e-68	0.473811	0.637	0.446	2.6914e-64	0	CTSC
	1.9358e-68	-0.390455	0.003	0.109	4.46416e-64	0	ITGAM
	2.07797e-68	0.51773	0.713	0.513	4.79201e-64	0	TENT5C
	5.50403e-68	0.534163	0.513	0.311	1.26929e-63	0	WNK1
	5.94847e-68	0.54651	0.592	0.401	1.37178e-63	0	BCL11B
	7.02848e-68	-0.360321	0.011	0.119	1.62084e-63	0	FXYD7
	9.97949e-68	-0.660741	0.238	0.425	2.30137e-63	0	DSTN
	2.47442e-67	0.595999	0.445	0.232	5.70626e-63	0	PTMS
	2.76562e-67	-0.38451	0.999	0.999	6.37781e-63	0	RPS8
	4.19608e-67	0.51611	0.51	0.293	9.67659e-63	0	UBE2A
	6.58083e-67	0.530188	0.312	0.145	1.5176e-62	0	SC5D
	7.36389e-67	0.550235	0.605	0.383	1.69819e-62	0	SURF4
	1.29866e-66	0.527867	0.457	0.266	2.99484e-62	0	GSPT1
	2.25446e-66	0.462067	0.177	0.038	5.19902e-62	0	CD200R1
	2.39677e-66	0.500885	0.82	0.675	5.5272e-62	0	MYH9
	2.68232e-66	0.505886	0.598	0.393	6.1857e-62	0	TAP1
	1.31137e-65	0.487091	0.639	0.46	3.02416e-61	0	CRYBG1
	1.347e-65	0.516246	0.681	0.467	3.10632e-61	0	TXN
	2.11033e-65	0.643879	0.814	0.692	4.86664e-61	0	SAT1
	2.11419e-65	0.385749	0.837	0.659	4.87554e-61	0	YPEL5
	5.45773e-65	0.526019	0.476	0.275	1.25861e-60	0	NAA50
	2.595e-64	0.429381	0.752	0.585	5.98433e-60	0	EIF4G2
	2.9443e-64	0.444777	0.608	0.428	6.78985e-60	0	ISCA1
	3.41224e-64	-1.3288	0.019	0.135	7.86896e-60	0	TRBV28
	3.57832e-64	0.392819	0.777	0.629	8.25196e-60	0	ATP5F1B
	4.62854e-64	-0.4932	0.044	0.171	1.06739e-59	0	TTC38
	5.46398e-64	-0.52263	0.107	0.286	1.26005e-59	0	RASGRP2
	5.78485e-64	0.431288	0.157	0.03	1.33404e-59	0	ZBTB32
	6.94592e-64	0.542966	0.43	0.247	1.6018e-59	0	GPR132
	1.07432e-63	-0.628859	0.406	0.59	2.47748e-59	0	BIN2
	1.27372e-63	0.530573	0.57	0.379	2.93733e-59	0	AKIRIN2
	2.12749e-63	0.399379	0.898	0.831	4.90621e-59	0	CD8A
	2.22523e-63	0.424326	0.809	0.664	5.1316e-59	0	WIPF1
	5.79979e-63	-0.319857	0.992	0.99	1.33749e-58	0	RPS16
	9.90591e-63	-0.476723	0.016	0.134	2.2844e-58	0	PRSS23
	1.75673e-62	-0.342514	0.987	0.986	4.05119e-58	0	RPL10A
	2.92245e-62	0.505493	0.282	0.117	6.73946e-58	0	AUTS2
	3.29457e-62	0.284705	0.991	0.978	7.59761e-58	0	CFL1
	5.43768e-62	-0.502634	0.094	0.255	1.25398e-57	0	SORL1
	1.43003e-61	0.406554	0.678	0.524	3.29779e-57	0	ARL6IP1
	7.75487e-61	0.492815	0.51	0.317	1.78835e-56	0	PTPN22
	1.26273e-60	-0.374011	0.997	0.996	2.91198e-56	0	MT-CO3
	1.70987e-60	0.508861	0.311	0.148	3.94312e-56	0	MRPL1
	2.05629e-60	0.402722	0.518	0.303	4.74202e-56	0	EIF4A3
	2.43165e-60	0.497818	0.628	0.433	5.60763e-56	0	ARHGAP9
	3.45747e-60	0.318318	0.958	0.903	7.97328e-56	0	YWHAZ
	9.84623e-60	0.46499	0.623	0.417	2.27064e-55	0	TNFRSF1B
	1.46696e-59	0.364083	0.921	0.841	3.38295e-55	0	MYL12B
	2.18951e-59	0.475014	0.299	0.133	5.04924e-55	0	ABCG1
	2.66031e-59	0.486753	0.56	0.391	6.13494e-55	0	EVI2B
	4.04959e-59	-0.410609	0.958	0.975	9.33877e-55	0	MT-ND5
	4.11314e-59	0.478228	0.303	0.143	9.48531e-55	0	BPGM
	5.29052e-59	0.395477	0.778	0.611	1.22005e-54	0	RHOH
	7.19401e-59	-1.10389	0.042	0.175	1.65901e-54	0	KLRB1
	1.45679e-58	-0.579777	0.589	0.723	3.3595e-54	0	CCND3
	3.73119e-58	-0.29683	0.008	0.1	8.60449e-54	0	LINC02256
	4.59706e-58	0.495383	0.728	0.568	1.06013e-53	0	PKM
	1.45361e-57	0.481945	0.517	0.327	3.35217e-53	0	ZNF831
	5.07733e-57	0.455706	0.666	0.469	1.17088e-52	0	ANXA2
	8.56944e-57	-0.495433	0.882	0.916	1.9762e-52	0	RPL13A
	9.72122e-57	0.451687	0.235	0.094	2.24181e-52	0	GPR171
	2.18255e-56	0.370693	0.93	0.842	5.03318e-52	0	CLIC1
	4.2437e-56	-0.454955	0.119	0.266	9.7864e-52	0	SNHG3
	8.50288e-56	0.390705	0.789	0.657	1.96085e-51	0	CD53
	2.37982e-55	0.451451	0.55	0.389	5.48809e-51	0	FKBP1A
	2.38851e-55	0.433244	0.642	0.441	5.50815e-51	0	PRDX1
	2.84792e-55	0.503081	0.495	0.316	6.56759e-51	0	SLBP
	5.48663e-55	-0.273084	0.991	0.992	1.26527e-50	0	RPL35
	6.93103e-55	-0.541947	0.278	0.462	1.59836e-50	0	RIPOR2
	8.67082e-55	0.486972	0.367	0.195	1.99958e-50	0	TBCD
	1.2208e-54	0.589075	0.302	0.147	2.81528e-50	0	ITM2C
	2.47221e-54	0.53392	0.463	0.268	5.70116e-50	0	CCL4L2
	2.68209e-54	-0.261629	0.998	0.997	6.18517e-50	0	RPL36
	1.00729e-53	-0.363175	0.943	0.971	2.32291e-49	0	MT-ND2
	2.34562e-53	0.397892	0.715	0.522	5.40925e-49	0	PLP2
	5.16294e-53	0.403393	0.795	0.689	1.19063e-48	0	GYPC
	7.61116e-53	0.405047	0.62	0.444	1.75521e-48	0	APOBEC3G
	9.11227e-53	0.43848	0.788	0.656	2.10138e-48	0	ELF1
	1.31797e-52	-0.543745	0.176	0.34	3.03937e-48	0	PIM1
	1.32767e-52	0.322376	0.947	0.899	3.06173e-48	0	PSME1
	4.18624e-52	0.279916	0.994	0.966	9.6539e-48	0	ZFP36L2
	4.51044e-52	0.405354	0.742	0.546	1.04015e-47	0	ZNF331
	4.8521e-52	0.45859	0.652	0.502	1.11894e-47	0	HERPUD2
	5.38202e-52	0.460153	0.321	0.161	1.24115e-47	0	EVI2A
	1.25098e-51	0.447125	0.782	0.653	2.88489e-47	0	CLEC2B
	1.32548e-51	0.443814	0.498	0.347	3.05669e-47	0	STARD7
	2.52675e-51	0.255921	0.782	0.552	5.82695e-47	0	RGCC
	5.1551e-51	0.504386	0.597	0.43	1.18882e-46	0	GPI
	6.98118e-51	-0.52936	0.144	0.303	1.60993e-46	0	ATM
	7.01379e-51	-0.418145	0.156	0.3	1.61745e-46	0	SLC44A2
	7.37755e-51	-0.689539	0.62	0.729	1.70134e-46	0	PPP1R15A
	1.03187e-50	0.419114	0.321	0.163	2.37959e-46	0	SLC1A5
	1.51857e-50	0.356124	0.824	0.711	3.50197e-46	0	CAPZB
	3.56926e-50	0.545378	0.452	0.26	8.23107e-46	0	IFNG
	4.45475e-50	0.440315	0.433	0.261	1.02731e-45	0	B3GNT2
	4.67012e-50	-0.412696	0.864	0.905	1.07698e-45	0	RPL7
	6.12695e-50	-0.570913	0.254	0.426	1.41294e-45	0	TOB1
	8.12903e-50	0.466726	0.583	0.429	1.87464e-45	0	IL10RA
	1.20951e-49	0.420569	0.481	0.317	2.78926e-45	0	RELB
	1.51491e-49	0.44146	0.772	0.647	3.49353e-45	0	SPOCK2
	1.99822e-49	0.46123	0.539	0.355	4.6081e-45	0	ATXN1
	2.02451e-49	0.328032	0.875	0.738	4.66873e-45	0	SRSF2
	3.03295e-49	0.424731	0.235	0.098	6.99428e-45	0	AKTIP
	3.44879e-49	0.317259	0.843	0.734	7.95326e-45	0	ATP6V0C
	4.86397e-49	-0.336186	0.035	0.145	1.12168e-44	0	ICAM2
	9.4941e-49	0.370182	0.724	0.608	2.18943e-44	0	ARL6IP5
	1.07142e-48	0.387711	0.576	0.411	2.4708e-44	0	REEP5
	1.09411e-48	0.324972	0.888	0.77	2.52313e-44	0	EIF4A1
	1.14953e-48	-0.29991	0.992	0.993	2.65092e-44	0	RPL36A
	1.67462e-48	0.364338	0.312	0.173	3.86184e-44	0	ERAP2
	1.73694e-48	-0.288298	0.963	0.97	4.00556e-44	0	RPL38
	1.97618e-48	-0.334466	0.012	0.1	4.55726e-44	0	PLCB1
	3.89592e-48	-0.561937	0.088	0.221	8.98438e-44	0	PRKCQ-AS1
	5.80262e-48	0.416632	0.256	0.121	1.33814e-43	0	BANP
	5.95799e-48	0.445037	0.74	0.597	1.37397e-43	0	PIK3R1
	9.90311e-48	-0.365246	0.82	0.882	2.28376e-43	0	CIRBP
	9.97132e-48	-0.336524	0.047	0.167	2.29949e-43	0	THEM4
	1.06847e-47	-0.544209	0.364	0.528	2.464e-43	0	PRMT2
	1.17872e-47	0.327485	0.164	0.054	2.71824e-43	0	HLA-DMB
	1.18555e-47	0.433309	0.496	0.333	2.734e-43	0	BTG3
	1.94421e-47	0.450781	0.198	0.068	4.48354e-43	0	CD70
	2.26212e-47	0.448017	0.312	0.169	5.21667e-43	0	FAM102A
	5.79109e-47	0.467637	0.367	0.193	1.33548e-42	0	TOX
	1.05362e-46	0.366192	0.369	0.222	2.42975e-42	0	MAT2A
	1.23638e-46	0.324475	0.136	0.033	2.85122e-42	0	TOX2
	2.71555e-46	-0.370502	0.648	0.75	6.26233e-42	0	SNHG6
	3.50952e-46	0.404832	0.596	0.444	8.09331e-42	0	BUB3
	4.01445e-46	-0.362964	0.944	0.963	9.25772e-42	0	MT-ND4
	4.305e-46	0.48127	0.451	0.262	9.92777e-42	0	BIRC3
	5.41023e-46	0.404469	0.413	0.243	1.24765e-41	0	OAT
	6.50464e-46	0.423936	0.313	0.18	1.50004e-41	0	IPCEF1
	7.81306e-46	0.277005	0.957	0.916	1.80177e-41	0	ATP5MG
	8.52724e-46	0.393598	0.258	0.124	1.96647e-41	0	EXOSC9
	9.24975e-46	0.340766	0.96	0.887	2.13309e-41	0	CRIP1
	1.03699e-45	0.452092	0.416	0.243	2.39141e-41	0	RILPL2
	1.19442e-45	-0.275691	0.927	0.943	2.75445e-41	0	TOMM7
	1.31761e-45	0.279999	0.118	0.026	3.03853e-41	0	CCR5
	2.01402e-45	0.342651	0.539	0.375	4.64452e-41	0	SLC38A2
	2.52644e-45	0.448057	0.459	0.294	5.82622e-41	0	IFI16
	2.65661e-45	-0.420353	0.083	0.211	6.12641e-41	0	TSPAN32
	4.38765e-45	0.487192	0.372	0.195	1.01184e-40	0	TIGIT
	7.22437e-45	-0.4354	0.158	0.303	1.66601e-40	0	RCSD1
	1.14861e-44	0.387354	0.392	0.241	2.64882e-40	0	CD58
	1.14998e-44	0.402519	0.417	0.244	2.65196e-40	0	OASL
	1.84928e-44	0.417532	0.4	0.252	4.26463e-40	0	DR1
	2.89147e-44	0.429861	0.491	0.323	6.66801e-40	0	USP36
	2.90228e-44	0.384927	0.336	0.188	6.69295e-40	0	DEGS1
	3.01117e-44	-0.36594	0.056	0.163	6.94406e-40	0	NCALD
	3.32519e-44	0.369491	0.654	0.501	7.66823e-40	0	POMP
	5.72777e-44	-0.450751	0.153	0.309	1.32088e-39	0	ADD3
	7.88343e-44	0.461204	0.42	0.257	1.818e-39	0	TANK
	9.70052e-44	0.353342	0.203	0.083	2.23704e-39	0	AC243829.4
	1.25713e-43	0.441671	0.457	0.296	2.89907e-39	0	NUP98
	1.33284e-43	-0.327567	0.034	0.135	3.07367e-39	0	CD226
	1.46561e-43	-0.305165	0.879	0.904	3.37985e-39	0	RPL27A
	2.80383e-43	0.370824	0.848	0.752	6.46591e-39	0	CYTIP
	2.86748e-43	0.370127	0.822	0.704	6.61269e-39	0	FYB1
	4.08207e-43	0.481474	0.285	0.127	9.41366e-39	0	TRPS1
	4.22741e-43	-0.350181	0.948	0.949	9.74882e-39	0	RPL4
	6.05855e-43	-0.481363	0.13	0.264	1.39716e-38	0	CD320
	1.00902e-42	0.351141	0.412	0.27	2.32691e-38	0	NASP
	1.19393e-42	-0.443689	0.919	0.93	2.75333e-38	0	CD52
	1.22033e-42	0.307913	0.46	0.267	2.81421e-38	0	CKS2
	1.46576e-42	0.390719	0.237	0.111	3.3802e-38	0	ASAP1
	2.45395e-42	-0.423452	0.022	0.103	5.65906e-38	0	TRGV4
	2.8435e-42	-0.310036	0.025	0.109	6.55738e-38	0	FGR
	3.01669e-42	0.384177	0.336	0.192	6.95678e-38	0	NEK7
	3.36958e-42	-0.312451	0.035	0.138	7.77058e-38	0	PLEKHA1
	3.59573e-42	-0.381195	0.039	0.146	8.29212e-38	0	MYBL1
	4.91978e-42	0.312727	0.75	0.6	1.13455e-37	0	MAP1LC3B
	5.1656e-42	0.437943	0.576	0.427	1.19124e-37	0	SDCBP
	6.23822e-42	0.34033	0.694	0.565	1.4386e-37	0	NDUFA3
	8.98744e-42	0.308427	0.833	0.713	2.07259e-37	0	SLC25A5
	2.05666e-41	0.473542	0.41	0.24	4.74287e-37	0	MT1X
	2.21438e-41	0.399301	0.591	0.364	5.10659e-37	0	PIM3
	2.91441e-41	-0.293805	0.984	0.988	6.72092e-37	0	MT-ND1
	3.09288e-41	0.402173	0.247	0.124	7.13248e-37	0	ELMSAN1
	3.56681e-41	0.394304	0.328	0.179	8.22541e-37	0	CYSTM1
	4.11962e-41	0.334077	0.806	0.71	9.50025e-37	0	PLAAT4
	4.41478e-41	0.359448	0.788	0.663	1.01809e-36	0	ATP5MD
	5.02573e-41	0.32517	0.451	0.312	1.15898e-36	0	CMC2
	6.29919e-41	0.358696	0.851	0.779	1.45266e-36	0	CD7
	6.32401e-41	-0.364626	0.103	0.226	1.45838e-36	0	FLOT1
	8.13864e-41	0.369405	0.34	0.182	1.87685e-36	0	PTTG1
	1.41803e-40	0.278672	0.973	0.926	3.27011e-36	0	S100A10
	1.46475e-40	-0.287256	0.992	0.988	3.37787e-36	0	RPSA
	1.53335e-40	0.416508	0.251	0.11	3.53606e-36	0	MIR155HG
	2.77061e-40	0.292437	0.886	0.638	6.3893e-36	0	GZMH
	4.8303e-40	0.601244	0.29	0.167	1.11391e-35	0	CMSS1
	5.29104e-40	0.337562	0.665	0.518	1.22017e-35	0	DNAJB6
	6.98647e-40	0.278882	0.942	0.893	1.61115e-35	0	RHOA
	7.7916e-40	0.363664	0.255	0.13	1.79682e-35	0	ASF1A
	8.05073e-40	-0.457896	0.151	0.297	1.85658e-35	0	ZBTB20
	8.90212e-40	0.355287	0.369	0.244	2.05292e-35	0	PDE7A
	1.08144e-39	-0.462694	0.615	0.725	2.49391e-35	0	TLE5
	1.12167e-39	-0.432588	0.077	0.193	2.58669e-35	0	C1orf21
	1.51321e-39	0.332047	0.949	0.907	3.4896e-35	0	MIF
	1.6799e-39	0.423595	0.587	0.414	3.87403e-35	0	AOAH
	2.19358e-39	0.390486	0.421	0.276	5.05862e-35	0	CORO1B
	2.4353e-39	0.378152	0.33	0.19	5.61604e-35	0	P2RY10
	3.06009e-39	0.400028	0.534	0.36	7.05687e-35	0	ACTN4
	4.1641e-39	0.378251	0.756	0.655	9.60283e-35	0	SMCHD1
	4.21901e-39	0.304319	0.16	0.057	9.72947e-35	0	PVRIG
	6.49908e-39	0.315649	0.121	0.027	1.49875e-34	0	CCR4
	7.0003e-39	0.414453	0.245	0.117	1.61434e-34	0	TMEM39A
	8.21481e-39	-0.306615	0.929	0.946	1.89442e-34	0	RPL31
	9.2099e-39	0.396084	0.204	0.086	2.12389e-34	0	FRMD4B
	1.01264e-38	0.361937	0.674	0.546	2.33525e-34	0	FNBP1
	1.09638e-38	0.496886	0.455	0.278	2.52837e-34	0	SLA2
	1.33633e-38	0.386953	0.276	0.137	3.08171e-34	0	GPR137B
	2.83687e-38	-0.406466	0.17	0.307	6.54211e-34	0	CDC25B
	3.90714e-38	0.344579	0.783	0.662	9.01025e-34	0	PSMA7
	4.07165e-38	-0.511527	0.103	0.227	9.38963e-34	0	ADGRG1
	4.37264e-38	0.333859	0.796	0.678	1.00838e-33	0	PARP8
	6.71161e-38	0.399996	0.397	0.245	1.54776e-33	0	CMIP
	6.77622e-38	-0.33796	0.066	0.171	1.56266e-33	0	S1PR1
	8.45262e-38	0.37575	0.502	0.344	1.94926e-33	0	ARF4
	9.02456e-38	-0.268605	0.998	0.994	2.08115e-33	0	RPLP0
	1.00243e-37	0.390854	0.744	0.615	2.3117e-33	0	ATP5IF1
	1.26636e-37	0.341913	0.188	0.076	2.92036e-33	0	CDKN2A
	1.39606e-37	-0.344746	0.062	0.172	3.21945e-33	0	SATB1
	1.43358e-37	-0.275791	0.043	0.126	3.30598e-33	0	C11orf21
	1.48722e-37	-0.42345	0.259	0.404	3.42968e-33	0	HMGN3
	1.57848e-37	-0.326926	0.066	0.161	3.64014e-33	0	YES1
	5.29633e-37	0.424866	0.31	0.171	1.22139e-32	0	STAT5A
	6.33796e-37	0.38345	0.334	0.2	1.4616e-32	0	IRF7
	6.97938e-37	0.441995	0.556	0.416	1.60952e-32	0	NOP58
	1.26111e-36	-0.459676	0.125	0.266	2.90824e-32	0	LINC00861
	1.48539e-36	-0.402867	0.553	0.649	3.42546e-32	0	RPS20
	4.27983e-36	0.318442	0.574	0.454	9.86972e-32	0	RNF7
	4.65573e-36	0.316456	0.26	0.153	1.07366e-31	0	CDK16
	5.33661e-36	0.388036	0.267	0.136	1.23068e-31	0	DCTN6
	7.29676e-36	0.431943	0.345	0.189	1.68271e-31	0	GGA2
	8.22559e-36	-0.319782	0.061	0.162	1.8969e-31	0	ILF3-DT
	8.50375e-36	0.398914	0.311	0.178	1.96105e-31	0	ABI3
	1.87742e-35	0.362619	0.683	0.534	4.32953e-31	0	PGAM1
	2.49269e-35	0.289103	0.182	0.076	5.7484e-31	0	DTHD1
	2.54184e-35	-0.261227	0.999	0.999	5.86174e-31	0	MT-CYB
	2.54229e-35	0.359045	0.193	0.081	5.86277e-31	0	IRF4
	2.69231e-35	0.354395	0.384	0.238	6.20875e-31	0	IL21R
	2.96223e-35	-0.400901	0.192	0.336	6.8312e-31	0	TMEM123
	3.91887e-35	0.399237	0.55	0.41	9.0373e-31	0	IQGAP2
	4.26112e-35	0.344849	0.515	0.378	9.82658e-31	0	NFATC2
	4.52359e-35	0.353038	0.245	0.128	1.04319e-30	0	MCOLN2
	1.1661e-34	0.374139	0.281	0.159	2.68915e-30	0	CDK6
	1.39377e-34	0.354302	0.722	0.585	3.21417e-30	0	RUNX3
	1.51596e-34	0.329265	0.279	0.166	3.49595e-30	0	LPIN1
	1.65174e-34	0.335691	0.458	0.325	3.80908e-30	0	RALGAPA1
	2.21611e-34	-0.383439	0.094	0.214	5.11057e-30	0	APBA2
	2.31863e-34	0.349123	0.803	0.698	5.347e-30	0	NDUFA13
	2.81802e-34	-0.403946	0.447	0.574	6.49864e-30	0	CD48
	2.93388e-34	0.292641	0.857	0.775	6.76583e-30	0	UBE2D3
	3.00377e-34	0.3729	0.611	0.471	6.92698e-30	0	CD6
	3.7778e-34	0.351753	0.603	0.473	8.71198e-30	0	EMB
	5.11649e-34	0.326456	0.215	0.103	1.17991e-29	0	APOBEC3H
	5.16588e-34	0.33208	0.543	0.391	1.1913e-29	0	AMD1
	5.43339e-34	0.307405	0.622	0.498	1.25299e-29	0	COPE
	5.49585e-34	-0.502994	0.135	0.261	1.2674e-29	0	HIST1H1E
	5.86603e-34	-0.253968	0.03	0.106	1.35276e-29	0	SESN1
	6.20082e-34	0.381383	0.2	0.074	1.42997e-29	0	DRAIC
	9.25426e-34	-0.348642	0.107	0.222	2.13412e-29	0	CDKN2D
	1.2677e-33	0.442635	0.45	0.301	2.92343e-29	0	GBP5
	1.40331e-33	-0.432094	0.225	0.364	3.23618e-29	0	SNHG25
	1.99744e-33	0.382746	0.815	0.707	4.60629e-29	0	TPI1
	2.70823e-33	0.363667	0.207	0.099	6.24544e-29	0	BCL2L11
	2.9023e-33	-0.403937	0.073	0.191	6.69299e-29	0	HIST1H1D
	3.43247e-33	0.340862	0.682	0.549	7.91561e-29	0	TMEM59
	3.64053e-33	0.427217	0.386	0.247	8.39542e-29	0	BATF
	3.65643e-33	0.337474	0.31	0.186	8.43209e-29	0	FAS
	6.6703e-33	0.390079	0.46	0.329	1.53824e-28	0	CARD16
	1.24317e-32	-0.346321	0.276	0.396	2.86687e-28	0	NUCKS1
	1.80146e-32	0.30895	0.193	0.086	4.15434e-28	0	MAP1LC3A
	2.83856e-32	0.364989	0.25	0.119	6.54601e-28	0	CASP3
	2.90164e-32	-0.437411	0.21	0.35	6.69148e-28	0	TRAF3IP3
	5.36448e-32	0.334941	0.56	0.43	1.2371e-27	0	SFPQ
	5.44685e-32	0.26544	0.918	0.852	1.2561e-27	0	CD3D
	5.66466e-32	0.43996	0.491	0.356	1.30633e-27	0	ISG15
	6.95994e-32	0.424265	0.366	0.225	1.60503e-27	0	TGIF1
	6.96116e-32	0.379412	0.496	0.358	1.60531e-27	0	SERPINB9
	7.28037e-32	0.35856	0.375	0.246	1.67893e-27	0	PHPT1
	7.83018e-32	0.393132	0.511	0.37	1.80572e-27	0	SMAP2
	8.46838e-32	0.387853	0.608	0.451	1.95289e-27	0	CKLF
	1.3743e-31	-0.424044	0.219	0.323	3.16926e-27	0	EFHD2
	1.48769e-31	0.288027	0.215	0.118	3.43076e-27	0	SGMS1
	1.51434e-31	0.36189	0.572	0.434	3.49221e-27	0	ABRACL
	1.58216e-31	-0.358891	0.189	0.312	3.64862e-27	0	CA5B
	1.68138e-31	-0.271459	0.995	0.992	3.87743e-27	0	RPS5
	1.71569e-31	0.317149	0.189	0.076	3.95655e-27	0	FASLG
	1.75437e-31	0.380218	0.587	0.447	4.04576e-27	0	SEM1
	1.91016e-31	-0.338204	0.691	0.771	4.40502e-27	0	ZFAS1
	2.31806e-31	-0.304875	0.075	0.175	5.34569e-27	0	CRY1
	6.133e-31	-0.316594	0.097	0.205	1.41433e-26	0	AKT3
	8.16383e-31	0.3182	0.643	0.537	1.88266e-26	0	ETS1
	1.06267e-30	0.320053	0.254	0.137	2.45063e-26	0	SMC4
	1.11998e-30	0.253041	0.13	0.05	2.58279e-26	0	PLCXD2
	1.33195e-30	0.264019	0.824	0.746	3.07162e-26	0	COX7A2
	1.85602e-30	0.28396	0.125	0.038	4.28018e-26	0	CDK1
	2.37917e-30	-0.344518	0.165	0.286	5.4866e-26	0	RNF126
	2.41374e-30	-0.373666	0.251	0.373	5.56632e-26	0	RASSF1
	3.01017e-30	0.293788	0.248	0.141	6.94176e-26	0	TMEM70
	3.24326e-30	0.350876	0.264	0.152	7.47928e-26	0	GRK5
	4.69805e-30	0.258084	0.355	0.25	1.08342e-25	0	MAP4K1
	5.27071e-30	-0.493881	0.891	0.768	1.21548e-25	0	DNAJB1
	5.81556e-30	0.312644	0.378	0.255	1.34113e-25	0	ETF1
	6.03231e-30	-0.299505	0.031	0.107	1.39111e-25	0	MYC
	1.03474e-29	0.272873	0.781	0.679	2.38622e-25	0	COX8A
	1.60897e-29	0.309928	0.349	0.224	3.71044e-25	0	PAF1
	1.89068e-29	0.360258	0.513	0.372	4.36009e-25	0	DCXR
	2.3568e-29	0.259841	0.123	0.043	5.43501e-25	0	TTN
	3.72205e-29	0.294997	0.229	0.12	8.58341e-25	0	TRAF4
	4.4916e-29	-0.261866	0.061	0.148	1.03581e-24	0	LDLRAP1
	5.38059e-29	0.339997	0.645	0.511	1.24082e-24	0	ROMO1
	5.88913e-29	0.28957	0.14	0.049	1.35809e-24	0	NCAPH
	9.13213e-29	0.344261	0.286	0.169	2.10596e-24	0	HAUS3
	9.55168e-29	-0.290518	0.072	0.156	2.20271e-24	0	WWOX
	9.56756e-29	0.306147	0.831	0.738	2.20637e-24	0	ALDOA
	1.16684e-28	0.268521	0.764	0.669	2.69085e-24	0	POLR2L
	1.17647e-28	-0.338174	0.676	0.746	2.71306e-24	0	NOP53
	1.21476e-28	0.272362	0.715	0.611	2.80136e-24	0	DBI
	1.29938e-28	0.306995	0.241	0.14	2.99649e-24	0	SFMBT2
	2.46354e-28	0.276416	0.616	0.52	5.68116e-24	0	ARID4B
	3.38407e-28	0.366279	0.521	0.411	7.804e-24	0	RESF1
	3.681e-28	0.27758	0.223	0.119	8.48876e-24	0	SLC6A6
	4.15765e-28	-0.382342	0.107	0.222	9.58796e-24	0	UBE2F
	4.18755e-28	0.300318	0.716	0.608	9.6569e-24	0	PSMB9
	6.83869e-28	0.308602	0.765	0.651	1.57707e-23	0	TMBIM6
	9.92381e-28	0.299776	0.613	0.468	2.28853e-23	0	GABARAPL1
	1.03762e-27	0.303418	0.418	0.305	2.39285e-23	0	TWF2
	1.16363e-27	0.30773	0.608	0.481	2.68345e-23	0	PSMB6
	1.28968e-27	0.312226	0.39	0.268	2.97412e-23	0	COX20
	1.43794e-27	-0.53309	0.191	0.291	3.31604e-23	0	AREG
	1.57754e-27	0.283103	0.603	0.48	3.63796e-23	0	RAC1
	1.7508e-27	-0.429063	0.133	0.242	4.03751e-23	0	FCRL6
	1.98533e-27	-0.359276	0.128	0.24	4.57836e-23	0	KLRC4
	2.74987e-27	0.313248	0.703	0.579	6.34146e-23	0	COX7B
	2.8624e-27	0.342429	0.163	0.066	6.60098e-23	0	BIK
	3.49678e-27	0.35366	0.418	0.291	8.06393e-23	0	TRAC
	4.5349e-27	-0.371732	0.775	0.834	1.04579e-22	0	PCED1B-AS1
	4.98171e-27	-0.341074	0.178	0.287	1.14883e-22	0	PTPN4
	6.81107e-27	0.328025	0.566	0.436	1.5707e-22	0	PSMB3
	7.36308e-27	0.448162	0.457	0.341	1.698e-22	0	RAB9A
	8.35596e-27	0.301999	0.721	0.609	1.92697e-22	0	CAP1
	1.03345e-26	0.325182	0.646	0.518	2.38324e-22	0	AKNA
	1.21433e-26	0.296817	0.307	0.196	2.80036e-22	0	GNA13
	1.5112e-26	0.360615	0.281	0.157	3.48498e-22	0	LPAR2
	1.80769e-26	0.30979	0.282	0.177	4.1687e-22	0	GALNT11
	2.75427e-26	-0.46959	0.052	0.126	6.35162e-22	0	KLRC2
	2.79034e-26	0.27749	0.372	0.271	6.43479e-22	0	ZBTB38
	4.01827e-26	0.281856	0.226	0.13	9.26654e-22	0	N4BP1
	4.15962e-26	0.28861	0.646	0.546	9.5925e-22	0	PDCD4
	4.72046e-26	0.258495	0.232	0.14	1.08859e-21	0	BAK1
	6.17115e-26	0.309691	0.488	0.362	1.42313e-21	0	RBX1
	7.63451e-26	0.312676	0.26	0.146	1.76059e-21	0	TYMP
	8.5029e-26	0.270406	0.618	0.506	1.96085e-21	0	BRK1
	8.66544e-26	0.29456	0.709	0.604	1.99834e-21	0	DDX24
	9.07026e-26	0.335606	0.432	0.298	2.09169e-21	0	RAB27A
	9.11226e-26	-0.330332	0.64	0.731	2.10138e-21	0	GPSM3
	1.25054e-25	0.304435	0.414	0.299	2.88386e-21	0	POLR2A
	1.29319e-25	0.302962	0.428	0.314	2.98223e-21	0	TOP1
	1.50339e-25	0.25509	0.841	0.765	3.46697e-21	0	UBL5
	1.53452e-25	0.319826	0.573	0.455	3.53877e-21	0	CSTB
	2.3488e-25	0.293583	0.3	0.194	5.41658e-21	0	RABIF
	2.81974e-25	0.263662	0.32	0.196	6.5026e-21	0	STX11
	3.35244e-25	-0.306131	0.057	0.141	7.73105e-21	0	PTGDR
	3.77126e-25	0.348986	0.326	0.199	8.69691e-21	0	APOBEC3C
	3.9114e-25	0.304781	0.217	0.111	9.02009e-21	0	TRAF3
	5.14489e-25	0.264377	0.17	0.076	1.18646e-20	0	ACP5
	5.62547e-25	0.299533	0.335	0.232	1.29729e-20	0	BNIP3L
	6.32085e-25	0.286914	0.491	0.37	1.45765e-20	0	RBM4
	6.42308e-25	-0.328125	0.037	0.114	1.48123e-20	0	CES1
	6.54411e-25	-0.294528	0.116	0.212	1.50914e-20	0	ELF2
	7.07332e-25	0.269748	0.165	0.073	1.63118e-20	0	PLCG2
	8.58769e-25	0.325225	0.245	0.13	1.98041e-20	0	FAM160B1
	8.87845e-25	0.277228	0.197	0.108	2.04746e-20	0	ATP6V1B2
	9.60047e-25	-0.354294	0.201	0.324	2.21397e-20	0	SNHG9
	9.93244e-25	0.295342	0.443	0.334	2.29052e-20	0	MOB1A
	1.23328e-24	0.331445	0.255	0.145	2.84406e-20	0	LRMP
	1.42592e-24	0.263353	0.226	0.125	3.28831e-20	0	TESC
	1.48432e-24	0.311477	0.498	0.376	3.42299e-20	0	CAPZA1
	1.56882e-24	0.297773	0.381	0.266	3.61785e-20	0	ARPP19
	1.84612e-24	0.304803	0.511	0.38	4.25734e-20	0	ELOVL5
	2.09449e-24	0.282529	0.32	0.195	4.83009e-20	0	UBE2S
	2.98069e-24	0.297963	0.453	0.326	6.87377e-20	0	VDAC1
	3.07919e-24	0.266108	0.533	0.416	7.10091e-20	0	OPTN
	3.30393e-24	-0.52273	0.293	0.387	7.6192e-20	0	NOSIP
	4.94249e-24	0.291635	0.379	0.271	1.13979e-19	0	AP3S1
	5.07947e-24	-0.263807	0.202	0.302	1.17138e-19	0	PSIP1
	5.20383e-24	-0.276446	0.044	0.12	1.20005e-19	0	THEMIS2
	5.32373e-24	0.274264	0.276	0.177	1.22771e-19	0	KDM2B
	5.80142e-24	0.305705	0.293	0.186	1.33787e-19	0	PAG1
	6.15632e-24	0.278446	0.259	0.158	1.41971e-19	0	MT1F
	7.22676e-24	0.272837	0.236	0.136	1.66656e-19	0	C14orf119
	7.49904e-24	0.283073	0.233	0.15	1.72935e-19	0	UHRF2
	8.63998e-24	0.326061	0.376	0.246	1.99247e-19	0	SKIL
	1.02682e-23	0.274752	0.227	0.129	2.36796e-19	0	RAB35
	1.04335e-23	-0.31277	0.416	0.519	2.40607e-19	0	TRA2B
	1.23688e-23	0.288351	0.485	0.375	2.85237e-19	0	GLUD1
	1.26434e-23	0.303919	0.602	0.485	2.9157e-19	0	RNF149
	1.27399e-23	-0.25452	0.114	0.203	2.93794e-19	0	ZCCHC7
	1.32237e-23	0.316635	0.552	0.412	3.04953e-19	0	PPP1R16B
	2.22224e-23	-0.266658	0.12	0.207	5.1247e-19	0	BABAM2
	2.32911e-23	0.272659	0.429	0.316	5.37115e-19	0	PSTPIP1
	3.02346e-23	-0.369987	0.321	0.44	6.97241e-19	0	PPP3CC
	3.43632e-23	0.302565	0.237	0.13	7.92449e-19	0	EOMES
	3.86589e-23	0.291906	0.536	0.415	8.91512e-19	0	PSMD8
	3.89095e-23	-0.28342	0.267	0.375	8.97293e-19	0	TRBC1
	4.13019e-23	-0.346176	0.409	0.522	9.52463e-19	0	PNISR
	4.24982e-23	0.313403	0.433	0.314	9.8005e-19	0	ARAP2
	4.75313e-23	0.25422	0.388	0.281	1.09612e-18	0	DERL1
	5.35605e-23	0.294264	0.239	0.138	1.23516e-18	0	GLCCI1
	5.53023e-23	0.302286	0.352	0.224	1.27533e-18	0	MIR4435-2HG
	6.54252e-23	0.305495	0.598	0.481	1.50877e-18	0	RHOG
	6.94807e-23	0.266741	0.689	0.591	1.60229e-18	0	CBLB
	9.15846e-23	0.259525	0.268	0.17	2.11203e-18	0	DYNLRB1
	9.4614e-23	0.285619	0.397	0.287	2.18189e-18	0	CSNK1D
	1.12193e-22	0.261931	0.466	0.362	2.58728e-18	0	IDI1
	1.49322e-22	-0.287573	0.294	0.411	3.44352e-18	0	MCUB
	1.53094e-22	0.275183	0.258	0.156	3.53051e-18	0	NANS
	1.6285e-22	-0.303183	0.436	0.549	3.75549e-18	0	LAMTOR4
	1.64233e-22	-0.303931	0.101	0.2	3.78737e-18	0	CCDC18-AS1
	1.82255e-22	0.267531	0.568	0.465	4.20299e-18	0	HNRNPUL1
	1.99452e-22	-0.361986	0.226	0.319	4.59955e-18	0	MYO1F
	2.16603e-22	-0.305818	0.108	0.198	4.99508e-18	0	TFDP2
	2.37491e-22	0.279483	0.483	0.366	5.47678e-18	0	IDH2
	2.99629e-22	0.271016	0.52	0.398	6.90975e-18	0	UBE2N
	3.32969e-22	0.316857	0.544	0.405	7.67861e-18	0	ARID5A
	3.88872e-22	0.260282	0.38	0.276	8.96778e-18	0	AKIRIN1
	3.93488e-22	-0.256512	0.084	0.165	9.07424e-18	0	AC245407.2
	4.84912e-22	0.276038	0.467	0.363	1.11825e-17	0	UBE2L6
	4.90479e-22	0.257985	0.337	0.241	1.13109e-17	0	GLS
	4.93755e-22	-0.625045	0.145	0.244	1.13865e-17	0	XCL1
	6.83199e-22	0.323012	0.589	0.461	1.57552e-17	0	GNAS
	7.9394e-22	0.254939	0.405	0.303	1.83091e-17	0	RPP21
	9.41487e-22	0.278579	0.199	0.106	2.17116e-17	0	CKAP2
	9.4594e-22	0.292907	0.51	0.397	2.18143e-17	0	PDE3B
	1.15604e-21	0.28095	0.281	0.174	2.66594e-17	0	DUSP10
	1.40937e-21	0.262709	0.354	0.253	3.25015e-17	0	STAU1
	1.53862e-21	-0.445564	0.913	0.92	3.54822e-17	0	DUSP1
	1.54156e-21	0.266051	0.568	0.461	3.55499e-17	0	STRAP
	1.75999e-21	-0.364457	0.04	0.102	4.05872e-17	0	BAG3
	1.93367e-21	0.271403	0.55	0.436	4.45923e-17	0	CIAO2B
	2.15282e-21	0.277642	0.274	0.17	4.96463e-17	0	METRNL
	2.50367e-21	-0.40219	0.48	0.573	5.7737e-17	0	NDFIP1
	2.68715e-21	0.406518	0.754	0.656	6.19683e-17	0	LGALS1
	3.04956e-21	-0.252643	0.163	0.25	7.0326e-17	0	CRBN
	3.41813e-21	0.347967	0.318	0.201	7.88255e-17	0	SUPT3H
	3.67983e-21	0.257773	0.17	0.086	8.48606e-17	0	PHTF1
	4.46103e-21	0.277355	0.117	0.05	1.02876e-16	0	DKK3
	5.27178e-21	0.283149	0.257	0.157	1.21572e-16	0	DUSP5
	6.5069e-21	-0.339585	0.119	0.218	1.50056e-16	0	SMYD3
	7.01597e-21	0.25153	0.107	0.043	1.61795e-16	0	FILIP1L
	7.45438e-21	0.253121	0.417	0.308	1.71905e-16	0	ELL2
	8.31661e-21	0.25684	0.188	0.106	1.91789e-16	0	GBP4
	8.85818e-21	0.255666	0.37	0.286	2.04278e-16	0	TRIM22
	9.61155e-21	0.362082	0.513	0.403	2.21652e-16	0	SELPLG
	9.66586e-21	-0.298624	0.135	0.226	2.22904e-16	0	FBXO32
	1.14029e-20	-0.621837	0.194	0.29	2.62961e-16	0	SPON2
	1.5529e-20	-0.323088	0.167	0.261	3.58115e-16	0	AC092821.3
	1.612e-20	-0.424021	0.138	0.226	3.71743e-16	0	CCR7
	1.69613e-20	-0.316557	0.26	0.37	3.91144e-16	0	MPHOSPH8
	1.83658e-20	0.254235	0.667	0.569	4.23534e-16	0	PSMB8
	1.83788e-20	-0.254016	0.139	0.224	4.23833e-16	0	PTPN6
	1.84835e-20	0.259703	0.512	0.41	4.26247e-16	0	MAGOH
	1.91277e-20	0.255505	0.869	0.801	4.41104e-16	0	SUMO2
	2.19926e-20	0.25823	0.698	0.601	5.0717e-16	0	HLA-F
	2.88575e-20	0.290588	0.612	0.506	6.65483e-16	0	IQGAP1
	3.27503e-20	-0.346248	0.31	0.434	7.55254e-16	0	XBP1
	3.87822e-20	-0.25635	0.213	0.301	8.94357e-16	0	USP3
	4.2745e-20	-0.658983	0.308	0.397	9.85742e-16	0	LTB
	4.27743e-20	0.258313	0.384	0.276	9.86417e-16	0	PSMB2
	5.38389e-20	-0.304804	0.514	0.598	1.24158e-15	0	EIF3L
	5.51436e-20	-0.297016	0.196	0.29	1.27167e-15	0	PXN
	5.98982e-20	0.254965	0.583	0.487	1.38131e-15	0	TMEM50A
	7.69358e-20	-0.335333	0.234	0.334	1.77422e-15	0	TPST2
	7.75664e-20	0.261586	0.233	0.137	1.78876e-15	0	HCP5
	9.26814e-20	0.317287	0.326	0.211	2.13733e-15	0	CMTM7
	9.88443e-20	0.265635	0.512	0.394	2.27945e-15	0	ATP6V0B
	1.16135e-19	-0.291654	0.153	0.243	2.67819e-15	0	TRG-AS1
	1.19044e-19	0.285025	0.351	0.24	2.74528e-15	0	ORAI1
	1.29029e-19	0.278801	0.441	0.335	2.97553e-15	0	SLC7A5
	1.36787e-19	0.27168	0.501	0.396	3.15445e-15	0	WSB1
	1.46174e-19	0.262259	0.615	0.513	3.37092e-15	0	ATP5MF
	1.60446e-19	0.255225	0.599	0.499	3.70004e-15	0	NDUFA6
	1.83465e-19	0.325891	0.497	0.377	4.23088e-15	0	ATP2B1
	1.88913e-19	-0.26944	0.112	0.195	4.35653e-15	0	SH3BP5
	1.94773e-19	-0.337365	0.493	0.587	4.49166e-15	0	CELF2
	2.00816e-19	0.306724	0.43	0.31	4.63102e-15	0	IFRD1
	3.14592e-19	0.257138	0.662	0.573	7.25481e-15	0	NDUFB8
	3.88478e-19	-0.260714	0.575	0.641	8.95869e-15	0	LIMD2
	4.43838e-19	0.357424	0.271	0.178	1.02353e-14	0	CCL3
	5.14681e-19	-0.348551	0.206	0.308	1.18691e-14	0	KLF12
	5.48171e-19	-0.259947	0.261	0.352	1.26414e-14	0	SNRPA
	5.75747e-19	-0.322722	0.447	0.549	1.32773e-14	0	SBDS
	6.41783e-19	-0.6781	0.039	0.102	1.48002e-14	0	TRGV9
	6.52252e-19	0.262239	0.468	0.344	1.50416e-14	0	CMC1
	6.86241e-19	-0.303024	0.161	0.262	1.58254e-14	0	STK38
	8.77268e-19	0.27755	0.427	0.322	2.02307e-14	0	MOB4
	1.58931e-18	-0.289474	0.281	0.382	3.6651e-14	0	SCML4
	1.68242e-18	0.310746	0.272	0.167	3.87982e-14	0	NFKB2
	1.91794e-18	0.268476	0.258	0.156	4.42297e-14	0	FAM118A
	2.6263e-18	-0.324947	0.203	0.303	6.05652e-14	0	PRKCB
	4.39434e-18	-0.256881	0.149	0.225	1.01338e-13	0	ERN1
	7.06525e-18	-0.278889	0.125	0.204	1.62932e-13	0	TBX21
	8.68525e-18	0.253511	0.682	0.575	2.00291e-13	0	EML4
	1.11135e-17	0.281409	0.416	0.312	2.56289e-13	0	MAT2B
	1.26213e-17	-0.257217	0.517	0.591	2.9106e-13	0	EIF4B
	1.33811e-17	-0.253343	0.115	0.188	3.08582e-13	0	AC012615.1
	1.47651e-17	0.304626	0.204	0.135	3.40498e-13	0	TRMO
	2.20738e-17	-0.250024	0.128	0.207	5.09045e-13	0	FAM172A
	2.32004e-17	-0.251986	0.105	0.19	5.35025e-13	0	AC243960.1
	6.10444e-17	0.262016	0.179	0.095	1.40775e-12	0	ACOT9
	6.69066e-17	-0.296795	0.185	0.284	1.54293e-12	0	SRPK2
	7.20823e-17	0.256812	0.279	0.187	1.66229e-12	0	SMS
	2.79142e-16	0.257151	0.328	0.251	6.43729e-12	0	CNIH1
	6.70507e-16	0.276241	0.445	0.351	1.54626e-11	0	CNOT2
	7.20541e-16	-0.527105	0.498	0.581	1.66164e-11	0	GADD45B
	8.03513e-16	0.254742	0.421	0.323	1.85298e-11	0	ZBTB1
	8.8374e-16	0.261097	0.271	0.177	2.03799e-11	0	ZPR1
	1.0227e-15	0.29737	0.237	0.149	2.35846e-11	0	CD82
	1.34825e-15	0.265252	0.361	0.265	3.10921e-11	0	DHX36
	1.42771e-15	-0.283262	0.252	0.343	3.29244e-11	0	SYTL1
	2.05108e-15	0.265493	0.288	0.191	4.72999e-11	0	LINC-PINT
	2.22009e-15	0.265279	0.385	0.282	5.11974e-11	0	INSIG1
	2.4682e-15	-0.321506	0.162	0.224	5.69192e-11	0	RHOB
	4.01388e-15	0.271196	0.426	0.314	9.25641e-11	0	NFE2L2
	5.21018e-15	-0.283625	0.237	0.328	1.20152e-10	0	AC026979.2
	6.53153e-15	0.28866	0.408	0.294	1.50624e-10	0	IFI27L2
	7.39283e-15	-0.273347	0.195	0.283	1.70486e-10	0	MAML2
	1.03247e-14	0.269862	0.623	0.517	2.38099e-10	0	UBE2B
	1.0402e-14	-0.256235	0.181	0.273	2.39881e-10	0	TTC3
	1.56126e-14	0.279131	0.293	0.201	3.60041e-10	0	RASGRP1
	1.6089e-14	0.26868	0.432	0.337	3.71028e-10	0	STOM
	3.90441e-14	-0.320046	0.545	0.61	9.00396e-10	0	CD247
	7.28498e-14	0.333552	0.447	0.363	1.67999e-09	0	RPS27L
	1.72975e-13	0.260114	0.637	0.546	3.98898e-09	0	UQCR10
	1.81754e-13	-0.252019	0.151	0.231	4.19142e-09	0	RGS19
	3.19904e-13	-0.317391	0.574	0.63	7.3773e-09	0	GAS5
	4.13263e-13	-0.412074	0.154	0.237	9.53027e-09	0	XCL2
	5.37933e-13	-0.455153	0.842	0.871	1.24053e-08	0	JUN
	1.67631e-12	-0.252421	0.114	0.178	3.86574e-08	0	PATL2
	2.20685e-12	0.251526	0.587	0.503	5.08921e-08	0	PITPNC1
	3.48274e-12	-0.309051	0.254	0.354	8.03155e-08	0	SAMHD1
	7.4985e-12	-0.271672	0.112	0.176	1.72923e-07	0	MCTP2
	1.5966e-11	-0.393512	0.137	0.206	3.68193e-07	0	CLIC3
	2.19003e-11	-0.295552	0.351	0.44	5.05042e-07	0	TBC1D10C
	2.42653e-11	-0.296442	0.171	0.215	5.59581e-07	0	ZFAND2A
	2.93895e-11	-0.327924	0.632	0.67	6.7775e-07	0	HMGN2
	8.73166e-11	0.260009	0.526	0.445	2.01361e-06	0	MAP3K8
	1.22478e-10	-0.270897	0.382	0.472	2.82446e-06	0	MGAT4A
	1.70076e-10	-0.255349	0.958	0.944	3.92212e-06	0	PABPC1
	2.17782e-10	-0.798853	0.17	0.223	5.02227e-06	0	NR4A1
	4.86291e-10	-0.267062	0.371	0.444	1.12143e-05	0	ID2
	7.4434e-10	-2.12475	0.148	0.181	1.71652e-05	0	HSPA1A
	8.6519e-10	-0.258544	0.208	0.284	1.99522e-05	0	DPYD
	2.32781e-09	-0.280524	0.233	0.316	5.36816e-05	0	FKBP11
	2.39899e-09	-0.271696	0.374	0.451	5.5323e-05	0	ANKRD44
	6.63439e-09	-0.28357	0.495	0.562	0.000152996	0	ARHGAP15
	7.40783e-09	-1.26344	0.12	0.16	0.000170832	0	HSPA1B
	3.94401e-08	0.295174	0.419	0.357	0.000909528	0	SRRT
	4.38761e-08	-0.384822	0.382	0.427	0.00101183	0	FOSB
	4.43592e-08	-0.422501	0.441	0.501	0.00102297	0	TUBB
	9.19096e-07	-0.298611	0.476	0.495	0.0211953	0	ZEB2
	3.41976e-06	-0.366378	0.288	0.336	0.0788631	0	HSPB1
	5.43189e-06	-0.254371	0.908	0.87	0.125265	0	HSP90AA1
	0.00280602	-0.298762	0.584	0.59	1	0	HIST1H4C
	0.00597385	-0.304515	0.614	0.607	1	0	MT-ATP8
	0.00943441	-0.298748	0.756	0.745	1	0	IER2
	0	1.38019	1	0.995	0	1	FTH1
	0	1.06604	0.968	0.764	0	1	EZR
	2.37752e-278	1.15844	0.911	0.559	5.4828e-274	1	RGCC
	2.80086e-267	1.00939	0.993	0.952	6.45905e-263	1	VIM
	6.5127e-235	1.19041	0.846	0.456	1.50189e-230	1	LMNA
	2.33291e-232	0.969106	0.891	0.584	5.37993e-228	1	FAM177A1
	2.34041e-225	0.617793	0.998	0.986	5.39722e-221	1	BTG1
	1.05539e-220	0.674431	0.996	0.97	2.43383e-216	1	ZFP36L2
	1.19146e-208	0.926087	0.799	0.452	2.74763e-204	1	GABARAPL1
	2.84948e-205	-1.89229	0.021	0.3	6.57118e-201	1	FGFBP2
	8.75154e-203	0.717332	0.997	0.957	2.01819e-198	1	ZFP36
	2.98742e-202	0.764693	0.949	0.721	6.88928e-198	1	MCL1
	1.30499e-197	-1.18009	0.491	0.751	3.00944e-193	1	GZMH
	5.8277e-179	0.737363	0.911	0.574	1.34393e-174	1	CREM
	8.62368e-178	0.8358	0.937	0.737	1.98871e-173	1	TUBA4A
	5.08815e-177	0.649408	0.988	0.94	1.17338e-172	1	PABPC1
	3.71949e-174	1.06878	0.744	0.433	8.57752e-170	1	IL7R
	2.26507e-173	0.513224	0.994	0.963	5.22348e-169	1	SARAF
	4.73225e-173	0.809224	0.918	0.69	1.09131e-168	1	SLC2A3
	1.34654e-166	0.964574	0.698	0.419	3.10525e-162	1	CD55
	1.6224e-159	0.695548	0.983	0.901	3.74142e-155	1	FOS
	2.48218e-155	-0.813309	0.958	0.898	5.72417e-151	1	NKG7
	1.36249e-154	0.751385	0.891	0.674	3.14205e-150	1	YPEL5
	2.87288e-142	0.612953	0.924	0.751	6.62514e-138	1	LEPROTL1
	1.79153e-136	-1.48294	0.442	0.668	4.13144e-132	1	TXNIP
	4.54753e-136	0.634787	0.911	0.751	1.04871e-131	1	SRSF2
	1.75166e-129	0.89804	0.565	0.261	4.03951e-125	1	GPR183
	1.04584e-125	0.746912	0.747	0.508	2.41181e-121	1	REL
	6.31065e-125	-2.40283	0.08	0.301	1.4553e-120	1	GNLY
	4.76817e-124	0.576282	0.943	0.797	1.09959e-119	1	CD44
	8.23326e-124	0.741992	0.582	0.255	1.89867e-119	1	CDKN1A
	4.17043e-120	0.698852	0.882	0.661	9.61744e-116	1	NR4A2
	6.04934e-120	0.842266	0.407	0.146	1.39504e-115	1	BACH2
	2.82088e-116	0.629643	0.808	0.561	6.50524e-112	1	ZNF331
	4.33693e-116	0.512577	0.98	0.931	1.00014e-111	1	S100A10
	8.1854e-115	-0.381802	0.996	0.998	1.88763e-110	1	HLA-C
	1.97198e-114	0.602645	0.904	0.779	4.54758e-110	1	CD7
	1.57442e-113	-0.740154	0.039	0.222	3.63076e-109	1	ADGRG1
	6.0812e-112	0.97302	0.402	0.162	1.40239e-107	1	CCR7
	1.96967e-110	0.540106	0.823	0.61	4.54225e-106	1	HSPE1
	1.64084e-105	0.549651	0.727	0.438	3.78395e-101	1	PDE4B
	7.38984e-105	0.551141	0.776	0.538	1.70417e-100	1	PLP2
	8.7913e-104	0.382774	0.997	0.953	2.02736e-99	1	SRGN
	1.4167e-100	0.546682	0.881	0.698	3.26704e-96	1	SELENOK
	1.15075e-96	0.550478	0.798	0.577	2.65374e-92	1	RNF19A
	5.95227e-96	0.606675	0.546	0.276	1.37265e-91	1	NR4A3
	1.12671e-95	0.612388	0.647	0.386	2.59831e-91	1	PIM3
	2.61776e-95	0.603629	0.715	0.443	6.03681e-91	1	CSRNP1
	1.08945e-93	0.437463	0.941	0.804	2.51238e-89	1	LDHA
	4.65846e-93	0.710489	0.908	0.806	1.07429e-88	1	ANXA1
	8.16258e-93	0.54785	0.297	0.108	1.88237e-88	1	SLC16A3
	6.92471e-92	-0.473813	0.991	0.992	1.59691e-87	1	PFN1
	8.18234e-92	0.485779	0.902	0.745	1.88693e-87	1	CALM2
	2.23941e-89	0.480966	0.821	0.624	5.1643e-85	1	H2AFZ
	2.47413e-88	0.513814	0.941	0.856	5.70559e-84	1	TAGLN2
	3.90789e-88	0.612169	0.65	0.397	9.01198e-84	1	TPM4
	1.43567e-87	1.13778	0.405	0.179	3.3108e-83	1	XCL1
	1.84499e-86	0.627602	0.449	0.209	4.25474e-82	1	KDM6B
	9.61525e-85	-0.411087	0.994	0.997	2.21737e-80	1	MT-CO3
	2.03662e-83	0.503298	0.763	0.512	4.69665e-79	1	TUBB4B
	2.59805e-83	0.507921	0.657	0.426	5.99136e-79	1	HSPD1
	5.73408e-83	0.44078	0.976	0.856	1.32234e-78	1	DUSP2
	5.93776e-83	0.629486	0.745	0.538	1.36931e-78	1	ZFP36L1
	2.28448e-81	0.584043	0.557	0.328	5.26825e-77	1	SLC7A5
	1.2891e-80	0.60934	0.647	0.403	2.9728e-76	1	MYADM
	2.59389e-80	0.519565	0.954	0.898	5.98177e-76	1	CRIP1
	1.48308e-78	0.517917	0.786	0.608	3.42013e-74	1	STK17A
	7.43871e-78	0.488068	0.676	0.441	1.71544e-73	1	ATP1B3
	8.692e-78	0.521864	0.627	0.408	2.00446e-73	1	ARID5A
	1.06903e-76	-0.4526	0.006	0.119	2.46529e-72	1	PRSS23
	6.46613e-76	0.551314	0.546	0.337	1.49116e-71	1	USP36
	1.57794e-75	0.544049	0.396	0.186	3.63889e-71	1	RARA
	2.31033e-75	0.824495	0.523	0.341	5.32785e-71	1	LINC01871
	3.0499e-75	-0.755335	0.031	0.172	7.03337e-71	1	FCGR3A
	3.551e-75	0.554413	0.462	0.244	8.18896e-71	1	IL21R
	4.88358e-75	0.664824	0.302	0.105	1.1262e-70	1	CRIP2
	6.12914e-75	0.507734	0.822	0.626	1.41344e-70	1	RHOH
	8.00029e-74	0.543849	0.475	0.245	1.84495e-69	1	TUBB2A
	3.50898e-73	0.496846	0.186	0.041	8.09205e-69	1	SMIM3
	6.61459e-73	0.540801	0.685	0.473	1.52539e-68	1	SH2D2A
	1.12106e-72	-0.506585	0.873	0.913	2.58528e-68	1	RPL13A
	6.23689e-72	0.438731	0.695	0.491	1.43829e-67	1	VPS37B
	2.64238e-71	0.540914	0.574	0.362	6.09359e-67	1	SERPINB9
	4.07618e-71	-0.575547	0.501	0.666	9.40008e-67	1	PSMB9
	4.5202e-71	0.505667	0.57	0.352	1.0424e-66	1	PRNP
	1.2851e-70	0.505487	0.513	0.305	2.96358e-66	1	ELL2
	1.60237e-70	-0.461584	0.011	0.127	3.69523e-66	1	RAP1GAP2
	1.62932e-70	0.517765	0.406	0.204	3.75737e-66	1	SYPL1
	2.23247e-70	0.53784	0.456	0.263	5.14829e-66	1	GPCPD1
	1.05079e-69	0.459301	0.736	0.56	2.42323e-65	1	EMD
	1.69225e-69	0.413903	0.154	0.027	3.9025e-65	1	PLAUR
	3.39945e-68	0.548681	0.708	0.52	7.83946e-64	1	S100A11
	6.62168e-68	0.256381	1	0.997	1.52703e-63	1	PTMA
	1.62738e-66	-0.541879	0.09	0.235	3.7529e-62	1	FCRL6
	3.20712e-66	-0.251186	1	1	7.39595e-62	1	TMSB10
	4.95445e-66	0.447365	0.644	0.447	1.14255e-61	1	ISCA1
	6.79404e-66	-0.627606	0.539	0.676	1.56677e-61	1	HLA-DPB1
	8.03452e-66	-0.373052	0.991	0.916	1.85284e-61	1	CCL5
	1.20503e-65	0.457333	0.729	0.561	2.77892e-61	1	HIST1H4C
	8.9946e-65	-0.413467	0.799	0.861	2.07425e-60	1	LSP1
	2.43636e-64	-0.75371	0.124	0.29	5.6185e-60	1	SPON2
	2.92539e-64	-0.505889	0.042	0.168	6.74623e-60	1	S1PR5
	1.86934e-63	0.346865	0.976	0.901	4.31089e-59	1	CXCR4
	3.09209e-63	0.526073	0.645	0.448	7.13068e-59	1	P2RY8
	3.74093e-63	0.579545	0.714	0.526	8.62695e-59	1	GADD45B
	2.832e-62	0.250861	0.998	0.989	6.53087e-58	1	GAPDH
	3.86907e-62	-0.667402	0.546	0.681	8.92245e-58	1	HMGN2
	7.43911e-62	-0.481529	0.653	0.779	1.71553e-57	1	EVL
	2.11066e-61	-0.440445	1	0.999	4.8674e-57	1	ACTB
	3.97596e-61	-1.09603	0.034	0.153	9.16897e-57	1	TYROBP
	6.1928e-61	0.473728	0.655	0.44	1.42812e-56	1	TNFRSF1B
	1.42194e-60	0.487285	0.494	0.301	3.27914e-56	1	AL135905.2
	5.23178e-60	0.510939	0.463	0.265	1.2065e-55	1	FOSL2
	1.55504e-59	0.560614	0.462	0.256	3.58608e-55	1	CXCR3
	2.74695e-59	0.483507	0.441	0.24	6.33474e-55	1	PFKFB3
	3.45906e-59	-0.736783	0.615	0.706	7.97694e-55	1	HLA-DPA1
	9.15144e-59	0.480314	0.659	0.452	2.11041e-54	1	JUND
	1.21179e-58	-0.470256	0.91	0.931	2.79451e-54	1	CD52
	5.1696e-58	-0.286601	0.984	0.99	1.19216e-53	1	RPL37A
	2.23516e-57	0.56249	0.718	0.536	5.1545e-53	1	SQSTM1
	3.48601e-57	0.516586	0.462	0.261	8.0391e-53	1	OASL
	2.68058e-56	0.442603	0.666	0.462	6.18169e-52	1	SAMSN1
	4.04636e-56	0.43273	0.735	0.584	9.33132e-52	1	IDS
	4.44263e-56	0.446468	0.562	0.358	1.02452e-51	1	PBX4
	6.12769e-55	0.511639	0.5	0.31	1.41311e-50	1	PPP1CB
	6.41576e-55	-0.454957	0.842	0.887	1.47954e-50	1	CORO1A
	1.21848e-54	-0.337747	0.991	0.992	2.80993e-50	1	RPL21
	1.33702e-54	0.513914	0.333	0.161	3.08331e-50	1	YBX3
	2.25376e-54	0.424525	0.59	0.389	5.19739e-50	1	SLC38A2
	2.66936e-54	-0.522581	0.275	0.442	6.15581e-50	1	TBC1D10C
	4.09912e-53	0.3474	0.191	0.064	9.45297e-49	1	FXYD2
	1.04273e-52	0.33943	0.796	0.661	2.40463e-48	1	SPOCK2
	1.11009e-52	0.473629	0.3	0.141	2.55999e-48	1	ZHX2
	3.10391e-52	0.283573	0.936	0.798	7.15792e-48	1	TNFAIP3
	9.63941e-52	0.452848	0.619	0.442	2.22294e-47	1	SYAP1
	1.10243e-51	-0.49101	0.436	0.558	2.54232e-47	1	BIN2
	1.27862e-51	-0.999048	0.273	0.41	2.94863e-47	1	HLA-DRA
	1.7377e-51	-0.37119	0.017	0.107	4.00731e-47	1	CES1
	3.8398e-51	0.341787	0.21	0.087	8.85497e-47	1	SLC39A8
	6.61037e-51	0.428377	0.344	0.19	1.52442e-46	1	S1PR4
	1.08686e-50	0.391565	0.772	0.605	2.50641e-46	1	EIF4G2
	1.13071e-50	-0.52079	0.233	0.404	2.60754e-46	1	PRDM1
	5.49621e-50	0.36364	0.406	0.241	1.26748e-45	1	BICDL1
	2.62811e-49	0.311275	0.959	0.911	6.06069e-45	1	YWHAZ
	3.03107e-49	-0.414739	0.048	0.152	6.98995e-45	1	TTC38
	5.78633e-49	0.481132	0.469	0.286	1.33439e-44	1	BIRC3
	5.95168e-49	0.314064	0.787	0.604	1.37252e-44	1	BRD2
	2.84631e-48	0.454668	0.5	0.315	6.56388e-44	1	NFE2L2
	5.46449e-48	0.500592	0.365	0.216	1.26017e-43	1	NINJ1
	4.94297e-47	0.545158	0.398	0.221	1.1399e-42	1	CHMP1B
	5.57256e-47	-0.338538	0.916	0.939	1.28509e-42	1	MYL12A
	9.28222e-47	0.399884	0.319	0.167	2.14057e-42	1	SC5D
	1.32763e-46	0.374261	0.272	0.128	3.06166e-42	1	TRAF4
	2.37799e-46	0.399299	0.323	0.167	5.48389e-42	1	LPAR2
	3.61299e-46	0.445312	0.254	0.119	8.33192e-42	1	SATB1
	4.50553e-46	0.287713	0.127	0.034	1.03902e-41	1	CTH
	6.78957e-46	0.311469	0.165	0.058	1.56574e-41	1	LSR
	1.30026e-45	0.27421	0.935	0.84	2.99853e-41	1	HSP90AB1
	2.04383e-45	0.382405	0.612	0.444	4.71327e-41	1	SLC3A2
	2.7741e-45	0.364103	0.355	0.2	6.39736e-41	1	PLK3
	7.17702e-45	0.374389	0.514	0.334	1.65509e-40	1	RELB
	1.10423e-44	-0.420031	0.788	0.837	2.54646e-40	1	ITGB2
	1.64162e-44	0.528029	0.548	0.37	3.78573e-40	1	TSPYL2
	2.3945e-44	0.535569	0.251	0.12	5.52195e-40	1	AL133415.1
	3.21759e-44	-0.408148	0.661	0.753	7.42007e-40	1	PLAAT4
	3.24519e-44	0.432358	0.404	0.245	7.48374e-40	1	ARL4A
	4.40912e-44	0.38915	0.361	0.194	1.01679e-39	1	CYSTM1
	6.73983e-44	-0.474357	0.297	0.447	1.55427e-39	1	PSMB10
	9.29239e-44	0.268215	0.988	0.95	2.14292e-39	1	JUNB
	1.60044e-43	-0.452092	0.12	0.247	3.69077e-39	1	LINC00861
	1.65719e-43	0.387089	0.718	0.583	3.82166e-39	1	EML4
	3.83053e-43	0.407465	0.685	0.518	8.83358e-39	1	HERPUD2
	6.33826e-42	0.312589	0.114	0.021	1.46167e-37	1	LYPD3
	6.67703e-42	0.342172	0.431	0.281	1.53979e-37	1	AKIRIN1
	6.90489e-42	-0.463752	0.259	0.387	1.59234e-37	1	SYNE1
	8.90035e-42	0.348289	0.813	0.699	2.05251e-37	1	PGK1
	1.00898e-41	0.334872	0.292	0.158	2.32682e-37	1	ABCG1
	1.04345e-41	0.373598	0.193	0.074	2.4063e-37	1	BIK
	2.40247e-41	0.397385	0.583	0.418	5.54033e-37	1	ATP1A1
	6.89368e-41	0.784337	0.343	0.188	1.58975e-36	1	XCL2
	8.15728e-41	0.305867	0.865	0.751	1.88115e-36	1	SLC25A3
	3.61702e-40	0.326623	0.653	0.471	8.3412e-36	1	DYNLL1
	5.87228e-40	0.392879	0.557	0.419	1.35421e-35	1	CHD2
	9.25781e-40	-0.367611	0.903	0.904	2.13494e-35	1	CTSW
	1.37164e-39	0.375521	0.602	0.443	3.16314e-35	1	SDCBP
	1.80369e-39	0.364289	0.463	0.291	4.1595e-35	1	PHLDA1
	2.68267e-39	0.366679	0.416	0.257	6.1865e-35	1	SKIL
	3.80262e-39	0.420544	0.373	0.208	8.76922e-35	1	PNP
	5.58621e-39	-0.639809	0.661	0.775	1.28823e-34	1	CCL4
	1.34247e-38	-0.273957	0.95	0.962	3.09586e-34	1	PPDPF
	1.64873e-38	0.345966	0.303	0.162	3.80215e-34	1	NANS
	3.48319e-38	-0.481831	0.506	0.661	8.03258e-34	1	GZMB
	4.67837e-38	0.318855	0.198	0.082	1.07888e-33	1	SNAI3
	5.35217e-38	0.439151	0.387	0.25	1.23426e-33	1	ALG13
	5.37461e-38	0.378925	0.561	0.4	1.23944e-33	1	PTGER4
	1.51006e-37	0.300812	0.642	0.451	3.48234e-33	1	JPT1
	2.06768e-37	0.345999	0.582	0.42	4.76828e-33	1	SURF4
	2.83093e-37	0.389337	0.522	0.352	6.5284e-33	1	SNHG12
	4.36682e-37	0.422922	0.514	0.376	1.00703e-32	1	SNHG16
	6.7176e-37	0.390405	0.16	0.057	1.54915e-32	1	PGAP1
	8.47142e-37	-0.311118	0.97	0.96	1.95359e-32	1	IL32
	1.25427e-36	0.361457	0.332	0.192	2.89247e-32	1	HIVEP2
	1.32631e-36	0.359703	0.134	0.042	3.0586e-32	1	PHLDA2
	1.54388e-36	0.393807	0.745	0.604	3.56035e-32	1	CYCS
	1.76484e-36	-0.463611	0.81	0.822	4.0699e-32	1	GZMA
	1.8995e-36	-0.410146	0.489	0.617	4.38044e-32	1	HCLS1
	2.42614e-36	0.342161	0.603	0.456	5.59492e-32	1	PER1
	2.91923e-36	-0.418072	0.201	0.31	6.73203e-32	1	MYO1F
	3.08565e-36	-0.368266	0.132	0.242	7.11583e-32	1	SNHG3
	4.46008e-36	-0.336804	0.08	0.184	1.02854e-31	1	AC012615.1
	4.63024e-36	0.375155	0.254	0.13	1.06778e-31	1	PDE4A
	5.14952e-36	0.294147	0.503	0.336	1.18753e-31	1	EIF4A3
	7.17982e-36	-0.412239	0.535	0.628	1.65574e-31	1	PPP1CA
	7.22035e-36	-0.404779	0.158	0.282	1.66508e-31	1	RCSD1
	9.94358e-36	-0.450419	0.197	0.313	2.29309e-31	1	EFHD2
	1.08716e-35	-0.363502	0.619	0.719	2.5071e-31	1	GMFG
	2.13737e-35	0.319388	0.669	0.524	4.929e-31	1	SLC38A1
	2.87733e-35	0.327238	0.663	0.53	6.63542e-31	1	STAT4
	3.0478e-35	0.359604	0.508	0.372	7.02854e-31	1	CHD1
	3.53085e-35	0.365836	0.356	0.205	8.14249e-31	1	P2RY10
	4.27711e-35	0.33509	0.292	0.16	9.86343e-31	1	KCTD20
	4.63532e-35	0.395465	0.233	0.11	1.06895e-30	1	WHRN
	5.40238e-35	0.369243	0.43	0.274	1.24584e-30	1	IVNS1ABP
	7.08365e-35	-0.360188	0.029	0.113	1.63356e-30	1	TXK
	7.74883e-35	0.367377	0.191	0.073	1.78696e-30	1	CAPG
	1.00121e-34	0.272861	0.883	0.788	2.30888e-30	1	EIF4A1
	1.27861e-34	0.298762	0.164	0.061	2.9486e-30	1	SLAMF1
	1.71148e-34	0.445271	0.416	0.276	3.94684e-30	1	PDE4D
	1.71545e-34	-0.267639	0.862	0.896	3.956e-30	1	ATP5MC2
	1.72239e-34	0.663019	0.377	0.24	3.97201e-30	1	AREG
	2.10924e-34	-0.439776	0.198	0.332	4.86412e-30	1	TRAF3IP3
	2.56292e-34	0.270862	0.852	0.748	5.91034e-30	1	ATP6V0C
	3.80217e-34	-0.286766	0.822	0.865	8.76817e-30	1	ARPC3
	6.52342e-34	0.274929	0.831	0.706	1.50437e-29	1	SAT1
	6.7766e-34	-0.407344	0.629	0.706	1.56275e-29	1	TLE5
	1.77622e-33	-0.361358	0.092	0.199	4.09613e-29	1	PLEK
	2.38358e-33	0.307325	0.742	0.587	5.49678e-29	1	ITM2A
	2.6611e-33	0.351848	0.498	0.349	6.13677e-29	1	PDCL3
	3.49879e-33	0.308593	0.435	0.296	8.06857e-29	1	CSNK1D
	4.13487e-33	-0.41903	0.134	0.244	9.53543e-29	1	CD320
	4.92862e-33	0.37184	0.468	0.32	1.13659e-28	1	IFRD1
	6.40059e-33	0.418277	0.437	0.286	1.47604e-28	1	INSIG1
	6.92932e-33	0.361863	0.436	0.296	1.59797e-28	1	IL2RB
	7.04363e-33	-0.315616	0.119	0.222	1.62433e-28	1	CASP1
	7.13499e-33	0.300543	0.304	0.176	1.6454e-28	1	NFKB2
	7.26758e-33	-0.357296	0.113	0.22	1.67598e-28	1	ZBP1
	9.08686e-33	-0.290271	0.739	0.796	2.09552e-28	1	VAMP2
	9.93884e-33	0.315734	0.219	0.108	2.292e-28	1	NFATC1
	1.02949e-32	0.316311	0.788	0.665	2.37411e-28	1	SERP1
	1.277e-32	0.331353	0.547	0.419	2.94489e-28	1	DDX21
	1.84234e-32	0.314548	0.312	0.186	4.24863e-28	1	EVI2A
	2.0048e-32	0.345389	0.553	0.409	4.62328e-28	1	NDUFV2
	2.00998e-32	-0.258662	0.977	0.976	4.63522e-28	1	FTL
	2.07265e-32	0.32042	0.532	0.387	4.77974e-28	1	ATP2B1
	2.19795e-32	0.285286	0.22	0.115	5.0687e-28	1	PRR7
	2.70123e-32	0.385554	0.423	0.283	6.22931e-28	1	NFKB1
	8.28754e-32	0.366765	0.533	0.388	1.91119e-27	1	DCXR
	9.27575e-32	0.29909	0.814	0.708	2.13908e-27	1	ADGRE5
	9.84626e-32	-0.277901	0.7	0.752	2.27064e-27	1	CAPZB
	1.48508e-31	0.355911	0.411	0.269	3.42474e-27	1	RILPL2
	1.57144e-31	0.334324	0.378	0.236	3.6239e-27	1	PAF1
	2.13181e-31	-0.357241	0.257	0.361	4.91617e-27	1	GBP5
	3.76027e-31	0.306996	0.517	0.382	8.67155e-27	1	PBXIP1
	6.82613e-31	-0.35492	0.078	0.177	1.57417e-26	1	C1orf21
	8.27857e-31	0.303494	0.732	0.615	1.90912e-26	1	DDX24
	9.92764e-31	0.305304	0.271	0.16	2.28941e-26	1	FBXO34
	1.35959e-30	0.344391	0.368	0.239	3.13534e-26	1	TIPARP
	2.39195e-30	-0.383938	0.397	0.508	5.51607e-26	1	PNISR
	3.27827e-30	0.326799	0.286	0.173	7.56001e-26	1	SNX9
	3.80023e-30	0.255264	0.815	0.722	8.7637e-26	1	NCL
	4.85927e-30	0.426056	0.295	0.183	1.1206e-25	1	CMSS1
	5.90414e-30	0.342428	0.52	0.396	1.36155e-25	1	BAZ1A
	6.41795e-30	-0.730539	0.097	0.198	1.48004e-25	1	TRAV14DV4
	7.27424e-30	-0.400031	0.632	0.695	1.67751e-25	1	CCND3
	2.22998e-29	0.273495	0.527	0.405	5.14255e-25	1	HSPA9
	2.36335e-29	0.316279	0.418	0.255	5.45012e-25	1	ZC3H12A
	2.86134e-29	-0.377974	0.274	0.381	6.59855e-25	1	HMGN3
	3.32294e-29	0.333725	0.286	0.166	7.66302e-25	1	TRAF1
	5.0484e-29	-0.370618	0.458	0.546	1.16421e-24	1	ARPC4
	5.15905e-29	-0.365109	0.693	0.749	1.18973e-24	1	ARPC1B
	6.47346e-29	0.286607	0.184	0.084	1.49284e-24	1	CLU
	1.02384e-28	0.301149	0.505	0.346	2.36109e-24	1	KPNA2
	1.0743e-28	0.314665	0.425	0.295	2.47745e-24	1	IFNGR1
	1.17773e-28	0.29036	0.764	0.637	2.71596e-24	1	TGFB1
	1.46279e-28	0.307427	0.37	0.243	3.37333e-24	1	CD28
	2.29283e-28	-0.368532	0.504	0.603	5.28749e-24	1	SKAP1
	3.35359e-28	-0.352974	0.577	0.653	7.73371e-24	1	CAP1
	3.67161e-28	0.362675	0.481	0.339	8.46711e-24	1	RALGAPA1
	4.15037e-28	-0.342388	0.777	0.825	9.57117e-24	1	PCED1B-AS1
	5.21562e-28	-0.340329	0.093	0.191	1.20277e-23	1	TSPAN32
	6.45009e-28	0.349597	0.364	0.211	1.48745e-23	1	NEU1
	7.46566e-28	-0.350119	0.221	0.326	1.72166e-23	1	KLRG1
	7.66235e-28	0.333699	0.227	0.124	1.76702e-23	1	S1PR1
	8.66885e-28	0.290624	0.8	0.701	1.99912e-23	1	HNRNPA0
	1.45556e-27	0.263088	0.393	0.274	3.35666e-23	1	CEBPZ
	1.51623e-27	0.27689	0.234	0.126	3.49657e-23	1	ZSWIM6
	1.96223e-27	0.309606	0.45	0.309	4.52509e-23	1	RPP21
	2.08929e-27	0.286685	0.748	0.622	4.8181e-23	1	MAP1LC3B
	2.20439e-27	-0.301752	0.413	0.504	5.08355e-23	1	EID1
	2.20995e-27	0.280992	0.618	0.494	5.09637e-23	1	DDX3X
	3.72108e-27	0.288263	0.672	0.556	8.58118e-23	1	PDCD4
	4.79941e-27	0.324631	0.416	0.29	1.10679e-22	1	B4GALT1
	4.8691e-27	-0.331878	0.562	0.634	1.12286e-22	1	LIMD2
	5.30382e-27	0.294963	0.834	0.722	1.22311e-22	1	HSPA5
	6.34988e-27	0.268219	0.306	0.189	1.46435e-22	1	HNRNPAB
	7.77762e-27	0.286059	0.364	0.246	1.7936e-22	1	TGIF1
	1.01262e-26	0.26957	0.649	0.527	2.3352e-22	1	UBE2B
	1.42322e-26	0.268179	0.637	0.502	3.28208e-22	1	HNRNPF
	1.84786e-26	0.304105	0.522	0.381	4.26135e-22	1	SNHG15
	2.1968e-26	0.370681	0.51	0.369	5.06604e-22	1	NR3C1
	2.30905e-26	-0.322552	0.089	0.174	5.3249e-22	1	PATL2
	2.53853e-26	-0.964365	0.481	0.533	5.8541e-22	1	HLA-DRB5
	3.10777e-26	0.279898	0.482	0.347	7.16682e-22	1	FGFR1OP2
	3.31772e-26	0.289629	0.448	0.294	7.651e-22	1	H2AFX
	4.86683e-26	-0.280835	0.124	0.219	1.12234e-21	1	DBNL
	7.9793e-26	-0.259506	0.04	0.11	1.84011e-21	1	THEMIS2
	9.14796e-26	-0.315372	0.173	0.273	2.10961e-21	1	PTPN4
	9.28051e-26	0.260851	0.514	0.39	2.14018e-21	1	SS18L2
	9.37755e-26	0.283426	0.501	0.347	2.16256e-21	1	JMJD6
	1.11615e-25	0.278643	0.507	0.366	2.57395e-21	1	ARF4
	1.5907e-25	-0.310858	0.087	0.171	3.66832e-21	1	HIST1H1D
	2.05025e-25	0.298244	0.401	0.269	4.72807e-21	1	OAT
	3.00751e-25	-0.263289	0.89	0.917	6.93561e-21	1	PSME1
	3.05102e-25	0.255427	0.246	0.145	7.03595e-21	1	PRXL2C
	3.53542e-25	0.27017	0.439	0.302	8.15303e-21	1	MTHFD2
	3.96504e-25	-0.288599	0.834	0.87	9.14379e-21	1	CIRBP
	4.86589e-25	-0.258843	0.891	0.902	1.12212e-20	1	ARPC2
	5.77538e-25	-0.280989	0.351	0.433	1.33186e-20	1	PPP1R18
	5.92e-25	0.298618	0.315	0.193	1.36521e-20	1	JOSD1
	6.52821e-25	0.295736	0.444	0.32	1.50547e-20	1	PITHD1
	8.91963e-25	0.25345	0.677	0.564	2.05696e-20	1	FNBP1
	9.9769e-25	0.251771	0.263	0.173	2.30077e-20	1	RBPJ
	1.14314e-24	-0.426844	0.45	0.547	2.63619e-20	1	PRF1
	1.63218e-24	-0.786729	0.507	0.55	3.76396e-20	1	HLA-DRB1
	2.0795e-24	0.2866	0.224	0.123	4.79552e-20	1	PERP
	2.63154e-24	-0.315564	0.415	0.509	6.06858e-20	1	BLOC1S1
	4.48834e-24	-0.349461	0.417	0.517	1.03506e-19	1	CTSC
	4.68168e-24	-0.560899	0.123	0.22	1.07964e-19	1	CCL3
	6.66741e-24	-0.256384	0.078	0.156	1.53757e-19	1	RPS6KA1
	6.70349e-24	0.291494	0.572	0.419	1.54589e-19	1	SH2D1A
	7.49242e-24	-0.283616	0.097	0.186	1.72783e-19	1	SH3BP5
	8.96288e-24	0.285445	0.4	0.281	2.06693e-19	1	MECP2
	1.21893e-23	0.321731	0.322	0.2	2.81097e-19	1	MPZL3
	1.35941e-23	-0.310316	0.172	0.274	3.13494e-19	1	SP110
	1.50048e-23	0.26265	0.324	0.215	3.46026e-19	1	PLEKHA2
	1.5568e-23	0.265323	0.57	0.454	3.59015e-19	1	IL10RA
	1.59936e-23	0.293711	0.253	0.141	3.68829e-19	1	IL4R
	1.64093e-23	0.256722	0.476	0.376	3.78415e-19	1	JMJD1C
	2.64741e-23	-0.337975	0.566	0.627	6.1052e-19	1	C12orf75
	4.5352e-23	0.299917	0.355	0.236	1.04586e-18	1	NDEL1
	5.23748e-23	0.267335	0.609	0.477	1.20782e-18	1	PRDX1
	5.9833e-23	-0.298231	0.177	0.277	1.37981e-18	1	MIR4435-2HG
	6.41579e-23	-0.369399	0.18	0.274	1.47954e-18	1	ATM
	6.79776e-23	-0.332701	0.155	0.263	1.56763e-18	1	PYHIN1
	8.68624e-23	0.292419	0.247	0.146	2.00313e-18	1	ITPKB
	9.16066e-23	-0.277624	0.094	0.174	2.11254e-18	1	RAB37
	1.05138e-22	-0.432457	0.833	0.868	2.42458e-18	1	CD69
	1.18459e-22	0.255874	0.293	0.171	2.73179e-18	1	ITM2C
	1.28234e-22	0.262667	0.218	0.127	2.95719e-18	1	SLC25A4
	1.9425e-22	0.277719	0.343	0.224	4.47959e-18	1	RELA
	2.09318e-22	0.287149	0.483	0.368	4.82709e-18	1	RANBP2
	2.2535e-22	0.372569	0.364	0.225	5.19679e-18	1	MARCKSL1
	2.49052e-22	0.263649	0.469	0.332	5.7434e-18	1	UBE2A
	2.85787e-22	0.31109	0.507	0.386	6.59053e-18	1	GLUD1
	3.72336e-22	-0.316464	0.19	0.284	8.58643e-18	1	CDC25B
	4.21986e-22	-0.279153	0.182	0.269	9.73141e-18	1	SASH3
	4.45698e-22	0.269313	0.396	0.269	1.02782e-17	1	ETF1
	5.65276e-22	0.293948	0.609	0.48	1.30358e-17	1	ZC3HAV1
	5.91728e-22	0.285805	0.307	0.199	1.36458e-17	1	CCND2
	6.1478e-22	0.258957	0.443	0.332	1.41774e-17	1	CAMK4
	1.48949e-21	-0.311894	0.32	0.413	3.43492e-17	1	LCP2
	1.84405e-21	0.263831	0.135	0.058	4.25257e-17	1	MID1IP1
	2.20116e-21	0.277295	0.583	0.476	5.07609e-17	1	HNRNPUL1
	3.10132e-21	-0.356778	0.194	0.295	7.15195e-17	1	KLF12
	3.84559e-21	-0.31273	0.337	0.42	8.86833e-17	1	PPP3CC
	4.901e-21	-0.363292	0.533	0.603	1.13022e-16	1	CD247
	6.45022e-21	-0.274801	0.524	0.6	1.48748e-16	1	EPC1
	8.83244e-21	-0.301795	0.119	0.203	2.03685e-16	1	UBE2F
	1.08515e-20	0.275763	0.309	0.194	2.50246e-16	1	TIMP1
	2.01904e-20	-0.349833	0.247	0.35	4.6561e-16	1	ITGAL
	2.22883e-20	-0.29243	0.329	0.413	5.13991e-16	1	IDH2
	2.43155e-20	0.283823	0.452	0.343	5.6074e-16	1	CDK17
	2.87685e-20	0.282179	0.741	0.673	6.6343e-16	1	SMCHD1
	2.91079e-20	0.251138	0.282	0.187	6.71257e-16	1	GNL1
	3.00748e-20	0.300554	0.467	0.356	6.93555e-16	1	RASSF5
	3.53654e-20	0.256546	0.347	0.241	8.15561e-16	1	IRF2BP2
	3.59957e-20	-0.251308	0.574	0.643	8.30097e-16	1	CD3G
	4.2884e-20	-0.291442	0.165	0.254	9.88948e-16	1	F2R
	5.42756e-20	-0.354542	0.203	0.306	1.25165e-15	1	C5orf56
	5.63061e-20	0.255035	0.679	0.554	1.29848e-15	1	TRMT112
	7.92879e-20	0.272481	0.376	0.272	1.82846e-15	1	PRKX
	1.02718e-19	-0.332614	0.277	0.384	2.36878e-15	1	CARD16
	1.2836e-19	-0.301933	0.204	0.294	2.96012e-15	1	CHST12
	1.4163e-19	0.306201	0.212	0.135	3.26612e-15	1	PASK
	1.50564e-19	-0.580023	0.277	0.358	3.47217e-15	1	HLA-DQA1
	2.0883e-19	-0.336647	0.086	0.172	4.81583e-15	1	MCTP2
	2.45115e-19	-0.297795	0.325	0.413	5.6526e-15	1	NDUFB7
	3.77716e-19	0.264919	0.353	0.246	8.71051e-15	1	MAT2A
	4.63432e-19	0.258913	0.614	0.5	1.06872e-14	1	RNF149
	4.64018e-19	-0.288923	0.722	0.786	1.07007e-14	1	TRBC2
	4.9315e-19	0.259088	0.309	0.201	1.13725e-14	1	MIDN
	6.05955e-19	-0.274513	0.444	0.504	1.39739e-14	1	APOBEC3G
	7.39902e-19	-0.26865	0.728	0.764	1.70629e-14	1	LY6E
	8.10577e-19	0.372568	0.46	0.358	1.86927e-14	1	SRRT
	1.01281e-18	0.281223	0.771	0.68	2.33565e-14	1	AHNAK
	1.07818e-18	-0.348814	0.441	0.523	2.4864e-14	1	UCP2
	1.08334e-18	-0.253333	0.071	0.146	2.49829e-14	1	ILF3-DT
	1.27944e-18	0.265109	0.348	0.241	2.95051e-14	1	TMBIM1
	2.79216e-18	0.261128	0.517	0.398	6.43899e-14	1	ELOVL5
	4.35848e-18	0.264249	0.416	0.304	1.00511e-13	1	DNTTIP2
	4.59165e-18	0.256517	0.415	0.32	1.05888e-13	1	SEMA4D
	5.05424e-18	0.296204	0.542	0.413	1.16556e-13	1	AMD1
	5.9767e-18	-0.281304	0.23	0.316	1.37829e-13	1	MRPL10
	6.3276e-18	-0.291164	0.335	0.411	1.45921e-13	1	MYO1G
	7.57894e-18	-0.271577	0.197	0.276	1.74778e-13	1	PXN
	1.04437e-17	0.28012	0.489	0.365	2.40843e-13	1	CDKN1B
	1.09312e-17	-0.314249	0.472	0.551	2.52084e-13	1	CD48
	2.76559e-17	0.291339	0.323	0.252	6.37772e-13	1	AL138963.4
	5.4744e-17	-0.269693	0.44	0.509	1.26245e-12	1	ZAP70
	8.20876e-17	-0.268244	0.187	0.272	1.89302e-12	1	IRF9
	9.65679e-17	-0.259301	0.481	0.56	2.22695e-12	1	NDUFB9
	1.36584e-16	-0.280023	0.889	0.894	3.14977e-12	1	RPL7
	1.65376e-16	-0.32535	0.167	0.237	3.81374e-12	1	HIST1H1E
	1.87389e-16	-0.489431	0.253	0.326	4.32139e-12	1	IFNG
	2.08816e-16	-0.258794	0.452	0.528	4.8155e-12	1	ATP5MPL
	2.36746e-16	-0.279065	0.09	0.152	5.45961e-12	1	MT1E
	3.74387e-16	-0.279845	0.365	0.448	8.63373e-12	1	APBB1IP
	3.78641e-16	-0.432217	0.272	0.352	8.73184e-12	1	PMAIP1
	6.62685e-16	-0.30705	0.128	0.215	1.52822e-11	1	FBXO32
	1.09343e-15	-0.282996	0.31	0.39	2.52155e-11	1	BAX
	1.11485e-15	0.266143	0.253	0.155	2.57095e-11	1	SLC10A3
	1.18304e-15	-0.285957	0.195	0.278	2.7282e-11	1	ADD3
	1.5013e-15	-0.256276	0.171	0.252	3.46214e-11	1	AIMP1
	2.8222e-15	-0.275326	0.163	0.25	6.50827e-11	1	APOBEC3C
	3.4384e-15	-0.301722	0.398	0.484	7.92929e-11	1	RABGAP1L
	3.55068e-15	-0.25745	0.341	0.428	8.18823e-11	1	TNFRSF14
	3.80163e-15	-0.290615	0.209	0.287	8.76694e-11	1	PRKCB
	5.20989e-15	-0.306332	0.245	0.342	1.20145e-10	1	SAMHD1
	5.60289e-15	-0.26396	0.42	0.501	1.29208e-10	1	WAS
	5.72542e-15	-0.326141	0.185	0.278	1.32034e-10	1	DPYD
	6.59225e-15	-0.335297	0.875	0.789	1.52024e-10	1	DNAJB1
	6.6532e-15	-0.278749	0.505	0.571	1.53429e-10	1	CELF2
	7.49734e-15	-0.300041	0.575	0.631	1.72896e-10	1	RPS20
	8.29874e-15	-0.287408	0.422	0.501	1.91377e-10	1	CALM3
	9.41042e-15	-0.272909	0.188	0.273	2.17014e-10	1	SLC44A2
	9.58197e-15	-0.251389	0.111	0.183	2.2097e-10	1	MTSS1
	1.38522e-14	-0.294737	0.136	0.206	3.19446e-10	1	PLAC8
	1.57133e-14	0.260489	0.61	0.51	3.62364e-10	1	PITPNC1
	4.14182e-14	-0.356067	0.07	0.139	9.55145e-10	1	VCAM1
	1.57989e-13	-0.289391	0.435	0.475	3.64338e-09	1	MAP3K8
	1.93869e-13	-0.272897	0.665	0.695	4.47081e-09	1	PSME2
	2.60801e-13	-0.341569	0.121	0.188	6.01433e-09	1	NCR3
	2.69427e-13	-0.267585	0.543	0.608	6.21325e-09	1	RNF213
	3.5401e-13	-0.264521	0.229	0.307	8.16383e-09	1	PCED1B
	4.63286e-13	-0.289427	0.432	0.512	1.06838e-08	1	DYNLT1
	5.33856e-13	0.253897	0.513	0.397	1.23113e-08	1	SERTAD1
	1.15942e-12	-0.258324	0.254	0.33	2.67374e-08	1	SYTL1
	1.32652e-12	-0.254542	0.301	0.374	3.05908e-08	1	NUCKS1
	1.4936e-12	0.258901	0.353	0.27	3.44439e-08	1	GLUL
	3.65566e-12	-0.668417	0.066	0.109	8.43032e-08	1	TRBV28
	6.7741e-12	-0.271012	0.173	0.246	1.56218e-07	1	AC092821.3
	1.25304e-11	-0.327089	0.325	0.381	2.88963e-07	1	DSTN
	3.66703e-11	-0.267182	0.483	0.523	8.45654e-07	1	IRF1
	7.8991e-11	-0.255472	0.327	0.405	1.82161e-06	1	CYFIP2
	3.18101e-10	-0.250831	0.175	0.208	7.33572e-06	1	ZFAND2A
	5.32997e-10	-0.416762	0.325	0.361	1.22914e-05	1	HLA-DQB1
	5.78252e-10	-0.393151	0.77	0.763	1.33351e-05	1	NFKBIA
	8.86231e-10	-0.250125	0.182	0.255	2.04374e-05	1	TOX
	1.73561e-09	-0.280138	0.305	0.38	4.00249e-05	1	THEMIS
	5.58651e-09	-0.554224	0.285	0.331	0.00012883	1	CCL4L2
	1.29824e-08	-0.27308	0.102	0.156	0.000299386	1	CTLA4
	2.41242e-08	-0.376881	0.296	0.328	0.000556328	1	HSPB1
	3.90097e-08	-0.510355	0.42	0.446	0.000899604	1	HLA-DQA2
	7.16739e-07	-0.293856	0.689	0.7	0.0165287	1	PPP1R15A
	1.22212e-06	-0.62749	0.962	0.915	0.0281834	1	CD74
	2.30746e-06	-0.308453	0.309	0.323	0.0532124	1	KLRD1
	3.54297e-05	-0.257245	0.159	0.192	0.817043	1	CLIC3
	0	1.97193	0.87	0.164	0	2	FGFBP2
	0	1.67771	0.834	0.182	0	2	GNLY
	0	1.04709	0.982	0.919	0	2	CD52
	0	-2.06703	0.033	0.476	0	2	DUSP4
	0	-2.17008	0.216	0.689	0	2	CREM
	0	-2.31254	0.123	0.578	0	2	LMNA
	0	-3.38809	0.06	0.692	0	2	GZMK
	2.22601e-306	-1.56255	0.445	0.804	5.1334e-302	2	MCL1
	2.05295e-284	-1.54838	0.443	0.781	4.73432e-280	2	COTL1
	1.41789e-272	-1.06964	0.932	0.965	3.26979e-268	2	SRGN
	1.1938e-264	-1.75458	0.127	0.539	2.75302e-260	2	RGS1
	2.36351e-262	-0.962451	0.963	0.992	5.45049e-258	2	BTG1
	7.00069e-257	-1.80953	0.274	0.667	1.61443e-252	2	RGCC
	6.79485e-249	-1.38917	0.436	0.769	1.56696e-244	2	SLC2A3
	2.0815e-248	-1.48845	0.317	0.68	4.80015e-244	2	FAM177A1
	2.19255e-248	-1.82442	0.837	0.935	5.05624e-244	2	CD74
	3.94138e-248	-1.18942	0.064	0.425	9.08921e-244	2	CD27
	1.69824e-247	-1.43394	0.712	0.899	3.91631e-243	2	DUSP2
	1.35923e-243	-1.2587	0.796	0.93	3.13453e-239	2	CXCR4
	2.78492e-243	-1.31928	0.139	0.536	6.4223e-239	2	PDE4B
	1.50961e-235	1.08478	0.711	0.292	3.48131e-231	2	HOPX
	2.83341e-235	-1.34597	0.265	0.651	6.53412e-231	2	ZNF331
	1.36413e-229	-1.50501	0.051	0.391	3.14583e-225	2	CRTAM
	1.93195e-228	0.883286	0.97	0.671	4.45527e-224	2	GZMH
	1.50184e-224	0.703921	0.997	0.895	3.4634e-220	2	NKG7
	1.03315e-223	1.34948	0.482	0.106	2.38255e-219	2	ZNF683
	2.49841e-212	-1.24235	0.135	0.489	5.76158e-208	2	SH2D1A
	8.81236e-211	-1.35377	0.063	0.398	2.03222e-206	2	HLA-DQB1
	7.59747e-210	-1.24278	0.103	0.445	1.75205e-205	2	NAMPT
	1.68312e-205	-1.30596	0.046	0.362	3.88145e-201	2	TNFSF9
	2.05175e-204	0.421449	1	1	4.73155e-200	2	RPS14
	6.40502e-199	-1.64498	0.099	0.429	1.47706e-194	2	HLA-DRA
	3.36333e-196	-1.48896	0.334	0.659	7.75618e-192	2	ALOX5AP
	1.1451e-192	-1.25613	0.19	0.522	2.64071e-188	2	ATP1B3
	7.2776e-190	-1.07934	0.891	0.974	1.67829e-185	2	ZFP36
	4.89052e-188	0.411285	1	1	1.1278e-183	2	TMSB10
	1.00337e-187	-1.4034	0.577	0.798	2.31386e-183	2	TUBA4A
	3.29782e-186	-1.04155	0.129	0.454	7.6051e-182	2	LYST
	5.38763e-185	-1.13495	0.048	0.346	1.24244e-180	2	CDKN1A
	2.02808e-183	-1.17986	0.623	0.823	4.67695e-179	2	EZR
	2.46402e-183	-0.992842	0.064	0.357	5.68229e-179	2	NR4A3
	1.03127e-181	-0.683522	0.926	0.974	2.3782e-177	2	SARAF
	2.31475e-181	0.35354	0.999	1	5.33803e-177	2	RPS3
	6.24667e-178	-0.867682	0.032	0.297	1.44054e-173	2	CD28
	8.51096e-178	-0.934673	0.574	0.81	1.96271e-173	2	LEPROTL1
	1.05977e-176	-1.04295	0.624	0.849	2.44394e-172	2	TNFAIP3
	1.81816e-175	-1.02017	0.193	0.525	4.19286e-171	2	JPT1
	1.35075e-174	-1.08822	0.069	0.346	3.11496e-170	2	GPR183
	7.59619e-174	-1.28688	0.058	0.357	1.75176e-169	2	PHLDA1
	1.61111e-172	0.629687	0.99	0.922	3.71538e-168	2	S100A4
	7.2919e-172	-0.933	0.872	0.96	1.68159e-167	2	HSPA8
	8.5753e-172	-1.12811	0.132	0.472	1.97755e-167	2	PIM3
	6.18511e-170	-1.0044	0.575	0.832	1.42635e-165	2	CD7
	1.70419e-169	-1.18588	0.014	0.262	3.93004e-165	2	CXCR6
	9.35293e-168	-1.00458	0.757	0.937	2.15688e-163	2	FOS
	1.00546e-167	-0.868833	0.036	0.301	2.31868e-163	2	BICDL1
	1.31287e-165	-1.01674	0.312	0.615	3.02761e-161	2	PLP2
	2.25661e-165	0.55127	0.988	0.975	5.20396e-161	2	FTL
	6.63838e-165	0.551243	1	0.996	1.53088e-160	2	MT-CO3
	2.56498e-163	-1.21724	0.351	0.651	5.91509e-159	2	ITM2A
	3.10852e-163	-1.10106	0.466	0.731	7.16857e-159	2	NR4A2
	4.95021e-162	-1.05339	0.089	0.393	1.14157e-157	2	LGALS3
	2.19341e-161	-1.25208	0.09	0.382	5.05823e-157	2	HLA-DQA1
	4.68469e-161	-1.04755	0.557	0.8	1.08034e-156	2	ISG20
	7.97971e-160	-0.969075	0.363	0.674	1.8402e-155	2	BRD2
	1.51823e-158	0.443874	0.999	0.997	3.50119e-154	2	HLA-C
	8.57272e-155	-0.997734	0.863	0.969	1.97695e-150	2	JUNB
	1.03014e-154	-0.918111	0.102	0.402	2.3756e-150	2	EIF4A3
	9.83279e-154	-0.967585	0.483	0.743	2.26754e-149	2	YPEL5
	2.39575e-151	-0.880775	0.68	0.881	5.52484e-147	2	HSP90AB1
	4.50996e-150	-0.887929	0.567	0.808	1.04004e-145	2	SRSF2
	1.62859e-148	0.445666	0.992	0.991	3.75568e-144	2	RPL21
	3.73927e-147	-0.949883	0.415	0.693	8.62313e-143	2	RHOH
	7.00927e-147	-1.04662	0.137	0.434	1.61641e-142	2	HNRNPLL
	3.36559e-146	-1.58262	0.306	0.578	7.76139e-142	2	HLA-DRB1
	7.12356e-146	0.660388	0.959	0.899	1.64276e-141	2	RPL13A
	6.26789e-145	-1.75253	0.3	0.557	1.44544e-140	2	HLA-DRB5
	2.16288e-144	-1.04118	0.065	0.336	4.98782e-140	2	FABP5
	3.08218e-143	-0.949349	0.08	0.357	7.10782e-139	2	CKS2
	5.80142e-143	-1.58043	0.627	0.829	1.33786e-138	2	DNAJB1
	2.24262e-141	-1.05503	0.209	0.501	5.1717e-137	2	HSPD1
	1.0153e-140	-0.795778	0.638	0.848	2.34138e-136	2	CD44
	4.26521e-140	0.318474	1	1	9.83599e-136	2	RPS27A
	1.96096e-139	-1.20653	0.416	0.679	4.52217e-135	2	HSPE1
	3.77135e-139	-0.973996	0.233	0.54	8.69712e-135	2	DYNLL1
	6.32881e-139	-0.893483	0.126	0.408	1.45949e-134	2	KPNA2
	1.74612e-138	0.787756	0.828	0.603	4.02674e-134	2	TXNIP
	6.69671e-138	-1.0272	0.913	0.966	1.54433e-133	2	VIM
	4.79483e-137	-0.374199	1	1	1.10574e-132	2	RPLP1
	5.74628e-137	-0.871498	0.598	0.796	1.32515e-132	2	CALM2
	5.60544e-136	0.322083	1	0.998	1.29267e-131	2	RPS3A
	7.69855e-135	0.279984	1	1	1.77536e-130	2	B2M
	1.81307e-132	-0.881136	0.244	0.523	4.18111e-128	2	CSRNP1
	5.4159e-132	0.373185	0.999	0.997	1.24896e-127	2	RPL23A
	9.57832e-131	-0.98875	0.306	0.589	2.20886e-126	2	TUBB4B
	7.70029e-130	0.394455	1	1	1.77576e-125	2	MT-CO2
	1.33663e-129	0.75884	0.53	0.259	3.08241e-125	2	EFHD2
	3.91072e-129	0.782303	0.592	0.282	9.01852e-125	2	KLRD1
	2.28328e-128	-0.777069	0.045	0.258	5.26547e-124	2	NELL2
	6.22289e-128	-0.842132	0.069	0.316	1.43506e-123	2	TRAT1
	9.54808e-127	-0.952665	0.709	0.843	2.20188e-122	2	LDHA
	1.62446e-126	-0.602046	0.783	0.927	3.74617e-122	2	OAZ1
	5.0991e-126	0.814577	0.604	0.338	1.1759e-121	2	DSTN
	1.39625e-124	-0.975462	0.37	0.64	3.2199e-120	2	DNAJA1
	7.19022e-124	-0.675604	0.919	0.982	1.65814e-119	2	ZFP36L2
	1.7353e-123	0.355742	1	0.998	4.00177e-119	2	RPL14
	1.4571e-122	0.386522	1	0.999	3.36022e-118	2	RPS26
	7.37783e-122	0.308406	0.999	0.999	1.7014e-117	2	RPL37
	1.0287e-121	0.312342	1	1	2.37228e-117	2	RPL34
	9.05458e-120	-1.3841	0.018	0.205	2.08808e-115	2	TRBV7-9
	1.73574e-119	-0.923407	0.386	0.646	4.00279e-115	2	RNF19A
	8.55795e-118	-0.894198	0.17	0.423	1.97355e-113	2	PBX4
	8.86742e-117	-0.755142	0.072	0.303	2.04492e-112	2	HLA-DMA
	1.65505e-114	-1.25545	0.235	0.471	3.81671e-110	2	HLA-DQA2
	8.18888e-112	0.766462	0.627	0.357	1.88844e-107	2	KLF3
	1.14768e-111	-0.770496	0.076	0.301	2.64666e-107	2	PFKFB3
	3.07808e-111	-0.735044	0.063	0.272	7.09836e-107	2	TIGIT
	2.21249e-110	-0.806914	0.105	0.346	5.10223e-106	2	BIRC3
	2.29021e-110	-0.804559	0.08	0.312	5.28144e-106	2	TUBB2A
	1.30587e-109	-0.965516	0.465	0.685	3.01146e-105	2	H2AFZ
	9.50713e-104	0.323738	0.999	0.999	2.19244e-99	2	RPLP2
	1.24154e-103	-0.726506	0.095	0.318	2.86312e-99	2	CXCR3
	4.41219e-103	0.658386	0.364	0.116	1.01749e-98	2	S1PR5
	5.14161e-103	0.655147	0.714	0.512	1.18571e-98	2	BIN2
	8.09533e-103	-0.853014	0.105	0.321	1.86686e-98	2	HSPH1
	1.98059e-102	-0.735763	0.204	0.453	4.56745e-98	2	SLC38A2
	4.60799e-102	0.636025	0.289	0.073	1.06265e-97	2	PRSS23
	6.26005e-102	0.654806	0.411	0.16	1.44363e-97	2	ADGRG1
	2.79508e-101	0.262797	1	1	6.44573e-97	2	RPL19
	5.09616e-101	0.627463	0.82	0.675	1.17523e-96	2	TLE5
	5.81447e-101	-0.916565	0.225	0.478	1.34087e-96	2	LAG3
	9.14254e-101	0.360335	1	0.998	2.10836e-96	2	MT-ND4L
	1.56045e-99	-1.71215	0.133	0.351	3.59856e-95	2	CCL4L2
	3.29603e-99	0.379174	0.995	0.992	7.60097e-95	2	SH3BGRL3
	3.79029e-98	-0.75434	0.315	0.555	8.74078e-94	2	VPS37B
	1.23344e-95	0.685475	0.296	0.08	2.84444e-91	2	RAP1GAP2
	1.49578e-95	-0.726275	0.557	0.753	3.44941e-91	2	SELENOK
	1.50652e-95	-0.455708	0.956	0.986	3.47418e-91	2	ATP5F1E
	1.54567e-95	-0.702502	0.068	0.283	3.56446e-91	2	LMNB1
	1.98909e-95	-0.557172	0.034	0.201	4.58704e-91	2	ABCG1
	3.03588e-95	0.259416	0.999	1	7.00104e-91	2	RPL26
	4.06723e-95	-0.586954	0.968	0.981	9.37943e-91	2	UBC
	2.28437e-94	-0.560078	0.056	0.232	5.26799e-90	2	FAM102A
	3.52604e-94	-0.652329	0.007	0.16	8.13139e-90	2	TNFRSF9
	2.68579e-90	-1.16355	0.048	0.231	6.19371e-86	2	NR4A1
	3.8112e-89	-0.646892	0.422	0.663	8.78901e-85	2	EIF4G2
	7.11943e-89	0.333205	0.996	0.995	1.64181e-84	2	NACA
	7.93579e-89	-0.67638	0.384	0.622	1.83007e-84	2	RPS10
	2.36802e-88	-0.757093	0.174	0.402	5.46089e-84	2	PDCL3
	3.11808e-88	-0.686854	0.004	0.145	7.19061e-84	2	VCAM1
	3.36648e-88	0.437185	0.983	0.968	7.76345e-84	2	MT-ND5
	2.02334e-87	-0.741697	0.293	0.519	4.66602e-83	2	SIK3
	3.35704e-87	-0.51447	0.907	0.954	7.74166e-83	2	PABPC1
	1.75402e-86	-0.596025	0.072	0.259	4.04494e-82	2	PNP
	3.62793e-86	-0.659577	0.422	0.657	8.36637e-82	2	CYCS
	3.83944e-86	-0.552253	0.061	0.245	8.85412e-82	2	CYSTM1
	4.50067e-85	0.466139	1	1	1.0379e-80	2	MALAT1
	1.30341e-84	-0.660722	0.134	0.352	3.0058e-80	2	MTHFD2
	2.00218e-84	0.628965	0.358	0.132	4.61723e-80	2	C1orf21
	3.04466e-84	-0.644485	0.688	0.84	7.02128e-80	2	SRSF7
	1.98613e-83	0.574941	0.406	0.183	4.58022e-79	2	FCRL6
	4.31977e-83	0.266611	1	0.999	9.96183e-79	2	RPL29
	6.80739e-83	-0.543995	0.054	0.212	1.56985e-78	2	SC5D
	1.6883e-82	-0.635566	0.653	0.825	3.89339e-78	2	EIF4A1
	1.73976e-81	-0.655593	0.14	0.345	4.01207e-77	2	H2AFX
	8.08713e-81	-0.566073	0.129	0.336	1.86497e-76	2	B3GNT2
	3.94829e-80	-0.656248	0.059	0.243	9.10516e-76	2	PDCD1
	5.5157e-80	-0.662331	0.305	0.526	1.27198e-75	2	PRDX1
	8.63391e-80	-0.659326	0.312	0.522	1.99107e-75	2	SAMSN1
	3.21984e-79	0.611006	0.444	0.236	7.42528e-75	2	SPON2
	7.32607e-79	-0.569961	0.074	0.253	1.68947e-74	2	P2RY10
	8.08166e-79	-0.653349	0.987	0.991	1.86371e-74	2	GAPDH
	1.09131e-78	-0.579599	0.126	0.315	2.51666e-74	2	OAT
	6.06542e-78	-0.522512	0.063	0.225	1.39875e-73	2	RCAN3
	7.09608e-78	-0.579975	0.055	0.211	1.63643e-73	2	ITM2C
	7.424e-78	-0.807788	0.062	0.221	1.71205e-73	2	CCR7
	1.65559e-77	-0.708782	0.252	0.471	3.81796e-73	2	MYADM
	2.54183e-77	-0.720734	0.561	0.74	5.86172e-73	2	PGK1
	2.578e-77	0.630071	0.407	0.199	5.94513e-73	2	CD320
	2.94975e-77	-0.622348	0.176	0.391	6.80241e-73	2	RELB
	7.03015e-77	0.561122	0.24	0.071	1.62122e-72	2	CES1
	1.22987e-76	0.339793	1	0.999	2.83621e-72	2	MT-CYB
	1.55647e-76	0.287611	0.999	0.999	3.58938e-72	2	RPL6
	3.45641e-76	-0.579436	0.625	0.807	7.97083e-72	2	FYN
	4.4979e-76	-0.536761	0.101	0.282	1.03726e-71	2	PAF1
	5.63077e-76	0.322278	0.993	0.988	1.29851e-71	2	RPL37A
	7.87345e-76	0.384307	0.995	0.984	1.8157e-71	2	RPS2
	8.50893e-76	-0.632774	0.128	0.316	1.96225e-71	2	RILPL2
	2.53536e-75	0.601186	0.685	0.47	5.84679e-71	2	KLF2
	1.08071e-74	0.51297	0.228	0.058	2.49222e-70	2	ITGAM
	5.71028e-74	-0.535752	0.111	0.286	1.31685e-69	2	MAT2A
	1.08954e-73	-0.755145	0.286	0.491	2.51259e-69	2	CD55
	1.8279e-73	-0.589777	0.114	0.304	4.21533e-69	2	IL21R
	7.99888e-73	-0.614569	0.623	0.776	1.84462e-68	2	GNG2
	1.02924e-72	0.323133	0.989	0.984	2.37353e-68	2	UBA52
	1.71613e-72	-0.558522	0.19	0.399	3.95757e-68	2	JMJD6
	2.05993e-72	-0.550736	0.058	0.23	4.75041e-68	2	SLC1A5
	3.98629e-72	-0.521242	0.035	0.164	9.19278e-68	2	PASK
	1.00534e-71	-0.605267	0.204	0.407	2.31842e-67	2	ZNF831
	1.86828e-71	-0.566425	0.209	0.405	4.30844e-67	2	SNHG12
	3.37068e-71	-0.571588	0.267	0.472	7.77311e-67	2	SURF4
	5.59807e-71	0.552993	0.659	0.465	1.29097e-66	2	ZEB2
	6.52626e-71	-0.297899	0.999	1	1.50502e-66	2	TMSB4X
	8.78714e-71	-0.497763	0.637	0.789	2.0264e-66	2	SLC25A3
	1.03081e-70	-0.481746	0.057	0.212	2.37714e-66	2	LPAR2
	2.57321e-70	-0.667216	0.281	0.497	5.93409e-66	2	SDCBP
	5.06346e-70	-1.61325	0.026	0.166	1.16768e-65	2	HSPA1B
	5.70628e-70	-0.640491	0.134	0.309	1.31592e-65	2	ENC1
	1.89225e-69	-0.616376	0.17	0.369	4.36373e-65	2	IFRD1
	2.01066e-69	-0.737419	0.327	0.534	4.63679e-65	2	SH2D2A
	7.14254e-69	-0.499582	0.08	0.246	1.64714e-64	2	PLK3
	1.06366e-68	0.439302	0.941	0.886	2.45292e-64	2	RPL7
	1.07269e-68	0.399137	0.89	0.82	2.47374e-64	2	ITGB2
	1.58874e-68	-0.428498	0.008	0.124	3.66379e-64	2	DRAIC
	2.19397e-68	-0.552818	0.297	0.514	5.0595e-64	2	JUND
	2.56772e-68	-0.580336	0.528	0.717	5.92142e-64	2	ELF1
	3.59121e-68	-0.695648	0.059	0.205	8.28169e-64	2	ATF3
	3.61501e-68	-0.57797	0.097	0.27	8.33658e-64	2	KDM6B
	3.254e-67	0.594437	0.576	0.381	7.50406e-63	2	PPP3CC
	3.48859e-67	-0.849823	0.606	0.744	8.04503e-63	2	SAT1
	3.70779e-67	-0.818	0.221	0.425	8.55055e-63	2	TSPYL2
	5.42323e-67	0.509686	0.764	0.596	1.25065e-62	2	C12orf75
	8.55244e-67	0.495862	0.293	0.112	1.97228e-62	2	TTC38
	2.53796e-66	-0.626702	0.225	0.422	5.85278e-62	2	SERPINB9
	3.37117e-66	-0.590504	0.261	0.451	7.77425e-62	2	PTGER4
	3.66639e-66	0.582064	0.49	0.291	8.45506e-62	2	RORA
	4.7573e-66	-0.685524	0.336	0.534	1.09708e-61	2	GABARAPL1
	8.86976e-66	-0.492792	0.061	0.216	2.04546e-61	2	NFKB2
	1.1867e-65	-0.637788	0.379	0.572	2.73665e-61	2	REL
	1.98698e-65	-0.667745	0.365	0.553	4.58217e-61	2	NIBAN1
	3.92654e-65	-0.534219	0.061	0.206	9.05499e-61	2	ANKRD37
	7.22827e-65	-0.417084	0.947	0.972	1.66691e-60	2	MYL6
	8.24775e-65	-0.77732	0.141	0.31	1.90201e-60	2	MT1X
	1.36427e-64	-0.541735	0.079	0.252	3.14615e-60	2	UBE2S
	1.5883e-64	0.576567	0.464	0.268	3.66277e-60	2	MYO1F
	3.60093e-64	-0.563713	0.488	0.665	8.30411e-60	2	TERF2IP
	4.91397e-64	-0.566634	0.41	0.593	1.13321e-59	2	TENT5C
	6.72367e-64	0.515526	0.747	0.62	1.55055e-59	2	FLNA
	1.06261e-63	-0.579446	0.255	0.46	2.45049e-59	2	AMD1
	1.9472e-63	-0.618566	0.293	0.497	4.49043e-59	2	SYAP1
	2.09815e-63	-0.444793	0.105	0.256	4.83854e-59	2	SYPL1
	2.28929e-63	0.408672	0.909	0.858	5.27933e-59	2	CIRBP
	2.30247e-63	-0.564309	0.181	0.369	5.30973e-59	2	NFE2L2
	4.70511e-63	-0.579217	0.094	0.257	1.08505e-58	2	NEU1
	1.16607e-62	-0.492196	0.043	0.184	2.68907e-58	2	TNIP3
	3.31813e-62	-0.538737	0.184	0.362	7.65194e-58	2	ELL2
	4.94118e-62	-0.876818	0.895	0.909	1.13948e-57	2	CRIP1
	5.1211e-62	0.343006	0.949	0.937	1.18098e-57	2	TOMM7
	9.47289e-62	-0.396785	0.055	0.182	2.18454e-57	2	NCF1
	1.86172e-61	-0.526609	0.213	0.414	4.29331e-57	2	ARF4
	1.99071e-61	-0.4468	0.852	0.929	4.59077e-57	2	MIF
	5.66675e-61	-0.409071	0.032	0.169	1.30681e-56	2	TRAF4
	6.84737e-61	0.274844	0.991	0.983	1.57907e-56	2	IFITM1
	8.30858e-61	0.440197	0.309	0.125	1.91604e-56	2	FCGR3A
	1.05245e-60	-0.529568	0.034	0.164	2.42706e-56	2	CTLA4
	1.16777e-60	-0.404476	0.932	0.985	2.69299e-56	2	ACTG1
	1.21049e-60	-0.517283	0.177	0.355	2.79152e-56	2	AL135905.2
	2.24185e-60	-0.536549	0.181	0.379	5.16994e-56	2	UBE2A
	5.67703e-60	-0.437069	0.061	0.203	1.30918e-55	2	NANS
	7.53296e-60	-0.465922	0.086	0.234	1.73718e-55	2	HIVEP2
	9.05661e-60	-0.337084	0.019	0.122	2.08854e-55	2	JAML
	2.35262e-59	-0.537948	0.273	0.447	5.42537e-55	2	SLA
	3.32594e-59	-0.559628	0.274	0.462	7.66995e-55	2	TPM4
	3.33094e-59	-0.572563	0.11	0.271	7.68149e-55	2	CHMP1B
	4.0978e-59	-0.429045	0.025	0.148	9.44993e-55	2	NAB1
	7.21215e-59	0.49615	0.342	0.167	1.66319e-54	2	UBE2F
	1.32645e-58	-0.541828	0.314	0.513	3.05893e-54	2	ARHGAP9
	4.0751e-58	-0.735086	0.416	0.594	9.39758e-54	2	ZFP36L1
	9.37595e-58	1.73423	0.13	0.021	2.16219e-53	2	TRBV12-3
	9.9163e-58	-0.530553	0.294	0.479	2.2868e-53	2	BCL11B
	1.17993e-57	-0.365085	0.007	0.106	2.72103e-53	2	BIK
	1.29744e-57	0.353197	0.958	0.938	2.99203e-53	2	RPL31
	2.25402e-57	-0.524915	0.269	0.47	5.198e-53	2	ARID5A
	3.47601e-57	0.360722	0.95	0.933	8.01603e-53	2	MYL12A
	5.29255e-57	-0.352047	0.016	0.119	1.22052e-52	2	DTHD1
	8.69131e-57	0.601356	0.199	0.057	2.0043e-52	2	TRGV2
	2.37137e-56	0.411685	0.846	0.778	5.46862e-52	2	VAMP2
	3.88005e-56	-0.552946	0.15	0.328	8.94778e-52	2	NFKB1
	4.06671e-56	-0.432585	0.029	0.155	9.37824e-52	2	SLC16A3
	4.43659e-56	-0.641988	0.252	0.437	1.02312e-51	2	FOSB
	5.93597e-56	-0.51913	0.214	0.394	1.36889e-51	2	USP36
	6.42145e-56	0.505039	0.356	0.171	1.48085e-51	2	PLAC8
	1.00303e-55	0.502201	0.745	0.676	2.31309e-51	2	CCND3
	1.52103e-55	-0.532724	0.193	0.373	3.50764e-51	2	CAMK4
	1.8896e-55	0.301404	0.976	0.968	4.3576e-51	2	TMA7
	3.50498e-55	-0.573869	0.121	0.273	8.08283e-51	2	ICOS
	4.11113e-55	-0.482432	0.311	0.496	9.48067e-51	2	ABRACL
	1.26977e-54	-0.534241	0.319	0.498	2.92822e-50	2	TNFRSF1B
	1.4026e-54	-0.492283	0.041	0.166	3.23453e-50	2	MIR155HG
	7.71171e-54	-0.555978	0.348	0.538	1.7784e-49	2	DDX3X
	1.00753e-53	-0.421494	0.05	0.175	2.32347e-49	2	ELMSAN1
	1.32888e-53	-0.477653	0.659	0.797	3.06454e-49	2	CYTIP
	1.91274e-53	-0.729797	0.069	0.198	4.41098e-49	2	TRAV14DV4
	4.38651e-53	-0.569025	0.214	0.387	1.01157e-48	2	SLC7A5
	5.48845e-53	-0.478257	0.166	0.331	1.26569e-48	2	NASP
	5.66248e-53	0.397279	0.144	0.031	1.30582e-48	2	PTGDS
	6.53115e-53	-0.690995	0.445	0.609	1.50615e-48	2	HIST1H4C
	1.01273e-52	-0.502087	0.357	0.533	2.33545e-48	2	CRYBG1
	1.22409e-52	-0.5327	0.119	0.267	2.82288e-48	2	MARCKSL1
	2.59805e-52	-0.414106	0.163	0.327	5.99136e-48	2	AKIRIN1
	2.96189e-52	-0.572001	0.622	0.754	6.8304e-48	2	TPI1
	8.53341e-52	0.450534	0.221	0.081	1.96789e-47	2	THEMIS2
	8.56646e-52	-0.55852	0.315	0.49	1.97551e-47	2	ANXA5
	1.0143e-51	-0.40086	0.09	0.228	2.33907e-47	2	STAT5A
	1.2002e-51	-0.356312	0.858	0.927	2.76778e-47	2	YWHAZ
	1.26912e-51	-0.403766	0.392	0.57	2.92671e-47	2	SLC38A1
	5.06729e-51	-0.532095	0.252	0.429	1.16857e-46	2	GLUD1
	5.86629e-51	-0.436358	0.442	0.611	1.35283e-46	2	EMD
	6.56752e-51	-0.396019	0.036	0.148	1.51454e-46	2	GPR171
	8.98038e-51	0.370322	0.868	0.81	2.07097e-46	2	PCED1B-AS1
	9.65242e-51	-0.535715	0.399	0.566	2.22595e-46	2	HERPUD2
	1.89327e-50	-0.504416	0.153	0.321	4.36608e-46	2	IVNS1ABP
	2.02035e-50	-0.594251	0.499	0.671	4.65913e-46	2	CEMIP2
	3.05573e-50	-0.460641	0.221	0.383	7.04683e-46	2	RALGAPA1
	5.74231e-50	-0.378723	0.106	0.248	1.32423e-45	2	DEGS1
	6.63227e-50	-0.441142	0.085	0.224	1.52947e-45	2	EVI2A
	7.87691e-50	-0.491579	0.183	0.354	1.81649e-45	2	NAA50
	1.01302e-49	0.385605	0.168	0.049	2.33613e-45	2	ASCL2
	1.22835e-49	0.526488	0.344	0.182	2.83271e-45	2	ZBP1
	1.23571e-49	-0.472019	0.156	0.315	2.84967e-45	2	GPCPD1
	3.14516e-49	-0.433988	0.108	0.244	7.25305e-45	2	PTTG1
	5.4238e-49	-0.653864	0.082	0.219	1.25078e-44	2	CMSS1
	6.32559e-49	-0.51225	0.352	0.516	1.45875e-44	2	CKLF
	7.39388e-49	-0.513495	0.22	0.394	1.7051e-44	2	PTPN22
	1.7635e-48	-0.500888	0.039	0.151	4.0668e-44	2	CRIP2
	2.60746e-48	-0.50858	0.248	0.436	6.01307e-44	2	DCXR
	2.64426e-48	-0.466885	0.103	0.25	6.09794e-44	2	STX11
	3.08778e-48	0.497824	0.294	0.14	7.12072e-44	2	PATL2
	4.12836e-48	0.31734	0.941	0.899	9.52041e-44	2	CTSW
	8.70945e-48	-0.476669	0.109	0.257	2.00849e-43	2	IRF7
	1.06674e-47	-0.414804	0.562	0.717	2.46e-43	2	CNN2
	1.17493e-47	-0.556698	0.778	0.826	2.7095e-43	2	GZMA
	1.2054e-47	-0.499361	0.432	0.6	2.77978e-43	2	CNOT6L
	1.34292e-47	0.438443	0.694	0.577	3.0969e-43	2	CD247
	1.55915e-47	-0.450431	0.33	0.501	3.59555e-43	2	ISCA1
	1.87847e-47	-0.804049	0.136	0.276	4.33194e-43	2	STMN1
	2.30587e-47	-0.440478	0.637	0.763	5.31757e-43	2	SLC25A5
	2.39702e-47	-0.486253	0.23	0.399	5.52776e-43	2	ZFAND5
	2.53802e-47	-0.429968	0.084	0.226	5.85293e-43	2	HNRNPAB
	3.86613e-47	-0.497807	0.283	0.468	8.91569e-43	2	ATP1A1
	5.67448e-47	0.43544	0.307	0.163	1.30859e-42	2	TBX21
	8.73211e-47	-0.336558	0.032	0.132	2.01371e-42	2	SIRPG
	1.27179e-46	-0.319588	0.017	0.103	2.93288e-42	2	CAPG
	1.33421e-46	-0.432693	0.232	0.386	3.07683e-42	2	SLBP
	1.39518e-46	0.490254	0.432	0.283	3.21743e-42	2	MRPL10
	1.90247e-46	-0.479392	0.481	0.66	4.38728e-42	2	STK17A
	2.00553e-46	-0.633655	0.134	0.276	4.62496e-42	2	RGS2
	2.19807e-46	-0.363813	0.057	0.171	5.06896e-42	2	AHR
	3.40529e-46	-0.439214	0.107	0.251	7.85293e-42	2	NEK7
	3.6075e-46	-0.418106	0.053	0.164	8.31925e-42	2	AQP3
	6.20828e-46	-0.422867	0.104	0.237	1.43169e-41	2	MPZL3
	8.27621e-46	0.452104	0.241	0.098	1.90858e-41	2	MYBL1
	1.27571e-45	-0.417451	0.438	0.594	2.94191e-41	2	PDCD4
	1.27895e-45	0.422296	0.613	0.472	2.94938e-41	2	MATK
	2.4058e-45	-0.478975	0.32	0.493	5.54801e-41	2	SLC3A2
	1.00759e-44	-0.3827	0.799	0.869	2.32361e-40	2	SUB1
	1.04692e-44	-0.32859	0.87	0.933	2.41431e-40	2	NPM1
	1.59291e-44	-0.447112	0.101	0.239	3.67341e-40	2	FAS
	2.4982e-44	-0.443715	0.375	0.534	5.7611e-40	2	PPP1R2
	2.63546e-44	-0.422317	0.393	0.572	6.07763e-40	2	ROMO1
	2.85272e-44	-0.513838	0.179	0.33	6.57865e-40	2	INSIG1
	3.29353e-44	-0.455222	0.182	0.353	7.59521e-40	2	RPP21
	4.29248e-44	-0.453314	0.099	0.235	9.8989e-40	2	GALM
	4.32744e-44	-0.452862	0.202	0.361	9.9795e-40	2	PPP1CB
	6.18425e-44	0.358219	0.877	0.84	1.42615e-39	2	DAZAP2
	1.00361e-43	-0.293463	0.025	0.111	2.31443e-39	2	CLU
	1.08596e-43	-0.443289	0.299	0.462	2.50432e-39	2	CHD2
	1.98403e-43	-0.419524	0.149	0.299	4.57537e-39	2	PDE7A
	2.87079e-43	-0.347491	0.108	0.235	6.62032e-39	2	CTSA
	4.66106e-43	-0.450194	0.3	0.473	1.07489e-38	2	TAP1
	8.52739e-43	-0.329179	0.035	0.129	1.9665e-38	2	SLC1A4
	8.73113e-43	-0.48794	0.288	0.443	2.01349e-38	2	CLDND1
	8.93642e-43	-0.457312	0.126	0.266	2.06083e-38	2	SOCS3
	1.17922e-42	-0.376758	0.114	0.251	2.7194e-38	2	GGA2
	1.19e-42	-0.42283	0.094	0.234	2.74425e-38	2	PAG1
	1.90965e-42	-0.41963	0.352	0.523	4.40384e-38	2	ZC3HAV1
	1.98307e-42	0.444163	0.133	0.038	4.57316e-38	2	LAIR2
	3.33922e-42	-0.437074	0.084	0.207	7.70057e-38	2	SNX9
	5.14725e-42	-0.414114	0.534	0.696	1.18701e-37	2	AKAP13
	5.63526e-42	-0.418341	0.243	0.387	1.29955e-37	2	WNK1
	1.6381e-41	-0.50755	0.269	0.432	3.77762e-37	2	ATP2B1
	1.86047e-41	0.383026	0.213	0.09	4.29044e-37	2	CD226
	1.89628e-41	0.292466	0.136	0.041	4.37302e-37	2	LILRB1
	3.80458e-41	-0.441365	0.272	0.43	8.77375e-37	2	SMAP2
	4.75442e-41	-0.318376	0.072	0.179	1.09642e-36	2	ASF1A
	5.22755e-41	-0.4192	0.221	0.391	1.20553e-36	2	FGFR1OP2
	5.82178e-41	-0.42455	0.075	0.202	1.34256e-36	2	TRAF1
	8.74646e-41	-0.370839	0.132	0.26	2.01702e-36	2	TBCD
	8.96627e-41	-0.400763	0.291	0.462	2.06771e-36	2	GPBP1
	1.87695e-40	-0.310952	0.043	0.143	4.32843e-36	2	HEXIM1
	2.0637e-40	-0.411075	0.535	0.691	4.7591e-36	2	ATP5F1B
	2.06927e-40	-0.51284	0.528	0.67	4.77195e-36	2	ENO1
	2.09635e-40	-0.423229	0.28	0.436	4.83438e-36	2	BAZ1A
	2.47155e-40	-0.388096	0.646	0.782	5.69963e-36	2	ATP6V0C
	2.6044e-40	-0.438501	0.433	0.587	6.00602e-36	2	ARL6IP1
	2.82964e-40	-0.59531	0.248	0.389	6.52542e-36	2	LTB
	4.70159e-40	-0.439013	0.157	0.29	1.08423e-35	2	ALG13
	6.68621e-40	-0.440611	0.385	0.546	1.54191e-35	2	GABARAPL2
	7.15145e-40	0.335193	0.162	0.057	1.6492e-35	2	OSBPL5
	1.10356e-39	-0.40224	0.157	0.313	2.54492e-35	2	OASL
	1.23992e-39	-0.346342	0.037	0.129	2.85937e-35	2	AC243829.4
	1.88386e-39	-0.349288	0.03	0.116	4.34437e-35	2	CD70
	2.16287e-39	-0.36836	0.575	0.722	4.98779e-35	2	RAN
	2.35442e-39	-0.51142	0.268	0.413	5.42953e-35	2	ISG15
	2.87719e-39	-0.38432	0.205	0.361	6.63508e-35	2	NUP98
	3.26319e-39	0.405476	0.236	0.118	7.52524e-35	2	NCALD
	4.39436e-39	0.433293	0.635	0.489	1.01338e-34	2	LYAR
	5.44458e-39	-0.363571	0.664	0.772	1.25557e-34	2	NDUFS5
	5.74779e-39	-0.413104	0.068	0.19	1.3255e-34	2	CD82
	9.90769e-39	-0.403592	0.156	0.288	2.28481e-34	2	INPP4B
	1.45011e-38	-1.1016	0.755	0.756	3.34411e-34	2	CCL4
	1.73178e-38	-0.554716	0.371	0.517	3.99367e-34	2	ARID5B
	2.02484e-38	-0.29686	0.034	0.128	4.66948e-34	2	MAP1LC3A
	2.13218e-38	-0.529224	0.914	0.943	4.91701e-34	2	S100A10
	3.1106e-38	-0.356474	0.552	0.705	7.17336e-34	2	SERP1
	5.33578e-38	0.279297	0.102	0.022	1.23048e-33	2	GPR141
	7.14959e-38	-0.293822	0.081	0.187	1.64877e-33	2	DCTN6
	7.58505e-38	-0.307415	0.058	0.153	1.74919e-33	2	PECAM1
	8.76648e-38	-0.397319	0.085	0.205	2.02164e-33	2	YBX3
	1.22085e-37	-0.304325	0.088	0.199	2.81539e-33	2	FAM118A
	1.35241e-37	-0.308559	0.05	0.15	3.1188e-33	2	TOB2
	1.46075e-37	0.296406	0.183	0.071	3.36863e-33	2	FGR
	1.78567e-37	-0.434282	0.193	0.335	4.11793e-33	2	NFKBIZ
	1.90945e-37	-0.368686	0.219	0.365	4.40339e-33	2	TOP1
	2.23165e-37	-0.42318	0.274	0.438	5.14641e-33	2	ELOVL5
	3.48531e-37	-0.313021	0.046	0.141	8.03748e-33	2	FAM110A
	3.90366e-37	0.441697	0.482	0.346	9.00223e-33	2	HMGN3
	5.26706e-37	-0.395288	0.159	0.287	1.21464e-32	2	ARL4A
	7.67553e-37	-0.347091	0.167	0.302	1.77005e-32	2	YWHAE
	8.25125e-37	-0.440699	0.153	0.281	1.90282e-32	2	TGIF1
	9.1979e-37	-0.775804	0.992	0.996	2.12113e-32	2	FTH1
	1.00324e-36	-0.280622	0.063	0.161	2.31358e-32	2	SLC6A6
	1.2172e-36	0.440287	0.426	0.28	2.80698e-32	2	IFITM3
	1.38706e-36	-0.47054	0.49	0.634	3.1987e-32	2	TUBA1A
	1.4547e-36	-0.446817	0.262	0.408	3.35469e-32	2	STARD7
	1.49546e-36	-0.453431	0.53	0.653	3.44867e-32	2	PIK3R1
	4.8066e-36	-0.26128	0.056	0.154	1.10845e-31	2	TRAF3
	5.48465e-36	-0.553908	0.448	0.565	1.26481e-31	2	S100A11
	5.8885e-36	-0.30711	0.091	0.198	1.35795e-31	2	GRK5
	6.30221e-36	-0.269548	0.967	0.983	1.45335e-31	2	ARHGDIB
	8.04398e-36	0.482163	0.494	0.347	1.85502e-31	2	SYNE1
	8.63663e-36	0.427154	0.379	0.238	1.99169e-31	2	SRPK2
	9.70031e-36	-2.70769	0.075	0.186	2.23699e-31	2	HSPA1A
	9.98993e-36	-0.392984	0.564	0.715	2.30378e-31	2	POLR2L
	1.29287e-35	-0.375302	0.154	0.287	2.98149e-31	2	SLC20A1
	1.65412e-35	0.497341	0.569	0.449	3.81456e-31	2	ARPC5L
	2.51943e-35	-0.33233	0.083	0.185	5.81005e-31	2	TRPS1
	2.71396e-35	-0.380602	0.093	0.209	6.25867e-31	2	MRPL1
	2.98523e-35	-0.279789	0.068	0.159	6.88424e-31	2	ASAP1
	3.46916e-35	-0.360539	0.433	0.595	8.00024e-31	2	TRMT112
	5.56776e-35	0.289516	0.197	0.096	1.28398e-30	2	PLEKHA1
	6.61325e-35	0.395198	0.679	0.588	1.52508e-30	2	YWHAQ
	6.63698e-35	-0.361657	0.084	0.195	1.53055e-30	2	ZNF267
	6.73075e-35	-0.387557	0.457	0.601	1.55218e-30	2	FNBP1
	6.90739e-35	-0.370318	0.624	0.753	1.59291e-30	2	NCL
	6.94775e-35	0.391361	0.354	0.218	1.60222e-30	2	RASGRP2
	7.80106e-35	-0.460697	0.412	0.562	1.799e-30	2	BTG2
	8.28034e-35	-0.374845	0.619	0.741	1.90953e-30	2	ADGRE5
	8.32505e-35	0.42209	0.282	0.157	1.91984e-30	2	TFDP2
	8.91798e-35	0.405518	0.342	0.207	2.05658e-30	2	SNHG3
	1.62938e-34	0.401338	0.273	0.141	3.75751e-30	2	MCTP2
	1.85956e-34	0.268704	0.917	0.887	4.28832e-30	2	ATP5MC2
	2.051e-34	-0.417514	0.158	0.291	4.72982e-30	2	TUBA1C
	4.50263e-34	0.356088	0.222	0.108	1.03835e-29	2	C1orf162
	4.87889e-34	-0.418903	0.176	0.317	1.12512e-29	2	GPR132
	5.28757e-34	0.275707	0.119	0.035	1.21937e-29	2	LINC00299
	5.40771e-34	-0.399575	0.203	0.336	1.24707e-29	2	IL2RB
	6.30508e-34	-0.503268	0.264	0.396	1.45401e-29	2	CMC1
	1.11589e-33	-0.372292	0.278	0.423	2.57335e-29	2	PBXIP1
	1.49715e-33	-0.43911	0.196	0.326	3.45259e-29	2	GYG1
	1.53804e-33	-0.26277	0.856	0.95	3.54688e-29	2	PTPRC
	1.73328e-33	-0.706015	0.669	0.768	3.99711e-29	2	MT2A
	2.09073e-33	0.421404	0.566	0.429	4.82144e-29	2	MGAT4A
	2.50779e-33	-0.312263	0.123	0.234	5.78321e-29	2	RARA
	2.65142e-33	0.424464	0.637	0.534	6.11444e-29	2	NDUFB9
	2.72686e-33	0.4493	0.578	0.463	6.28842e-29	2	ITGB1
	3.80073e-33	-0.373915	0.582	0.699	8.76486e-29	2	SMCHD1
	4.01583e-33	-0.279581	0.031	0.119	9.2609e-29	2	FASLG
	4.32639e-33	-0.379727	0.525	0.66	9.97709e-29	2	MAP1LC3B
	4.77234e-33	-0.304915	0.05	0.143	1.10055e-28	2	AC016831.7
	5.45252e-33	-0.372078	0.095	0.198	1.25741e-28	2	TNFSF8
	6.95426e-33	-0.399597	0.185	0.321	1.60372e-28	2	TANK
	9.44563e-33	-0.318383	0.239	0.365	2.17826e-28	2	PTBP1
	1.12088e-32	0.276535	0.924	0.886	2.58486e-28	2	SRP14
	1.72382e-32	-0.432617	0.816	0.878	3.9753e-28	2	TAGLN2
	2.84985e-32	-0.344771	0.187	0.319	6.57203e-28	2	COX20
	4.08538e-32	0.435318	0.409	0.275	9.42129e-28	2	FKBP11
	4.46677e-32	-0.43566	0.419	0.543	1.03008e-27	2	TXN
	5.46667e-32	-0.325417	0.142	0.259	1.26067e-27	2	CMTM7
	5.92852e-32	-0.259126	0.054	0.142	1.36718e-27	2	TGIF2
	6.73809e-32	0.575924	0.67	0.6	1.55387e-27	2	MT-ATP8
	1.2045e-31	0.280378	0.93	0.905	2.77769e-27	2	RPS11
	1.40653e-31	-0.547684	0.446	0.539	3.2436e-27	2	HMGB2
	1.48599e-31	-0.345385	0.514	0.652	3.42685e-27	2	DDX24
	1.67273e-31	0.339169	0.167	0.062	3.85747e-27	2	SSBP3
	1.80039e-31	-0.367079	0.272	0.424	4.15187e-27	2	RBM4
	1.88349e-31	0.327233	0.274	0.151	4.34352e-27	2	PTGER2
	2.30798e-31	-0.316419	0.595	0.734	5.32244e-27	2	RBM8A
	2.4229e-31	0.387483	0.287	0.158	5.58744e-27	2	TSPAN32
	3.23133e-31	-0.461717	0.411	0.541	7.45177e-27	2	ANXA2
	3.64154e-31	0.374257	0.318	0.194	8.39775e-27	2	SORL1
	8.317e-31	0.32732	0.825	0.772	1.91798e-26	2	C12orf57
	1.04253e-30	0.460584	0.396	0.257	2.40418e-26	2	PRKCB
	1.2322e-30	0.389485	0.514	0.381	2.84158e-26	2	MYO1G
	1.48933e-30	0.335763	0.761	0.697	3.43455e-26	2	GPSM3
	1.53745e-30	-0.34811	0.213	0.336	3.54552e-26	2	GSPT1
	1.5506e-30	-0.27424	0.06	0.153	3.57584e-26	2	ABHD5
	1.76247e-30	-0.295993	0.113	0.227	4.06442e-26	2	JOSD1
	2.24328e-30	-0.484138	0.501	0.63	5.17323e-26	2	PKM
	3.25583e-30	-0.34535	0.094	0.199	7.50826e-26	2	DUSP5
	3.28206e-30	-0.330604	0.372	0.504	7.56875e-26	2	BUB3
	3.44387e-30	-0.323538	0.106	0.206	7.9419e-26	2	CDK6
	6.06007e-30	-0.273309	0.06	0.151	1.39751e-25	2	DNPH1
	7.68276e-30	-0.35677	0.211	0.332	1.77172e-25	2	IFNGR1
	9.81147e-30	-0.334986	0.415	0.567	2.26262e-25	2	UBE2B
	1.03669e-29	-0.304851	0.094	0.19	2.39072e-25	2	FBXO34
	1.17197e-29	-0.309455	0.185	0.308	2.70268e-25	2	DHX36
	1.28973e-29	-0.422586	0.584	0.701	2.97424e-25	2	CD2
	1.83652e-29	-0.412451	0.315	0.446	4.2352e-25	2	PDE3B
	2.04819e-29	-0.373966	0.214	0.349	4.72334e-25	2	POLR2A
	2.23177e-29	-0.31973	0.307	0.443	5.14669e-25	2	WSB1
	2.31104e-29	0.316843	0.154	0.064	5.3295e-25	2	PLCB1
	2.41813e-29	-0.264767	0.033	0.108	5.57644e-25	2	PLCG2
	2.89377e-29	-0.280371	0.069	0.169	6.67332e-25	2	RAB35
	3.57517e-29	-0.345117	0.128	0.231	8.2447e-25	2	IPCEF1
	4.11195e-29	-0.335458	0.624	0.733	9.48257e-25	2	GYPC
	5.31226e-29	-0.600851	0.659	0.696	1.22506e-24	2	HLA-DPA1
	5.60282e-29	-0.374548	0.589	0.705	1.29207e-24	2	PSME2
	6.17407e-29	-0.361168	0.339	0.485	1.4238e-24	2	SFPQ
	8.61047e-29	-0.334931	0.359	0.478	1.98566e-24	2	AOAH
	8.87612e-29	-0.366968	0.837	0.877	2.04692e-24	2	LITAF
	1.55946e-28	-0.711033	0.218	0.328	3.59628e-24	2	IFNG
	1.58184e-28	0.431707	0.234	0.123	3.64789e-24	2	KLRB1
	1.61266e-28	-0.299921	0.086	0.18	3.71896e-24	2	SFMBT2
	1.63799e-28	-0.34699	0.162	0.286	3.77736e-24	2	MTFP1
	1.72656e-28	0.361371	0.268	0.153	3.98163e-24	2	AC012615.1
	2.4312e-28	-0.278522	0.042	0.123	5.60659e-24	2	IRF4
	2.77623e-28	0.353237	0.711	0.634	6.40226e-24	2	PAXX
	2.83579e-28	-0.334862	0.752	0.842	6.53962e-24	2	YWHAB
	2.96429e-28	0.403639	0.584	0.466	6.83595e-24	2	PRMT2
	4.71204e-28	0.338661	0.368	0.25	1.08664e-23	2	ADD3
	6.10475e-28	-0.346801	0.072	0.152	1.40782e-23	2	AL133415.1
	6.32299e-28	-0.269152	0.068	0.147	1.45814e-23	2	AKTIP
	6.69827e-28	-0.261483	0.079	0.164	1.54469e-23	2	ZEB1
	7.825e-28	-0.345431	0.227	0.352	1.80452e-23	2	RAB27A
	8.13522e-28	-0.325063	0.168	0.299	1.87606e-23	2	SKIL
	8.43697e-28	-0.277363	0.114	0.221	1.94565e-23	2	A1BG
	8.90428e-28	-0.271593	0.135	0.229	2.05341e-23	2	CCND2
	1.40231e-27	-0.674068	0.828	0.889	3.23387e-23	2	HSP90AA1
	1.67738e-27	-0.304047	0.634	0.752	3.8682e-23	2	FYB1
	1.91183e-27	0.384348	0.438	0.307	4.40888e-23	2	FLT3LG
	2.31682e-27	-0.361132	0.34	0.473	5.34282e-23	2	NOP58
	2.35093e-27	-0.397934	0.363	0.489	5.42147e-23	2	IL10RA
	2.52383e-27	-0.261163	0.601	0.72	5.82021e-23	2	WIPF1
	2.53243e-27	0.38128	0.373	0.248	5.84004e-23	2	PXN
	3.0894e-27	0.377654	0.676	0.614	7.12446e-23	2	RPS20
	3.2585e-27	-0.330533	0.161	0.255	7.51443e-23	2	PIM2
	3.39994e-27	0.262368	0.903	0.888	7.84061e-23	2	ITM2B
	3.70331e-27	-0.262215	0.657	0.878	8.5402e-23	2	CD8A
	3.86332e-27	-0.326144	0.415	0.543	8.9092e-23	2	PITPNC1
	3.93199e-27	0.300035	0.133	0.048	9.06755e-23	2	VCL
	4.21495e-27	-0.355843	0.403	0.542	9.72009e-23	2	HNRNPF
	4.98484e-27	-0.436249	0.175	0.297	1.14955e-22	2	ZC3H12A
	5.06019e-27	-0.413992	0.106	0.201	1.16693e-22	2	BACH2
	7.3012e-27	0.333787	0.272	0.156	1.68373e-22	2	SH3BP5
	8.00384e-27	-0.289799	0.088	0.191	1.84576e-22	2	TYMP
	1.06249e-26	0.370355	0.343	0.238	2.45021e-22	2	RNF126
	1.18039e-26	-0.274331	0.099	0.196	2.7221e-22	2	CDK16
	1.42921e-26	-0.325478	0.333	0.463	3.2959e-22	2	CORO7
	1.603e-26	-0.304378	0.131	0.252	3.69668e-22	2	PNPLA8
	1.6653e-26	-0.365881	0.32	0.452	3.84034e-22	2	FKBP1A
	1.69329e-26	-0.484685	0.449	0.583	3.90489e-22	2	SQSTM1
	1.88775e-26	-0.299935	0.052	0.141	4.35334e-22	2	NINJ2
	2.03248e-26	-0.312843	0.082	0.181	4.68709e-22	2	AC068587.4
	2.06338e-26	-0.281498	0.582	0.711	4.75836e-22	2	CD53
	2.15087e-26	-0.252936	0.063	0.15	4.96013e-22	2	RGL4
	2.4271e-26	0.317247	0.593	0.506	5.59714e-22	2	LAMTOR4
	2.48651e-26	-0.293446	0.155	0.27	5.73413e-22	2	NDEL1
	4.47809e-26	0.282789	0.102	0.037	1.03269e-21	2	LINC02384
	4.54789e-26	0.291357	0.125	0.053	1.04879e-21	2	COL6A2
	4.68919e-26	0.365274	0.311	0.187	1.08137e-21	2	ERN1
	6.98641e-26	0.485921	0.113	0.041	1.61114e-21	2	TRBV27
	7.99349e-26	-0.31738	0.238	0.356	1.84338e-21	2	IFI16
	9.8018e-26	-0.30199	0.419	0.547	2.26039e-21	2	CLK1
	9.8699e-26	0.412771	0.327	0.209	2.2761e-21	2	SSBP4
	9.93095e-26	-0.251717	0.082	0.177	2.29018e-21	2	C14orf119
	1.11541e-25	0.327238	0.186	0.099	2.57224e-21	2	AC025159.1
	1.33416e-25	0.286803	0.793	0.749	3.07671e-21	2	GABARAP
	1.45787e-25	-0.306984	0.104	0.218	3.36198e-21	2	ZPR1
	3.70756e-25	-0.303753	0.557	0.702	8.55e-21	2	TMBIM6
	4.03652e-25	0.371867	0.581	0.476	9.30861e-21	2	PNISR
	6.91107e-25	-0.259148	0.085	0.176	1.59376e-20	2	HCP5
	7.46267e-25	0.254736	0.126	0.051	1.72097e-20	2	TTC16
	7.58205e-25	0.344223	0.247	0.142	1.7485e-20	2	SERTAD3
	9.43739e-25	0.366968	0.621	0.526	2.17636e-20	2	CD48
	1.25663e-24	0.341106	0.514	0.4	2.89791e-20	2	TBC1D10C
	1.27816e-24	-0.300723	0.134	0.241	2.94756e-20	2	GNA13
	1.86614e-24	0.28876	0.271	0.168	4.30351e-20	2	PLEK
	2.78927e-24	-0.274675	0.145	0.246	6.43234e-20	2	DDX27
	2.87687e-24	0.289771	0.263	0.17	6.63435e-20	2	DTD1
	3.10387e-24	-0.292345	0.196	0.308	7.15784e-20	2	DR1
	3.83461e-24	0.338933	0.562	0.479	8.843e-20	2	EID1
	4.05247e-24	-0.328846	0.324	0.457	9.34541e-20	2	DDX21
	5.21073e-24	-0.25279	0.345	0.463	1.20165e-19	2	TAF1D
	5.22418e-24	-0.268701	0.579	0.704	1.20475e-19	2	CDC42SE2
	6.29107e-24	0.354083	0.203	0.111	1.45078e-19	2	LTBP4
	6.36655e-24	0.310667	0.647	0.579	1.46819e-19	2	EPC1
	6.69541e-24	0.320195	0.556	0.465	1.54403e-19	2	MED10
	1.38799e-23	-0.340898	0.291	0.421	3.20083e-19	2	SNHG15
	1.39801e-23	-0.570903	0.485	0.595	3.22396e-19	2	TUBA1B
	1.61437e-23	-0.288966	0.316	0.44	3.72289e-19	2	RPN1
	1.617e-23	-0.250261	0.073	0.15	3.72897e-19	2	MX2
	1.6457e-23	-0.295238	0.157	0.259	3.79515e-19	2	VKORC1
	1.88428e-23	-0.287175	0.051	0.129	4.34534e-19	2	FRMD4B
	1.9372e-23	0.28807	0.182	0.091	4.46739e-19	2	C11orf21
	2.24658e-23	0.36156	0.358	0.241	5.18083e-19	2	PTPN4
	2.26011e-23	0.377258	0.37	0.243	5.21205e-19	2	SLC44A2
	2.2917e-23	-0.354715	0.303	0.417	5.28488e-19	2	SOCS1
	2.80293e-23	0.263045	0.803	0.752	6.46385e-19	2	LY6E
	3.00344e-23	-0.305727	0.597	0.695	6.92622e-19	2	SPOCK2
	3.97528e-23	-0.293866	0.214	0.333	9.16738e-19	2	RAB8B
	4.03081e-23	-0.294803	0.088	0.179	9.29544e-19	2	SIPA1L1
	4.25094e-23	-0.275075	0.14	0.235	9.80309e-19	2	RALA
	7.63933e-23	-0.281224	0.088	0.171	1.7617e-18	2	EOMES
	7.94104e-23	0.370083	0.365	0.265	1.83128e-18	2	CA5B
	1.42792e-22	-0.26767	0.239	0.355	3.29293e-18	2	PITHD1
	1.43538e-22	0.298477	0.226	0.132	3.31012e-18	2	RPS6KA1
	1.57963e-22	0.304075	0.22	0.136	3.64278e-18	2	CRY1
	1.58651e-22	-0.327263	0.865	0.92	3.65865e-18	2	UBB
	1.73731e-22	-0.258057	0.19	0.304	4.00641e-18	2	ETF1
	1.9687e-22	-0.345614	0.835	0.892	4.54003e-18	2	KLF6
	2.36954e-22	-0.273227	0.175	0.273	5.4644e-18	2	TIPARP
	2.39918e-22	-0.318902	0.335	0.454	5.53275e-18	2	EVI2B
	2.45179e-22	-0.283922	0.095	0.182	5.65407e-18	2	SMC4
	4.19295e-22	0.295594	0.243	0.149	9.66935e-18	2	RAB37
	4.34474e-22	-0.261558	0.135	0.235	1.00194e-17	2	TNIP2
	4.4479e-22	-0.27865	0.07	0.153	1.02573e-17	2	SLC25A4
	4.6148e-22	-0.269234	0.421	0.533	1.06422e-17	2	RNF149
	5.00015e-22	-0.332366	0.104	0.201	1.15309e-17	2	BPGM
	6.24635e-22	0.331969	0.431	0.325	1.44047e-17	2	RASSF1
	6.5048e-22	-0.258515	0.121	0.217	1.50007e-17	2	ISG20L2
	7.32935e-22	-0.278954	0.382	0.49	1.69022e-17	2	TC2N
	7.5207e-22	-0.301794	0.309	0.424	1.73435e-17	2	ACTN4
	8.15067e-22	0.345372	0.428	0.331	1.87963e-17	2	ZNF428
	1.03992e-21	-0.344666	0.194	0.307	2.39815e-17	2	PTMS
	1.06441e-21	-0.637964	0.83	0.821	2.45463e-17	2	ANXA1
	1.11462e-21	0.360329	0.415	0.295	2.57043e-17	2	TRAF3IP3
	1.11858e-21	-0.31198	0.267	0.396	2.57956e-17	2	BTG3
	1.11886e-21	-0.2879	0.237	0.351	2.5802e-17	2	TWF2
	1.33396e-21	-0.301859	0.144	0.237	3.07624e-17	2	RAPGEF6
	1.51085e-21	0.331817	0.411	0.304	3.48416e-17	2	SYTL1
	1.5142e-21	0.388436	0.339	0.221	3.49191e-17	2	TGFBR3
	1.58567e-21	0.334275	0.358	0.248	3.6567e-17	2	RCSD1
	2.19518e-21	-0.398849	0.812	0.87	5.0623e-17	2	CD69
	2.30997e-21	0.320468	0.265	0.173	5.32702e-17	2	ELF2
	2.37087e-21	0.344748	0.318	0.212	5.46747e-17	2	CRBN
	4.20839e-21	-0.257182	0.141	0.239	9.70498e-17	2	DNAJB11
	4.897e-21	-0.291928	0.187	0.298	1.1293e-16	2	CD58
	5.11578e-21	-0.334181	0.184	0.303	1.17975e-16	2	MAP2K3
	5.73314e-21	-0.256738	0.154	0.238	1.32212e-16	2	GIMAP5
	5.80364e-21	0.44327	0.318	0.212	1.33838e-16	2	HIST1H1E
	7.91155e-21	0.322372	0.347	0.256	1.82448e-16	2	TAOK3
	8.70137e-21	-0.339204	0.589	0.711	2.00662e-16	2	SOD1
	1.17647e-20	0.311014	0.478	0.387	2.71305e-16	2	NDUFB7
	1.24918e-20	0.300932	0.258	0.161	2.88074e-16	2	AGPAT4
	1.37549e-20	-0.25265	0.288	0.407	3.17201e-16	2	JMJD1C
	1.38647e-20	-0.305837	0.39	0.504	3.19734e-16	2	G3BP2
	1.41827e-20	-0.502202	0.46	0.571	3.27068e-16	2	GADD45B
	1.44877e-20	0.334908	0.356	0.255	3.34101e-16	2	NCBP2AS2
	1.49791e-20	-0.257857	0.283	0.392	3.45433e-16	2	PRPF38B
	1.57368e-20	-0.276134	0.39	0.507	3.62906e-16	2	TECR
	1.93588e-20	-0.252931	0.432	0.549	4.46434e-16	2	SNRPG
	2.39141e-20	-0.386429	0.628	0.698	5.51483e-16	2	CLEC2B
	2.48273e-20	0.361813	0.381	0.276	5.72542e-16	2	C5orf56
	2.77585e-20	0.307176	0.228	0.132	6.40138e-16	2	HIVEP3
	2.84796e-20	-0.314615	0.156	0.255	6.56767e-16	2	TOX
	3.11859e-20	0.345288	0.366	0.254	7.19177e-16	2	CDC25B
	3.15012e-20	0.257563	0.148	0.071	7.26448e-16	2	LINC00944
	3.80679e-20	-0.28075	0.851	0.9	8.77884e-16	2	HMGB1
	3.80789e-20	-0.27658	0.107	0.2	8.78136e-16	2	RBPJ
	4.04417e-20	0.291125	0.57	0.482	9.32627e-16	2	P4HB
	4.52621e-20	-0.256434	0.058	0.131	1.04379e-15	2	GLA
	4.59786e-20	-0.278702	0.403	0.531	1.06031e-15	2	ACTR3
	4.66254e-20	0.325836	0.518	0.441	1.07523e-15	2	FOXN3
	6.80082e-20	-0.33665	0.499	0.584	1.56834e-15	2	CYTOR
	7.38624e-20	-0.258322	0.211	0.326	1.70334e-15	2	DERL1
	7.66108e-20	0.353707	0.553	0.468	1.76672e-15	2	TCF25
	8.7812e-20	-0.291199	0.215	0.331	2.02503e-15	2	RNF138
	9.91625e-20	-0.253691	0.102	0.18	2.28679e-15	2	NCK2
	1.14559e-19	-0.271946	0.309	0.425	2.64186e-15	2	SS18L2
	1.47699e-19	-0.255536	0.096	0.187	3.40609e-15	2	MKNK2
	1.76176e-19	-0.252166	0.23	0.344	4.06279e-15	2	PPA1
	2.05526e-19	0.342701	0.413	0.314	4.73964e-15	2	SNRPA
	2.67038e-19	-0.288371	0.397	0.508	6.15817e-15	2	HNRNPUL1
	2.80546e-19	0.322153	0.346	0.261	6.46967e-15	2	EAPP
	2.89779e-19	-0.265906	0.433	0.541	6.68259e-15	2	NDUFA6
	3.21429e-19	-0.255925	0.093	0.17	7.41247e-15	2	FAM53C
	3.32459e-19	-0.273078	0.342	0.445	7.66684e-15	2	NDUFV2
	4.1044e-19	-0.289223	0.133	0.235	9.46517e-15	2	CHCHD7
	4.64276e-19	-0.277846	0.384	0.504	1.07067e-14	2	CSTB
	5.05163e-19	-0.25939	0.194	0.296	1.16496e-14	2	HIF1A
	6.49129e-19	0.295304	0.668	0.599	1.49696e-14	2	ARL6IP4
	8.55524e-19	0.341448	0.25	0.166	1.97292e-14	2	COG3
	1.31275e-18	-0.31357	0.276	0.376	3.02734e-14	2	STOM
	1.45875e-18	-0.25204	0.104	0.189	3.36402e-14	2	HCG18
	1.89401e-18	0.301805	0.482	0.4	4.36777e-14	2	RIPOR2
	2.07867e-18	0.364747	0.371	0.274	4.79363e-14	2	HPS1
	2.45232e-18	0.337887	0.485	0.414	5.65528e-14	2	DDX6
	2.58492e-18	-0.282807	0.36	0.475	5.96109e-14	2	EIF1AX
	3.22618e-18	-0.266956	0.068	0.141	7.43989e-14	2	LDLRAD4
	4.12673e-18	0.326256	0.57	0.489	9.51666e-14	2	DYNLT1
	5.23198e-18	-0.29809	0.256	0.361	1.20655e-13	2	PSTPIP1
	6.6076e-18	-0.274016	0.295	0.4	1.52378e-13	2	RANBP2
	8.12602e-18	-0.277355	0.241	0.349	1.87394e-13	2	SEMA4D
	9.49715e-18	0.299961	0.27	0.183	2.19014e-13	2	PTPRA
	9.54169e-18	0.268363	0.282	0.197	2.20041e-13	2	RGS19
	9.70644e-18	-0.32343	0.59	0.662	2.2384e-13	2	PARK7
	9.91876e-18	-0.281806	0.681	0.776	2.28737e-13	2	ALDOA
	1.0001e-17	-0.282913	0.409	0.529	2.30633e-13	2	RHOG
	1.14301e-17	-0.250507	0.142	0.235	2.63591e-13	2	DNAJC9
	1.47212e-17	-0.251398	0.107	0.198	3.39485e-13	2	MT1F
	1.75589e-17	-0.262452	0.234	0.328	4.04925e-13	2	DENND4A
	2.02583e-17	0.284305	0.304	0.2	4.67176e-13	2	TIMP1
	2.02719e-17	-0.255029	0.466	0.582	4.67491e-13	2	ETS1
	2.37197e-17	0.281959	0.222	0.145	5.47e-13	2	MMP24OS
	3.19086e-17	-0.293138	0.425	0.535	7.35845e-13	2	FOXP1
	3.36035e-17	0.270743	0.434	0.341	7.7493e-13	2	SCML4
	3.37181e-17	0.269503	0.172	0.1	7.77574e-13	2	CEP78
	3.88403e-17	0.259704	0.16	0.093	8.95696e-13	2	ARNTL
	4.00091e-17	0.256707	0.701	0.662	9.2265e-13	2	RPS17
	4.24799e-17	0.258783	0.265	0.18	9.79628e-13	2	FLOT1
	4.90717e-17	0.255113	0.255	0.171	1.13164e-12	2	GNPTAB
	4.95907e-17	-0.349502	0.166	0.251	1.14361e-12	2	LINC02446
	4.97117e-17	0.306588	0.374	0.292	1.1464e-12	2	AC026979.2
	5.32383e-17	-0.277064	0.187	0.285	1.22773e-12	2	CNIH1
	5.53637e-17	-0.362353	0.296	0.386	1.27674e-12	2	SRRT
	5.59296e-17	-0.31337	0.574	0.671	1.28979e-12	2	HERPUD1
	6.19989e-17	0.317629	0.401	0.295	1.42976e-12	2	KLRG1
	6.85952e-17	-0.256385	0.304	0.407	1.58187e-12	2	CHD1
	9.76105e-17	0.28014	0.635	0.578	2.251e-12	2	ERP29
	1.12617e-16	-0.26595	0.292	0.399	2.59705e-12	2	CDKN1B
	1.18384e-16	0.27328	0.193	0.126	2.73006e-12	2	NR1D2
	1.20759e-16	-0.388388	0.064	0.126	2.78481e-12	2	CCL3L1
	1.21537e-16	-0.295378	0.511	0.634	2.80277e-12	2	CBLB
	1.85805e-16	0.342997	0.114	0.056	4.28484e-12	2	AC243829.2
	2.51854e-16	0.289843	0.456	0.385	5.808e-12	2	AAK1
	2.55777e-16	-0.278669	0.345	0.443	5.89847e-12	2	BCAS2
	2.72415e-16	0.261039	0.264	0.188	6.28216e-12	2	FBXL5
	4.01341e-16	0.266089	0.619	0.582	9.25533e-12	2	SKAP1
	4.03422e-16	-0.266747	0.495	0.588	9.30332e-12	2	PGAM1
	5.20562e-16	-0.35392	0.704	0.786	1.20047e-11	2	TRBC2
	5.69581e-16	0.321944	0.378	0.302	1.31351e-11	2	CCDC12
	7.57224e-16	-0.2804	0.315	0.42	1.74623e-11	2	ATXN1
	1.3755e-15	0.306611	0.568	0.485	3.17204e-11	2	PSAP
	1.83974e-15	-0.253834	0.12	0.214	4.24262e-11	2	GNL1
	2.5824e-15	0.273877	0.302	0.215	5.95528e-11	2	LINC00861
[truncated: 8,064 more rows]

## Sheet: GLIPH2 predictions
index	pattern	Fisher_score	number_subject	number_unique_cdr3	final_score	hla_score	vb_score	expansion_score	length_score	cluster_size_score	type	ulTcRb	TcRb	V	J	TcRa	Freq	HLA.A	HLA.B	HLA.C	HLA.DPA1	HLA.DPB1	HLA.DQA1	HLA.DQB1	HLA.DRB1	HLA.DRB3	HLA.DRB4	HLA.DRB5	patient_id_detailed
1	QDWS	1.7e-09	9	9	3.7e-05	1.0e+00	1.1e-01	1.0e+00	7.2e-01	4.8e-04	motif-QDWS	CASSQdwsrrhgEQYF	CASSQDWSRRHGEQYF	TRBV04-02	TRBJ02-07	NA	1.000000	-	-	-	-	-	-	-	-	-	-	-	hendbulk_JIA1 PBTeff.tsv_3.94702485411189e-05_na_nocluster
1	QDWS	1.7e-09	9	9	3.7e-05	1.0e+00	1.1e-01	1.0e+00	7.2e-01	4.8e-04	motif-QDWS	CASSQdwsnSGNTIYF	CASSQDWSNSGNTIYF	TRBV4-2	TRBJ1-3	CALSYDNTDKLIF	1.000000	-	-	-	-	-	-	-	-	-	-	-	hruhsc_Pt1-JIA_0.000155690487311225_Synovial Tissue_0 Naive/memory CD4+
1	QDWS	1.7e-09	9	9	3.7e-05	1.0e+00	1.1e-01	1.0e+00	7.2e-01	4.8e-04	motif-QDWS	CASSQdwsSGNTIYF	CASSQDWSSGNTIYF	TRBV3-1	TRBJ1-3	CAVRMGDGGSQGNLIF	1.000000	-	-	-	-	-	-	-	-	-	-	-	hruhsc_Pt1-JIA_0.000208463623097769_Peripheral blood_1 TCF7+ CD4+
1	QDWS	1.7e-09	9	9	3.7e-05	1.0e+00	1.1e-01	1.0e+00	7.2e-01	4.8e-04	motif-QDWS	CASSQdwspmNTEAFF	CASSQDWSPMNTEAFF	TRBV04-01	TRBJ01-01	NA	1.000000	-	-	-	-	-	-	-	-	-	-	-	hendbulk_JIA1 PBTeff.tsv_2.12532107529102e-05_na_nocluster
1	QDWS	1.7e-09	9	9	3.7e-05	1.0e+00	1.1e-01	1.0e+00	7.2e-01	4.8e-04	motif-QDWS	CASSQdwSGGqNEQFF	CASSQDWSGGQNEQFF	TRBV04-02	TRBJ02-01	NA	1.000000	-	-	-	-	-	-	-	-	-	-	-	hendbulk_JIA1 SFTeff.tsv_3.6949999261e-05_na_nocluster
1	QDWS	1.7e-09	9	9	3.7e-05	1.0e+00	1.1e-01	1.0e+00	7.2e-01	4.8e-04	motif-QDWS	CASSQdwsSGaspDTQYF	CASSQDWSSGASPDTQYF	TRBV4-1	TRBJ2-3	CAVRDKPGGSYIPTF	1.000000	-	-	-	-	-	-	-	-	-	-	-	hruhsc_Pt1-JIA_0.00013941168269901_Peripheral blood_1 TCF7+ CD4+
1	QDWS	1.7e-09	9	9	3.7e-05	1.0e+00	1.1e-01	1.0e+00	7.2e-01	4.8e-04	motif-QDWS	CASSQdwsSGvTDTQYF	CASSQDWSSGVTDTQYF	TRBV04-03	TRBJ02-03	NA	1.000000	-	-	-	-	-	-	-	-	-	-	-	hendbulk_JIA2 SFTeff.tsv_0.000190859733179253_na_nocluster
1	QDWS	1.7e-09	9	9	3.7e-05	1.0e+00	1.1e-01	1.0e+00	7.2e-01	4.8e-04	motif-QDWS	CASSQdwsSGLFF	CASSQDWSSGLFF	TRBV4-1	TRBJ2-2	NA	1.000000	-	-	-	-	-	-	-	-	-	-	-	hruhsc_Pt1-JIA_0.00023906287353574_Peripheral blood_4 cycling CD4+
1	QDWS	1.7e-09	9	9	3.7e-05	1.0e+00	1.1e-01	1.0e+00	7.2e-01	4.8e-04	motif-QDWS	CASSQdwslpkETQYF	CASSQDWSLPKETQYF	TRBV4-2	TRBJ2-5	CAVSDQGGFKTIF	1.000000	-	-	-	-	-	-	-	-	-	-	-	hruhsc_Pt1-JIA_0.000155690487311225_Synovial Tissue_7 GZMK+ CD4+
NA			NA	NA
2	SGYL	1.6e-08	9	9	4.1e-04	1.0e+00	9.3e-01	1.0e+00	9.3e-01	4.8e-04	motif-SGYL	CSAReTSGyllEQYF	CSARETSGYLLEQYF	TRBV20-1	TRBJ2-7	CAVRDAYGNNRLAF	1.000000	-	-	-	-	-	-	-	-	-	-	-	hruhsc_Pt1-JIA_0.000499251123315027_Synovial Tissue_0 Naive/memory CD4+
2	SGYL	1.6e-08	9	9	4.1e-04	1.0e+00	9.3e-01	1.0e+00	9.3e-01	4.8e-04	motif-SGYL	CASSLgSGylEKLFF	CASSLGSGYLEKLFF	TRBV05-01	TRBJ01-04	NA	1.000000	-	-	-	-	-	-	-	-	-	-	-	hendbulk_JIA1 SFTeff.tsv_2.46333328406667e-05_na_nocluster
2	SGYL	1.6e-08	9	9	4.1e-04	1.0e+00	9.3e-01	1.0e+00	9.3e-01	4.8e-04	motif-SGYL	CASSLSGylNEQFF	CASSLSGYLNEQFF	TRBV11-03	TRBJ02-01	NA	1.000000	-	-	-	-	-	-	-	-	-	-	-	hendbulk_JIA1 SFTeff.tsv_3.20233326928667e-05_na_nocluster
2	SGYL	1.6e-08	9	9	4.1e-04	1.0e+00	9.3e-01	1.0e+00	9.3e-01	4.8e-04	motif-SGYL	CARSpprTSGylhSYNEQFF	CARSPPRTSGYLHSYNEQFF	TRBV05-03	TRBJ02-01	NA	1.000000	-	-	-	-	-	-	-	-	-	-	-	hendbulk_JIA9 SFTeff.tsv_0.000115347940654766_na_nocluster
2	SGYL	1.6e-08	9	9	4.1e-04	1.0e+00	9.3e-01	1.0e+00	9.3e-01	4.8e-04	motif-SGYL	CASrkqgpSGylEQFF	CASRKQGPSGYLEQFF	TRBV19-01	TRBJ02-01	NA	1.000000	-	-	-	-	-	-	-	-	-	-	-	hendbulk_JIA1 SFTeff.tsv_1.47799997044e-05_na_nocluster
2	SGYL	1.6e-08	9	9	4.1e-04	1.0e+00	9.3e-01	1.0e+00	9.3e-01	4.8e-04	motif-SGYL	CASSLdnSGylGYTF	CASSLDNSGYLGYTF	TRBV07-09	TRBJ01-02	NA	1.000000	-	-	-	-	-	-	-	-	-	-	-	hendbulk_JIA6 SFTeff.tsv_0.000391932381350207_na_nocluster
2	SGYL	1.6e-08	9	9	4.1e-04	1.0e+00	9.3e-01	1.0e+00	9.3e-01	4.8e-04	motif-SGYL	CASSPTSGylNEQFF	CASSPTSGYLNEQFF	TRBV18-01	TRBJ02-01	NA	1.000000	-	-	-	-	-	-	-	-	-	-	-	hendbulk_JIA1 SFTreg.tsv_7.10852746853489e-05_na_nocluster
2	SGYL	1.6e-08	9	9	4.1e-04	1.0e+00	9.3e-01	1.0e+00	9.3e-01	4.8e-04	motif-SGYL	CAWSgylsLAGagDTQYF	CAWSGYLSLAGAGDTQYF	TRBV30	TRBJ2-3	CIVRGPNSGGSNYKLTF	1.000000	-	-	-	-	-	-	-	-	-	-	-	hruhsc_PT3-SN_0.0004359197907585_Synovial Tissue_7 GZMK+ CD4+
2	SGYL	1.6e-08	9	9	4.1e-04	1.0e+00	9.3e-01	1.0e+00	9.3e-01	4.8e-04	motif-SGYL	CASSgylgvGLAtpNEQFF	CASSGYLGVGLATPNEQFF	TRBV9	TRBJ2-1	CALVGSGGYQKVTF	1.000000	-	-	-	-	-	-	-	-	-	-	-	hruhsc_Pt1-JIA_0.00013941168269901_Peripheral blood_5 Tregs
NA			NA	NA
3	SENW	5.0e-08	8	8	4.6e-07	1.0e+00	1.0e-03	1.0e+00	5.5e-01	8.3e-04	motif-SENW	CASSEnwGRpDTQYF	CASSENWGRPDTQYF	TRBV06-01	TRBJ02-03	NA	1.000000	-	-	-	-	-	-	-	-	-	-	-	hendbulk_JIA1 PBTeff.tsv_1.51808648235073e-05_na_nocluster
3	SENW	5.0e-08	8	8	4.6e-07	1.0e+00	1.0e-03	1.0e+00	5.5e-01	8.3e-04	motif-SENW	CASSEnwgNEQFF	CASSENWGNEQFF	TRBV06-01	TRBJ02-01	NA	1.000000	-	-	-	-	-	-	-	-	-	-	-	hendbulk_JIA4 SFTeff.tsv_0.000146443431322779_na_nocluster
3	SENW	5.0e-08	8	8	4.6e-07	1.0e+00	1.0e-03	1.0e+00	5.5e-01	8.3e-04	motif-SENW	CASSEnweyTQYF	CASSENWEYTQYF	TRBV06-01	TRBJ02-03	NA	1.000000	-	-	-	-	-	-	-	-	-	-	-	hendbulk_JIA1 SFTeff.tsv_1.23166664203333e-05_na_nocluster
3	SENW	5.0e-08	8	8	4.6e-07	1.0e+00	1.0e-03	1.0e+00	5.5e-01	8.3e-04	motif-SENW	CASSEnwgspsaiGYTF	CASSENWGSPSAIGYTF	TRBV06-01	TRBJ01-02	NA	1.000000	-	-	-	-	-	-	-	-	-	-	-	hendbulk_JIA1 SFTeff.tsv_3.94133325450667e-05_na_nocluster
3	SENW	5.0e-08	8	8	4.6e-07	1.0e+00	1.0e-03	1.0e+00	5.5e-01	8.3e-04	motif-SENW	CASSEnwnTDTQYF	CASSENWNTDTQYF	TRBV06-01	TRBJ02-03	NA	1.000000	-	-	-	-	-	-	-	-	-	-	-	hendbulk_JIA1 SFTeff.tsv_5.17299989654e-05_na_nocluster
3	SENW	5.0e-08	8	8	4.6e-07	1.0e+00	1.0e-03	1.0e+00	5.5e-01	8.3e-04	motif-SENW	CASSEnwaEKLFF	CASSENWAEKLFF	TRBV02-01	TRBJ01-04	NA	1.000000	-	-	-	-	-	-	-	-	-	-	-	hendbulk_JIA1 PBTeff.tsv_2.73255566823131e-05_na_nocluster
3	SENW	5.0e-08	8	8	4.6e-07	1.0e+00	1.0e-03	1.0e+00	5.5e-01	8.3e-04	motif-SENW	CASSEnwhTDTQYF	CASSENWHTDTQYF	TRBV02-01	TRBJ02-03	NA	1.000000	-	-	-	-	-	-	-	-	-	-	-	hendbulk_JIA1 PBTeff.tsv_3.94702485411189e-05_na_nocluster
3	SENW	5.0e-08	8	8	4.6e-07	1.0e+00	1.0e-03	1.0e+00	5.5e-01	8.3e-04	motif-SENW	CASSEnwgvaYNEQFF	CASSENWGVAYNEQFF	TRBV6-1	TRBJ2-1	CVVNNMDTGRRALTF	1.000000	-	-	-	-	-	-	-	-	-	-	-	hruhsc_Pt1-JIA_0.000208463623097769_Peripheral blood_0 Naive/memory CD4+
NA			NA	NA
4	S%GQGARNE	7.6e-08	7	7	8.6e-10	1.0e+00	1.0e-03	1.0e+00	1.0e-03	8.6e-04	global-S%GQGARNE	CASSaGQGarNEQFF	CASSAGQGARNEQFF	TRBV02-01	TRBJ02-01	NA	1.000000	-	-	-	-	-	-	-	-	-	-	-	hendbulk_JIA1 SFTeff.tsv_2.70966661247333e-05_na_nocluster
4	S%GQGARNE	7.6e-08	7	7	8.6e-10	1.0e+00	1.0e-03	1.0e+00	1.0e-03	8.6e-04	global-S%GQGARNE	CASSaGQGarNEQFF	CASSAGQGARNEQFF	TRBV02-01	TRBJ02-01	NA	1.000000	-	-	-	-	-	-	-	-	-	-	-	hendbulk_JIA1 SFTeff.tsv_2.70966661247333e-05_na_nocluster
4	S%GQGARNE	7.6e-08	7	7	8.6e-10	1.0e+00	1.0e-03	1.0e+00	1.0e-03	8.6e-04	global-S%GQGARNE	CASSgGQGarNEQFF	CASSGGQGARNEQFF	TRBV02-01	TRBJ02-01	NA	1.000000	-	-	-	-	-	-	-	-	-	-	-	hendbulk_JIA1 SFTeff.tsv_1.72433329884667e-05_na_nocluster
4	S%GQGARNE	7.6e-08	7	7	8.6e-10	1.0e+00	1.0e-03	1.0e+00	1.0e-03	8.6e-04	global-S%GQGARNE	CASSEGQGarNEQFF	CASSEGQGARNEQFF	TRBV02-01	TRBJ02-01	NA	1.000000	-	-	-	-	-	-	-	-	-	-	-	hendbulk_JIA1 SFTreg.tsv_0.000181662368640336_na_nocluster
4	S%GQGARNE	7.6e-08	7	7	8.6e-10	1.0e+00	1.0e-03	1.0e+00	1.0e-03	8.6e-04	global-S%GQGARNE	CASShGQGarNEQFF	CASSHGQGARNEQFF	TRBV02-01	TRBJ02-01	NA	1.000000	-	-	-	-	-	-	-	-	-	-	-	hendbulk_JIA1 SFTeff.tsv_2.21699995566e-05_na_nocluster
4	S%GQGARNE	7.6e-08	7	7	8.6e-10	1.0e+00	1.0e-03	1.0e+00	1.0e-03	8.6e-04	global-S%GQGARNE	CASSQGQGarNEQFF	CASSQGQGARNEQFF	TRBV02-01	TRBJ02-01	NA	1.000000	-	-	-	-	-	-	-	-	-	-	-	hendbulk_JIA1 SFTeff.tsv_0.000113313331067067_na_nocluster
4	S%GQGARNE	7.6e-08	7	7	8.6e-10	1.0e+00	1.0e-03	1.0e+00	1.0e-03	8.6e-04	global-S%GQGARNE	CASSLGQGarNEQFF	CASSLGQGARNEQFF	TRBV07-02	TRBJ02-01	NA	1.000000	-	-	-	-	-	-	-	-	-	-	-	hendbulk_JIA1 SFTeff.tsv_3.20233326928667e-05_na_nocluster
4	S%GQGARNE	7.6e-08	7	7	8.6e-10	1.0e+00	1.0e-03	1.0e+00	1.0e-03	8.6e-04	global-S%GQGARNE	CASSRGQGarNEQFF	CASSRGQGARNEQFF	TRBV02-01	TRBJ02-01	NA	1.000000	-	-	-	-	-	-	-	-	-	-	-	hendbulk_JIA1 SFTeff.tsv_5.41933322494667e-05_na_nocluster
NA			NA	NA
5	SYWD	9.8e-08	8	8	1.5e-04	1.0e+00	1.9e-01	1.0e+00	9.4e-01	8.3e-04	motif-SYWD	CASSYwdnsEQYF	CASSYWDNSEQYF	TRBV6-5	TRBJ2-7	CAAPPNSGGSNYKLTF	1.000000	-	-	-	-	-	-	-	-	-	-	-	hruhsc_Pt1-JIA_0.00013941168269901_Peripheral blood_1 TCF7+ CD4+
5	SYWD	9.8e-08	8	8	1.5e-04	1.0e+00	1.9e-01	1.0e+00	9.4e-01	8.3e-04	motif-SYWD	CASSYwdyiiYNEQFF	CASSYWDYIIYNEQFF	TRBV6-5	TRBJ2-1	CAAAQTRM	1.000000	-	-	-	-	-	-	-	-	-	-	-	hruhsc_Pt1-JIA_0.000155690487311225_Synovial Tissue_3 CXCL13 high
5	SYWD	9.8e-08	8	8	1.5e-04	1.0e+00	1.9e-01	1.0e+00	9.4e-01	8.3e-04	motif-SYWD	CASSYwdpsAGviYNEQFF	CASSYWDPSAGVIYNEQFF	TRBV5-1	TRBJ2-1	NA	1.000000	-	-	-	-	-	-	-	-	-	-	-	hruhsc_Pt2-SP_0.00016215339711367_Synovial Tissue_3 CXCL13 high
5	SYWD	9.8e-08	8	8	1.5e-04	1.0e+00	1.9e-01	1.0e+00	9.4e-01	8.3e-04	motif-SYWD	CASSEsywdsnlgDTQYF	CASSESYWDSNLGDTQYF	TRBV10-01	TRBJ02-03	NA	1.000000	-	-	-	-	-	-	-	-	-	-	-	hendbulk_JIA1 PBTreg.tsv_0.000278521361041051_na_nocluster
5	SYWD	9.8e-08	8	8	1.5e-04	1.0e+00	1.9e-01	1.0e+00	9.4e-01	8.3e-04	motif-SYWD	CASSYwDRGvnEQYF	CASSYWDRGVNEQYF	TRBV07-09	TRBJ02-07	NA	1.000000	-	-	-	-	-	-	-	-	-	-	-	hendbulk_JIA1 PBTeff.tsv_2.12532107529102e-05_na_nocluster
5	SYWD	9.8e-08	8	8	1.5e-04	1.0e+00	1.9e-01	1.0e+00	9.4e-01	8.3e-04	motif-SYWD	CASSYwdNYGYTF	CASSYWDNYGYTF	TRBV06-05	TRBJ01-02	NA	1.000000	-	-	-	-	-	-	-	-	-	-	-	hendbulk_JIA9 SFTreg.tsv_0.000119505920560492_na_nocluster
5	SYWD	9.8e-08	8	8	1.5e-04	1.0e+00	1.9e-01	1.0e+00	9.4e-01	8.3e-04	motif-SYWD	CASSYwDRlnEAFF	CASSYWDRLNEAFF	TRBV06-05	TRBJ01-01	NA	1.000000	-	-	-	-	-	-	-	-	-	-	-	hendbulk_JIA1 SFTeff.tsv_4.43399991132e-05_na_nocluster
5	SYWD	9.8e-08	8	8	1.5e-04	1.0e+00	1.9e-01	1.0e+00	9.4e-01	8.3e-04	motif-SYWD	CASSYwdkaEQYF	CASSYWDKAEQYF	TRBV06-06	TRBJ02-07	NA	1.000000	-	-	-	-	-	-	-	-	-	-	-	hendbulk_JIA1 SFTeff.tsv_4.68033323972667e-05_na_nocluster
NA			NA	NA
6	KTTS	2.9e-07	6	6	5.8e-04	1.0e+00	6.8e-01	1.0e+00	7.1e-01	1.2e-03	motif-KTTS	CSARdlytrkttSTDTQYF	CSARDLYTRKTTSTDTQYF	TRBV20-1	TRBJ2-3	CAASIYYGQNFVF	1.000000	-	-	-	-	-	-	-	-	-	-	-	hruhsc_Pt1-JIA_0.00013941168269901_Peripheral blood_1 TCF7+ CD4+
6	KTTS	2.9e-07	6	6	5.8e-04	1.0e+00	6.8e-01	1.0e+00	7.1e-01	1.2e-03	motif-KTTS	CASSQdlkttSYNEQFF	CASSQDLKTTSYNEQFF	TRBV04-03	TRBJ02-01	NA	1.000000	-	-	-	-	-	-	-	-	-	-	-	hendbulk_JIA1 SFTeff.tsv_5.91199988176e-05_na_nocluster
6	KTTS	2.9e-07	6	6	5.8e-04	1.0e+00	6.8e-01	1.0e+00	7.1e-01	1.2e-03	motif-KTTS	CASSVktTSGGdkNTGELFF	CASSVKTTSGGDKNTGELFF	TRBV09-01	TRBJ02-02	NA	1.000000	-	-	-	-	-	-	-	-	-	-	-	hendbulk_JIA1 PBTeff.tsv_1.51808648235073e-05_na_nocluster
6	KTTS	2.9e-07	6	6	5.8e-04	1.0e+00	6.8e-01	1.0e+00	7.1e-01	1.2e-03	motif-KTTS	CATSRktTSlQETQYF	CATSRKTTSLQETQYF	TRBV15	TRBJ2-5	CAVGSGGYNKLIF	1.000000	-	-	-	-	-	-	-	-	-	-	-	hruhsc_Pt1-JIA_0.000155690487311225_Synovial Tissue_0 Naive/memory CD4+
6	KTTS	2.9e-07	6	6	5.8e-04	1.0e+00	6.8e-01	1.0e+00	7.1e-01	1.2e-03	motif-KTTS	CASSKtTSrhcEQFF	CASSKTTSRHCEQFF	TRBV21-01	TRBJ02-01	NA	1.000000	-	-	-	-	-	-	-	-	-	-	-	hendbulk_JIA1 SFTeff.tsv_1.23166664203333e-05_na_nocluster
6	KTTS	2.9e-07	6	6	5.8e-04	1.0e+00	6.8e-01	1.0e+00	7.1e-01	1.2e-03	motif-KTTS	CAIktTSGRpDTQYF	CAIKTTSGRPDTQYF	TRBV10-03	TRBJ02-03	NA	1.000000	-	-	-	-	-	-	-	-	-	-	-	hendbulk_JIA1 SFTeff.tsv_2.21699995566e-05_na_nocluster
NA			NA	NA
7	SLGDRD%EK	7.9e-07	9	6	1.2e-09	1.0e+00	1.0e-03	1.0e+00	1.0e-03	1.2e-03	global-SLGDRD%EK	CASSLgDRdgEKLFF	CASSLGDRDGEKLFF	TRBV11-02	TRBJ01-04	NA	1.000000	-	-	-	-	-	-	-	-	-	-	-	hendbulk_JIA1 SFTeff.tsv_0.000152726663612133_na_nocluster
7	SLGDRD%EK	7.9e-07	9	6	1.2e-09	1.0e+00	1.0e-03	1.0e+00	1.0e-03	1.2e-03	global-SLGDRD%EK	CASSLgDRdqEKLFF	CASSLGDRDQEKLFF	TRBV11-02	TRBJ01-04	NA	1.000000	-	-	-	-	-	-	-	-	-	-	-	hendbulk_JIA1 SFTeff.tsv_1.47799997044e-05_na_nocluster
7	SLGDRD%EK	7.9e-07	9	6	1.2e-09	1.0e+00	1.0e-03	1.0e+00	1.0e-03	1.2e-03	global-SLGDRD%EK	CASSLgDRdqEKLFF	CASSLGDRDQEKLFF	TRBV11-02	TRBJ01-04	NA	1.000000	-	-	-	-	-	-	-	-	-	-	-	hendbulk_JIA7 SFTeff.tsv_0.000106141756542747_na_nocluster
7	SLGDRD%EK	7.9e-07	9	6	1.2e-09	1.0e+00	1.0e-03	1.0e+00	1.0e-03	1.2e-03	global-SLGDRD%EK	CASSLgDRdhEKLFF	CASSLGDRDHEKLFF	TRBV11-02	TRBJ01-04	NA	1.000000	-	-	-	-	-	-	-	-	-	-	-	hendbulk_JIA7 SFTeff.tsv_0.000210404897925445_na_nocluster
7	SLGDRD%EK	7.9e-07	9	6	1.2e-09	1.0e+00	1.0e-03	1.0e+00	1.0e-03	1.2e-03	global-SLGDRD%EK	CASSLgDRdfEKLFF	CASSLGDRDFEKLFF	TRBV11-02	TRBJ01-04	NA	1.000000	-	-	-	-	-	-	-	-	-	-	-	hendbulk_JIA1 SFTeff.tsv_8.86799982264e-05_na_nocluster
7	SLGDRD%EK	7.9e-07	9	6	1.2e-09	1.0e+00	1.0e-03	1.0e+00	1.0e-03	1.2e-03	global-SLGDRD%EK	CASSLgDRdfEKLFF	CASSLGDRDFEKLFF	TRBV11-02	TRBJ01-04	NA	1.000000	-	-	-	-	-	-	-	-	-	-	-	hendbulk_JIA1 SFTeff.tsv_7.88266650901334e-05_na_nocluster
7	SLGDRD%EK	7.9e-07	9	6	1.2e-09	1.0e+00	1.0e-03	1.0e+00	1.0e-03	1.2e-03	global-SLGDRD%EK	CASSLgDRdfEKLFF	CASSLGDRDFEKLFF	TRBV11-02	TRBJ01-04	NA	1.000000	-	-	-	-	-	-	-	-	-	-	-	hendbulk_JIA1 SFTeff.tsv_5.66566655335334e-05_na_nocluster
7	SLGDRD%EK	7.9e-07	9	6	1.2e-09	1.0e+00	1.0e-03	1.0e+00	1.0e-03	1.2e-03	global-SLGDRD%EK	CASSLgDRdyEKLFF	CASSLGDRDYEKLFF	TRBV11-02	TRBJ01-04	NA	1.000000	-	-	-	-	-	-	-	-	-	-	-	hendbulk_JIA1 SFTeff.tsv_7.3899998522e-05_na_nocluster
7	SLGDRD%EK	7.9e-07	9	6	1.2e-09	1.0e+00	1.0e-03	1.0e+00	1.0e-03	1.2e-03	global-SLGDRD%EK	CASSLgDRdNEKLFF	CASSLGDRDNEKLFF	TRBV11-02	TRBJ01-04	NA	1.000000	-	-	-	-	-	-	-	-	-	-	-	hendbulk_JIA1 SFTeff.tsv_0.000396596658734734_na_nocluster
7	SLGDRD%EK	7.9e-07	9	6	1.2e-09	1.0e+00	1.0e-03	1.0e+00	1.0e-03	1.2e-03	global-SLGDRD%EK	CASSLgDRdNEKLFF	CASSLGDRDNEKLFF	TRBV05-01	TRBJ01-04	NA	1.000000	-	-	-	-	-	-	-	-	-	-	-	hendbulk_JIA1 SFTeff.tsv_5.66566655335334e-05_na_nocluster
NA			NA	NA
8	LSHN	8.0e-07	6	6	5.7e-04	1.0e+00	6.5e-01	1.0e+00	7.3e-01	1.2e-03	motif-LSHN	CATSDQGlshNEQFF	CATSDQGLSHNEQFF	TRBV24-1	TRBJ2-1	CALSDQGKDSGYSTLTF	1.000000	-	-	-	-	-	-	-	-	-	-	-	hruhsc_Pt1-JIA_0.000203169443315725_Synovial Tissue_0 Naive/memory CD4+
8	LSHN	8.0e-07	6	6	5.7e-04	1.0e+00	6.5e-01	1.0e+00	7.3e-01	1.2e-03	motif-LSHN	CASSTGlshNEQFF	CASSTGLSHNEQFF	TRBV10-01	TRBJ02-01	NA	1.000000	-	-	-	-	-	-	-	-	-	-	-	hendbulk_JIA7 SFTeff.tsv_0.0003400293439688_na_nocluster
8	LSHN	8.0e-07	6	6	5.7e-04	1.0e+00	6.5e-01	1.0e+00	7.3e-01	1.2e-03	motif-LSHN	CASSLgAGGlshNEQFF	CASSLGAGGLSHNEQFF	TRBV07-08	TRBJ02-01	NA	1.000000	-	-	-	-	-	-	-	-	-	-	-	hendbulk_JIA1 PBTeff.tsv_2.73255566823131e-05_na_nocluster
8	LSHN	8.0e-07	6	6	5.7e-04	1.0e+00	6.5e-01	1.0e+00	7.3e-01	1.2e-03	motif-LSHN	CASSRdlshNEQFF	CASSRDLSHNEQFF	TRBV19	TRBJ2-1	NA	1.000000	-	-	-	-	-	-	-	-	-	-	-	hruhsc_PT3-SN_0.00046189376443418_Synovial Tissue_6 CD4
8	LSHN	8.0e-07	6	6	5.7e-04	1.0e+00	6.5e-01	1.0e+00	7.3e-01	1.2e-03	motif-LSHN	CASSLshnprSYEQYF	CASSLSHNPRSYEQYF	TRBV07-02	TRBJ02-07	NA	1.000000	-	-	-	-	-	-	-	-	-	-	-	hendbulk_JIA1 SFTeff.tsv_4.68033323972667e-05_na_nocluster
8	LSHN	8.0e-07	6	6	5.7e-04	1.0e+00	6.5e-01	1.0e+00	7.3e-01	1.2e-03	motif-LSHN	CASSLshNQPQHF	CASSLSHNQPQHF	TRBV18-01	TRBJ01-05	NA	1.000000	-	-	-	-	-	-	-	-	-	-	-	hendbulk_JIA1 SFTeff.tsv_2.21699995566e-05_na_nocluster
NA			NA	NA
9	QDFL	1.4e-06	5	5	1.1e-05	1.0e+00	1.1e-01	1.0e+00	7.1e-02	1.5e-03	motif-QDFL	CASSQdfLApEQFF	CASSQDFLAPEQFF	TRBV04-03	TRBJ02-01	NA	1.000000	-	-	-	-	-	-	-	-	-	-	-	hendbulk_JIA1 PBTeff.tsv_4.55425944705218e-05_na_nocluster
9	QDFL	1.4e-06	5	5	1.1e-05	1.0e+00	1.1e-01	1.0e+00	7.1e-02	1.5e-03	motif-QDFL	CASSQdflrRGlNEQFF	CASSQDFLRRGLNEQFF	TRBV3-1	TRBJ2-1	NA	1.000000	-	-	-	-	-	-	-	-	-	-	-	hruhsc_Pt1-JIA_0.00013941168269901_Peripheral blood_1 TCF7+ CD4+
9	QDFL	1.4e-06	5	5	1.1e-05	1.0e+00	1.1e-01	1.0e+00	7.1e-02	1.5e-03	motif-QDFL	CASSQdflGRaglrsNTGELFF	CASSQDFLGRAGLRSNTGELFF	TRBV4-3	TRBJ2-2	NA	1.000000	-	-	-	-	-	-	-	-	-	-	-	hruhsc_Pt1-JIA_0.00023906287353574_Peripheral blood_0 Naive/memory CD4+
9	QDFL	1.4e-06	5	5	1.1e-05	1.0e+00	1.1e-01	1.0e+00	7.1e-02	1.5e-03	motif-QDFL	CASSQdflNYGYTF	CASSQDFLNYGYTF	TRBV4-2	TRBJ1-2	CLFQTGANNLFF	1.000000	-	-	-	-	-	-	-	-	-	-	-	hruhsc_Pt1-JIA_0.000155690487311225_Synovial Tissue_2 CXCL13 low
9	QDFL	1.4e-06	5	5	1.1e-05	1.0e+00	1.1e-01	1.0e+00	7.1e-02	1.5e-03	motif-QDFL	CASSQdflGGggGELFF	CASSQDFLGGGGGELFF	TRBV04-03	TRBJ02-02	NA	1.000000	-	-	-	-	-	-	-	-	-	-	-	hendbulk_JIA1 PBTeff.tsv_1.51808648235073e-05_na_nocluster
NA			NA	NA
10	IGQQ	1.4e-06	8	5	5.8e-09	1.0e+00	4.0e-03	1.0e+00	1.0e-03	1.5e-03	motif-IGQQ	CASSLiGQqQETQYF	CASSLIGQQQETQYF	TRBV07-09	TRBJ02-05	NA	1.000000	-	-	-	-	-	-	-	-	-	-	-	hendbulk_JIA1 SFTeff.tsv_1.72433329884667e-05_na_nocluster
10	IGQQ	1.4e-06	8	5	5.8e-09	1.0e+00	4.0e-03	1.0e+00	1.0e-03	1.5e-03	motif-IGQQ	CASSLiGQqQETQYF	CASSLIGQQQETQYF	TRBV5-1	TRBJ2-5	NA	1.000000	-	-	-	-	-	-	-	-	-	-	-	hruhsc_Pt2-SP_0.00016215339711367_Synovial Tissue_3 CXCL13 high
10	IGQQ	1.4e-06	8	5	5.8e-09	1.0e+00	4.0e-03	1.0e+00	1.0e-03	1.5e-03	motif-IGQQ	CASSLiGQqQETQYF	CASSLIGQQQETQYF	TRBV5-1	TRBJ2-5	CALSDKNNNARLMF	1.000000	-	-	-	-	-	-	-	-	-	-	-	hruhsc_Pt2-SP_0.00016215339711367_Synovial Tissue_2 CXCL13 low
10	IGQQ	1.4e-06	8	5	5.8e-09	1.0e+00	4.0e-03	1.0e+00	1.0e-03	1.5e-03	motif-IGQQ	CASSIGQqfNEKLFF	CASSIGQQFNEKLFF	TRBV07-09	TRBJ01-04	NA	1.000000	-	-	-	-	-	-	-	-	-	-	-	hendbulk_JIA1 PBTeff.tsv_2.12532107529102e-05_na_nocluster
10	IGQQ	1.4e-06	8	5	5.8e-09	1.0e+00	4.0e-03	1.0e+00	1.0e-03	1.5e-03	motif-IGQQ	CASSIGQqNYGYTF	CASSIGQQNYGYTF	TRBV05-01	TRBJ01-02	NA	1.000000	-	-	-	-	-	-	-	-	-	-	-	hendbulk_JIA1 SFTeff.tsv_0.000224163328850067_na_nocluster
10	IGQQ	1.4e-06	8	5	5.8e-09	1.0e+00	4.0e-03	1.0e+00	1.0e-03	1.5e-03	motif-IGQQ	CASSIGQqNYGYTF	CASSIGQQNYGYTF	TRBV05-01	TRBJ01-02	NA	1.000000	-	-	-	-	-	-	-	-	-	-	-	hendbulk_JIA1 SFTreg.tsv_0.00023695091561783_na_nocluster
10	IGQQ	1.4e-06	8	5	5.8e-09	1.0e+00	4.0e-03	1.0e+00	1.0e-03	1.5e-03	motif-IGQQ	CASSIGQqNTEAFF	CASSIGQQNTEAFF	TRBV5-1	TRBJ1-1	CAGANAGGTSYGKLTF	1.000000	-	-	-	-	-	-	-	-	-	-	-	hruhsc_Pt1-JIA_0.00013941168269901_Peripheral blood_1 TCF7+ CD4+
10	IGQQ	1.4e-06	8	5	5.8e-09	1.0e+00	4.0e-03	1.0e+00	1.0e-03	1.5e-03	motif-IGQQ	CASSIgqQGTDTQYF	CASSIGQQGTDTQYF	TRBV19-01	TRBJ02-03	NA	1.000000	-	-	-	-	-	-	-	-	-	-	-	hendbulk_JIA1 SFTeff.tsv_1.97066662725333e-05_na_nocluster
NA			NA	NA
11	S%TSGSYE	1.6e-06	14	12	9.5e-08	1.0e+00	6.2e-01	1.0e+00	1.0e-03	1.5e-04	global-S%TSGSYE	CAISGTSGSYEQYF	CAISGTSGSYEQYF	TRBV10-3	TRBJ2-7	NA	1.000000	-	-	-	-	-	-	-	-	-	-	-	hruhsc_Pt1-JIA_0.000203169443315725_Synovial Tissue_5 Tregs
11	S%TSGSYE	1.6e-06	14	12	9.5e-08	1.0e+00	6.2e-01	1.0e+00	1.0e-03	1.5e-04	global-S%TSGSYE	CASSRTSGsyEQFF	CASSRTSGSYEQFF	TRBV19-01	TRBJ02-01	NA	1.000000	-	-	-	-	-	-	-	-	-	-	-	hendbulk_JIA8 SFTeff.tsv_0.000593884797788423_na_nocluster
11	S%TSGSYE	1.6e-06	14	12	9.5e-08	1.0e+00	6.2e-01	1.0e+00	1.0e-03	1.5e-04	global-S%TSGSYE	CASSRTSGSYEQYF	CASSRTSGSYEQYF	TRBV19-01	TRBJ02-07	NA	1.000000	-	-	-	-	-	-	-	-	-	-	-	hendbulk_JIA1 SFTreg.tsv_0.000225103369836938_na_nocluster
11	S%TSGSYE	1.6e-06	14	12	9.5e-08	1.0e+00	6.2e-01	1.0e+00	1.0e-03	1.5e-04	global-S%TSGSYE	CASSRTSGSYEQYF	CASSRTSGSYEQYF	TRBV06-06	TRBJ02-07	NA	1.000000	-	-	-	-	-	-	-	-	-	-	-	hendbulk_JIA7 SFTeff.tsv_0.000110838294442868_na_nocluster
11	S%TSGSYE	1.6e-06	14	12	9.5e-08	1.0e+00	6.2e-01	1.0e+00	1.0e-03	1.5e-04	global-S%TSGSYE	CASSGTSGSYEQYF	CASSGTSGSYEQYF	TRBV06-06	TRBJ02-07	NA	1.000000	-	-	-	-	-	-	-	-	-	-	-	hendbulk_JIA1 SFTeff.tsv_5.17299989654e-05_na_nocluster
11	S%TSGSYE	1.6e-06	14	12	9.5e-08	1.0e+00	6.2e-01	1.0e+00	1.0e-03	1.5e-04	global-S%TSGSYE	CASSGTSGSYEQYF	CASSGTSGSYEQYF	TRBV02-01	TRBJ02-07	NA	1.000000	-	-	-	-	-	-	-	-	-	-	-	hendbulk_JIA4 SFTeff.tsv_9.68119755188249e-05_na_nocluster
11	S%TSGSYE	1.6e-06	14	12	9.5e-08	1.0e+00	6.2e-01	1.0e+00	1.0e-03	1.5e-04	global-S%TSGSYE	CAWSvTSGSYEQYF	CAWSVTSGSYEQYF	TRBV30	TRBJ2-7	NA	1.000000	-	-	-	-	-	-	-	-	-	-	-	hruhsc_Pt1-JIA_0.00013941168269901_Peripheral blood_1 TCF7+ CD4+
11	S%TSGSYE	1.6e-06	14	12	9.5e-08	1.0e+00	6.2e-01	1.0e+00	1.0e-03	1.5e-04	global-S%TSGSYE	CASSQTSGSYEQYF	CASSQTSGSYEQYF	TRBV5-1	TRBJ2-7	CAGLLPGAQKLVF	1.000000	-	-	-	-	-	-	-	-	-	-	-	hruhsc_Pt1-JIA_0.000155690487311225_Synovial Tissue_0 Naive/memory CD4+
11	S%TSGSYE	1.6e-06	14	12	9.5e-08	1.0e+00	6.2e-01	1.0e+00	1.0e-03	1.5e-04	global-S%TSGSYE	CASStTSGSYEQYF	CASSTTSGSYEQYF	TRBV7-9	TRBJ2-7	NA	1.000000	-	-	-	-	-	-	-	-	-	-	-	hruhsc_Pt2-SP_0.00148099391146948_Synovial Tissue_6 CD4
11	S%TSGSYE	1.6e-06	14	12	9.5e-08	1.0e+00	6.2e-01	1.0e+00	1.0e-03	1.5e-04	global-S%TSGSYE	CASStTSGSYEQYF	CASSTTSGSYEQYF	TRBV7-9	TRBJ2-7	CAAPESSGGYQKVTF	1.000000	-	-	-	-	-	-	-	-	-	-	-	hruhsc_Pt2-SP_0.00128700128700129_Peripheral blood_8 Cytotxic CD4+
11	S%TSGSYE	1.6e-06	14	12	9.5e-08	1.0e+00	6.2e-01	1.0e+00	1.0e-03	1.5e-04	global-S%TSGSYE	CASSwTSGSYEQYF	CASSWTSGSYEQYF	TRBV05-01	TRBJ02-07	NA	1.000000	-	-	-	-	-	-	-	-	-	-	-	hendbulk_JIA4 SFTreg.tsv_0.000157716836344297_na_nocluster
11	S%TSGSYE	1.6e-06	14	12	9.5e-08	1.0e+00	6.2e-01	1.0e+00	1.0e-03	1.5e-04	global-S%TSGSYE	CASSETSGSYEQYF	CASSETSGSYEQYF	TRBV2	TRBJ2-7	CAASGDGTYKYIF	1.000000	-	-	-	-	-	-	-	-	-	-	-	hruhsc_PT3-SN_0.000574712643678161_Peripheral blood_4 cycling CD4+
11	S%TSGSYE	1.6e-06	14	12	9.5e-08	1.0e+00	6.2e-01	1.0e+00	1.0e-03	1.5e-04	global-S%TSGSYE	CASSLTSGsyEQFF	CASSLTSGSYEQFF	TRBV05-01	TRBJ02-01	NA	1.000000	-	-	-	-	-	-	-	-	-	-	-	hendbulk_JIA4 SFTreg.tsv_0.000283746271779237_na_nocluster
11	S%TSGSYE	1.6e-06	14	12	9.5e-08	1.0e+00	6.2e-01	1.0e+00	1.0e-03	1.5e-04	global-S%TSGSYE	CASSLTSGSYEQYF	CASSLTSGSYEQYF	TRBV13-01	TRBJ02-07	NA	1.000000	-	-	-	-	-	-	-	-	-	-	-	hendbulk_JIA1 PBTeff.tsv_1.51808648235073e-05_na_nocluster
11	S%TSGSYE	1.6e-06	14	12	9.5e-08	1.0e+00	6.2e-01	1.0e+00	1.0e-03	1.5e-04	global-S%TSGSYE	CASSSTSGSYEQYF	CASSSTSGSYEQYF	TRBV09-01	TRBJ02-07	NA	1.000000	-	-	-	-	-	-	-	-	-	-	-	hendbulk_JIA1 PBTeff.tsv_1.51808648235073e-05_na_nocluster
NA			NA	NA
12	SLGTSG%NE	2.5e-06	8	8	7.5e-07	1.0e+00	9.1e-01	1.0e+00	1.0e-03	8.3e-04	global-SLGTSG%NE	CASSLGTSGtnEQYF	CASSLGTSGTNEQYF	TRBV7-2	TRBJ2-7	CALIKAAGNKLTF	1.000000	-	-	-	-	-	-	-	-	-	-	-	hruhsc_Pt1-JIA_0.00013941168269901_Peripheral blood_1 TCF7+ CD4+
12	SLGTSG%NE	2.5e-06	8	8	7.5e-07	1.0e+00	9.1e-01	1.0e+00	1.0e-03	8.3e-04	global-SLGTSG%NE	CASSLGTSGYNEQFF	CASSLGTSGYNEQFF	TRBV5-4	TRBJ2-1	CAAVYSGGGADGLTF	1.000000	-	-	-	-	-	-	-	-	-	-	-	hruhsc_Pt1-JIA_0.000208463623097769_Peripheral blood_1 TCF7+ CD4+
12	SLGTSG%NE	2.5e-06	8	8	7.5e-07	1.0e+00	9.1e-01	1.0e+00	1.0e-03	8.3e-04	global-SLGTSG%NE	CASSLGTSGRNEQFF	CASSLGTSGRNEQFF	TRBV11-2	TRBJ2-1	CIVRGFNDYKLSF	1.000000	-	-	-	-	-	-	-	-	-	-	-	hruhsc_Pt1-JIA_0.00013941168269901_Peripheral blood_0 Naive/memory CD4+
12	SLGTSG%NE	2.5e-06	8	8	7.5e-07	1.0e+00	9.1e-01	1.0e+00	1.0e-03	8.3e-04	global-SLGTSG%NE	CSASlGTSGnNEQFF	CSASLGTSGNNEQFF	TRBV20-1	TRBJ2-1	NA	1.000000	-	-	-	-	-	-	-	-	-	-	-	hruhsc_Pt1-JIA_0.00013941168269901_Peripheral blood_1 TCF7+ CD4+
12	SLGTSG%NE	2.5e-06	8	8	7.5e-07	1.0e+00	9.1e-01	1.0e+00	1.0e-03	8.3e-04	global-SLGTSG%NE	CASSLGTSGinEQYF	CASSLGTSGINEQYF	TRBV07-06	TRBJ02-07	NA	1.000000	-	-	-	-	-	-	-	-	-	-	-	hendbulk_JIA1 PBTeff.tsv_2.12532107529102e-05_na_nocluster
12	SLGTSG%NE	2.5e-06	8	8	7.5e-07	1.0e+00	9.1e-01	1.0e+00	1.0e-03	8.3e-04	global-SLGTSG%NE	CASSLGTSGsNEQFF	CASSLGTSGSNEQFF	TRBV05-04	TRBJ02-01	NA	1.000000	-	-	-	-	-	-	-	-	-	-	-	hendbulk_JIA1 PBTeff.tsv_3.64340755764174e-05_na_nocluster
12	SLGTSG%NE	2.5e-06	8	8	7.5e-07	1.0e+00	9.1e-01	1.0e+00	1.0e-03	8.3e-04	global-SLGTSG%NE	CASSLGTSGsNEQFF	CASSLGTSGSNEQFF	TRBV05-08	TRBJ02-01	NA	1.000000	-	-	-	-	-	-	-	-	-	-	-	hendbulk_JIA1 SFTeff.tsv_1.47799997044e-05_na_nocluster
12	SLGTSG%NE	2.5e-06	8	8	7.5e-07	1.0e+00	9.1e-01	1.0e+00	1.0e-03	8.3e-04	global-SLGTSG%NE	CASSLGTSGvNEQFF	CASSLGTSGVNEQFF	TRBV05-01	TRBJ02-01	NA	1.000000	-	-	-	-	-	-	-	-	-	-	-	hendbulk_JIA1 SFTeff.tsv_1.23166664203333e-05_na_nocluster
12	SLGTSG%NE	2.5e-06	8	8	7.5e-07	1.0e+00	9.1e-01	1.0e+00	1.0e-03	8.3e-04	global-SLGTSG%NE	CASSLGTSGaNEQFF	CASSLGTSGANEQFF	TRBV5-1	TRBJ2-1	CIVIRGYIIQGAQKLVF	1.000000	-	-	-	-	-	-	-	-	-	-	-	hruhsc_Pt1-JIA_0.000311380974622451_Synovial Tissue_5 Tregs
NA			NA	NA
13	YSPF	2.7e-06	5	4	2.1e-05	1.0e+00	2.0e-02	1.0e+00	4.6e-01	2.3e-03	motif-YSPF	CASSYspffGLgDTQYF	CASSYSPFFGLGDTQYF	TRBV6-5	TRBJ2-3	NA	1.000000	-	-	-	-	-	-	-	-	-	-	-	hruhsc_Pt2-SP_0.000429000429000429_Peripheral blood_0 Naive/memory CD4+
13	YSPF	2.7e-06	5	4	2.1e-05	1.0e+00	2.0e-02	1.0e+00	4.6e-01	2.3e-03	motif-YSPF	CASSYspfdYTF	CASSYSPFDYTF	TRBV6-5	TRBJ1-2	CVCGAGSYQLTF	1.000000	-	-	-	-	-	-	-	-	-	-	-	hruhsc_Pt1-JIA_0.000208463623097769_Peripheral blood_1 TCF7+ CD4+
13	YSPF	2.7e-06	5	4	2.1e-05	1.0e+00	2.0e-02	1.0e+00	4.6e-01	2.3e-03	motif-YSPF	CASSYspfSYNSPLHF	CASSYSPFSYNSPLHF	TRBV06-05	TRBJ01-06	NA	1.000000	-	-	-	-	-	-	-	-	-	-	-	hendbulk_JIA1 PBTreg.tsv_0.000394571928141489_na_nocluster
13	YSPF	2.7e-06	5	4	2.1e-05	1.0e+00	2.0e-02	1.0e+00	4.6e-01	2.3e-03	motif-YSPF	CASSYspfSYNSPLHF	CASSYSPFSYNSPLHF	TRBV06-05	TRBJ01-06	NA	1.000000	-	-	-	-	-	-	-	-	-	-	-	hendbulk_JIA1 PBTreg.tsv_7.73670447336253e-05_na_nocluster
13	YSPF	2.7e-06	5	4	2.1e-05	1.0e+00	2.0e-02	1.0e+00	4.6e-01	2.3e-03	motif-YSPF	CASSYspfYEQYF	CASSYSPFYEQYF	TRBV6-2	TRBJ2-7	CAGSTMDSNYQLIW	1.000000	-	-	-	-	-	-	-	-	-	-	-	hruhsc_Pt1-JIA_0.000203169443315725_Synovial Tissue_2 CXCL13 low
NA			NA	NA
14	QDFV	2.7e-06	5	4	1.1e-04	1.0e+00	1.1e-01	1.0e+00	4.4e-01	2.3e-03	motif-QDFV	CASSQdfvgyTEAFF	CASSQDFVGYTEAFF	TRBV4-1	TRBJ1-1	NA	1.000000	-	-	-	-	-	-	-	-	-	-	-	hruhsc_Pt1-JIA_0.000208463623097769_Peripheral blood_1 TCF7+ CD4+
14	QDFV	2.7e-06	5	4	1.1e-04	1.0e+00	1.1e-01	1.0e+00	4.4e-01	2.3e-03	motif-QDFV	CASSQdfvgSYNEQFF	CASSQDFVGSYNEQFF	TRBV04-03	TRBJ02-01	NA	1.000000	-	-	-	-	-	-	-	-	-	-	-	hendbulk_JIA1 SFTreg.tsv_7.89836385392766e-05_na_nocluster
14	QDFV	2.7e-06	5	4	1.1e-04	1.0e+00	1.1e-01	1.0e+00	4.4e-01	2.3e-03	motif-QDFV	CASSQdfvegaNQPQHF	CASSQDFVEGANQPQHF	TRBV04-02	TRBJ01-05	NA	1.000000	-	-	-	-	-	-	-	-	-	-	-	hendbulk_JIA1 PBTeff.tsv_2.42893837176116e-05_na_nocluster
14	QDFV	2.7e-06	5	4	1.1e-04	1.0e+00	1.1e-01	1.0e+00	4.4e-01	2.3e-03	motif-QDFV	CASSQdfvegaNQPQHF	CASSQDFVEGANQPQHF	TRBV04-02	TRBJ01-05	NA	1.000000	-	-	-	-	-	-	-	-	-	-	-	hendbulk_JIA1 SFTreg.tsv_0.00155992686115071_na_nocluster
14	QDFV	2.7e-06	5	4	1.1e-04	1.0e+00	1.1e-01	1.0e+00	4.4e-01	2.3e-03	motif-QDFV	CASSQdfvAGGlgdTDTQYF	CASSQDFVAGGLGDTDTQYF	TRBV04-01	TRBJ02-03	NA	1.000000	-	-	-	-	-	-	-	-	-	-	-	hendbulk_JIA6 SFTeff.tsv_0.000452097439890809_na_nocluster
NA			NA	NA
15	SDQY	4.6e-06	5	5	3.9e-05	1.0e+00	1.0e-01	1.0e+00	2.7e-01	1.5e-03	motif-SDQY	CASSDqygwaGYTF	CASSDQYGWAGYTF	TRBV02-01	TRBJ01-02	NA	1.000000	-	-	-	-	-	-	-	-	-	-	-	hendbulk_JIA8 SFTeff.tsv_0.000162055241772122_na_nocluster
15	SDQY	4.6e-06	5	5	3.9e-05	1.0e+00	1.0e-01	1.0e+00	2.7e-01	1.5e-03	motif-SDQY	CASSDqYNEQFF	CASSDQYNEQFF	TRBV6-3	TRBJ2-1	NA	1.000000	-	-	-	-	-	-	-	-	-	-	-	hruhsc_Pt1-JIA_0.000155690487311225_Synovial Tissue_6 CD4
15	SDQY	4.6e-06	5	5	3.9e-05	1.0e+00	1.0e-01	1.0e+00	2.7e-01	1.5e-03	motif-SDQY	CASSSdqyiNEQFF	CASSSDQYINEQFF	TRBV19	TRBJ2-1	CATPITQGGSEKLVF	1.000000	-	-	-	-	-	-	-	-	-	-	-	hruhsc_Pt1-JIA_0.00023906287353574_Peripheral blood_4 cycling CD4+
15	SDQY	4.6e-06	5	5	3.9e-05	1.0e+00	1.0e-01	1.0e+00	2.7e-01	1.5e-03	motif-SDQY	CASSDqyghNEQFF	CASSDQYGHNEQFF	TRBV10-01	TRBJ02-01	NA	1.000000	-	-	-	-	-	-	-	-	-	-	-	hendbulk_JIA1 PBTeff.tsv_3.94702485411189e-05_na_nocluster
15	SDQY	4.6e-06	5	5	3.9e-05	1.0e+00	1.0e-01	1.0e+00	2.7e-01	1.5e-03	motif-SDQY	CASSVgsdqyTGELFF	CASSVGSDQYTGELFF	TRBV10-01	TRBJ02-02	NA	1.000000	-	-	-	-	-	-	-	-	-	-	-	hendbulk_JIA1 PBTeff.tsv_4.85787674352232e-05_na_nocluster
NA			NA	NA
16	EFF	4.6e-06	5	5	2.0e-04	1.0e+00	5.2e-01	1.0e+00	2.7e-01	1.5e-03	motif-EFF	CASrrREffETQYF	CASRRREFFETQYF	TRBV7-2	TRBJ2-5	CVVNMNRGSTLGRLYF	1.000000	-	-	-	-	-	-	-	-	-	-	-	hruhsc_Pt2-SP_0.00016215339711367_Synovial Tissue_5 Tregs
16	EFF	4.6e-06	5	5	2.0e-04	1.0e+00	5.2e-01	1.0e+00	2.7e-01	1.5e-03	motif-EFF	CASSEffaYGYTF	CASSEFFAYGYTF	TRBV02-01	TRBJ01-02	NA	1.000000	-	-	-	-	-	-	-	-	-	-	-	hendbulk_JIA1 SFTreg.tsv_0.000339629645718889_na_nocluster
16	EFF	4.6e-06	5	5	2.0e-04	1.0e+00	5.2e-01	1.0e+00	2.7e-01	1.5e-03	motif-EFF	CASSEffqAGattSTDTQYF	CASSEFFQAGATTSTDTQYF	TRBV25-1	TRBJ2-3	CAVRDHNNAGNMLTF	1.000000	-	-	-	-	-	-	-	-	-	-	-	hruhsc_Pt2-SP_0.000429000429000429_Peripheral blood_4 cycling CD4+
16	EFF	4.6e-06	5	5	2.0e-04	1.0e+00	5.2e-01	1.0e+00	2.7e-01	1.5e-03	motif-EFF	CASSgeffSYEQYF	CASSGEFFSYEQYF	TRBV06-01	TRBJ02-07	NA	1.000000	-	-	-	-	-	-	-	-	-	-	-	hendbulk_JIA7 SFTeff.tsv_0.000120231370243112_na_nocluster
16	EFF	4.6e-06	5	5	2.0e-04	1.0e+00	5.2e-01	1.0e+00	2.7e-01	1.5e-03	motif-EFF	CASSfeffaDTQYF	CASSFEFFADTQYF	TRBV5-4	TRBJ2-3	CIVRVPSGSARQLTF	1.000000	-	-	-	-	-	-	-	-	-	-	-	hruhsc_Pt1-JIA_0.00013941168269901_Peripheral blood_1 TCF7+ CD4+
NA			NA	NA
17	S%WENTE	5.1e-06	6	6	2.4e-07	1.0e+00	2.0e-01	1.0e+00	1.0e-03	1.2e-03	global-S%WENTE	CASSfweNTEAFF	CASSFWENTEAFF	TRBV05-01	TRBJ01-01	NA	1.000000	-	-	-	-	-	-	-	-	-	-	-	hendbulk_JIA1 SFTeff.tsv_1.72433329884667e-05_na_nocluster
17	S%WENTE	5.1e-06	6	6	2.4e-07	1.0e+00	2.0e-01	1.0e+00	1.0e-03	1.2e-03	global-S%WENTE	CASSYweNTEAFF	CASSYWENTEAFF	TRBV06-05	TRBJ01-01	NA	1.000000	-	-	-	-	-	-	-	-	-	-	-	hendbulk_JIA9 SFTreg.tsv_0.000176978233501797_na_nocluster
17	S%WENTE	5.1e-06	6	6	2.4e-07	1.0e+00	2.0e-01	1.0e+00	1.0e-03	1.2e-03	global-S%WENTE	CASSgweNTEAFF	CASSGWENTEAFF	TRBV5-1	TRBJ1-1	CAVRDRGSTLGRLYF	1.000000	-	-	-	-	-	-	-	-	-	-	-	hruhsc_Pt1-JIA_0.00023906287353574_Peripheral blood_0 Naive/memory CD4+
17	S%WENTE	5.1e-06	6	6	2.4e-07	1.0e+00	2.0e-01	1.0e+00	1.0e-03	1.2e-03	global-S%WENTE	CAISEweNTEAFF	CAISEWENTEAFF	TRBV10-03	TRBJ01-01	NA	1.000000	-	-	-	-	-	-	-	-	-	-	-	hendbulk_JIA1 PBTeff.tsv_2.73255566823131e-05_na_nocluster
17	S%WENTE	5.1e-06	6	6	2.4e-07	1.0e+00	2.0e-01	1.0e+00	1.0e-03	1.2e-03	global-S%WENTE	CASSLweNTEAFF	CASSLWENTEAFF	TRBV18-01	TRBJ01-01	NA	1.000000	-	-	-	-	-	-	-	-	-	-	-	hendbulk_JIA1 PBTeff.tsv_2.12532107529102e-05_na_nocluster
17	S%WENTE	5.1e-06	6	6	2.4e-07	1.0e+00	2.0e-01	1.0e+00	1.0e-03	1.2e-03	global-S%WENTE	CASSnweNTEAFF	CASSNWENTEAFF	TRBV06-05	TRBJ01-01	NA	1.000000	-	-	-	-	-	-	-	-	-	-	-	hendbulk_JIA9 SFTeff.tsv_9.39872109038836e-05_na_nocluster
NA			NA	NA
18	S%GLYNE	5.1e-06	6	6	7.8e-07	1.0e+00	6.4e-01	1.0e+00	1.0e-03	1.2e-03	global-S%GLYNE	CASSYGLYNEQFF	CASSYGLYNEQFF	TRBV05-06	TRBJ02-01	NA	1.000000	-	-	-	-	-	-	-	-	-	-	-	hendbulk_JIA1 SFTeff.tsv_7.14366652379334e-05_na_nocluster
18	S%GLYNE	5.1e-06	6	6	7.8e-07	1.0e+00	6.4e-01	1.0e+00	1.0e-03	1.2e-03	global-S%GLYNE	CASSQGLYNEQFF	CASSQGLYNEQFF	TRBV04-01	TRBJ02-01	NA	1.000000	-	-	-	-	-	-	-	-	-	-	-	hendbulk_JIA1 SFTreg.tsv_0.000327782099937998_na_nocluster
18	S%GLYNE	5.1e-06	6	6	7.8e-07	1.0e+00	6.4e-01	1.0e+00	1.0e-03	1.2e-03	global-S%GLYNE	CAISpGLYNEQFF	CAISPGLYNEQFF	TRBV10-03	TRBJ02-01	NA	1.000000	-	-	-	-	-	-	-	-	-	-	-	hendbulk_JIA9 SFTreg.tsv_8.57523399441698e-05_na_nocluster
18	S%GLYNE	5.1e-06	6	6	7.8e-07	1.0e+00	6.4e-01	1.0e+00	1.0e-03	1.2e-03	global-S%GLYNE	CASSwGLYNEQFF	CASSWGLYNEQFF	TRBV05-05	TRBJ02-01	NA	1.000000	-	-	-	-	-	-	-	-	-	-	-	hendbulk_JIA2 SFTeff.tsv_0.000207393175111195_na_nocluster
18	S%GLYNE	5.1e-06	6	6	7.8e-07	1.0e+00	6.4e-01	1.0e+00	1.0e-03	1.2e-03	global-S%GLYNE	CASSEGLYNEQFF	CASSEGLYNEQFF	TRBV27-01	TRBJ02-01	NA	1.000000	-	-	-	-	-	-	-	-	-	-	-	hendbulk_JIA9 SFTreg.tsv_8.02787863307121e-05_na_nocluster
18	S%GLYNE	5.1e-06	6	6	7.8e-07	1.0e+00	6.4e-01	1.0e+00	1.0e-03	1.2e-03	global-S%GLYNE	CASSaGLYNEQFF	CASSAGLYNEQFF	TRBV28-01	TRBJ02-01	NA	1.000000	-	-	-	-	-	-	-	-	-	-	-	hendbulk_JIA1 PBTeff.tsv_3.03617296470145e-05_na_nocluster
NA			NA	NA
19	SYG%G	5.1e-06	6	6	1.6e-07	1.0e+00	1.4e-01	1.0e+00	1.0e-03	1.2e-03	global-SYG%G	CASSYgegAFF	CASSYGEGAFF	TRBV6-6	TRBJ1-1	CAVRSSASKIIF	1.000000	-	-	-	-	-	-	-	-	-	-	-	hruhsc_Pt2-SP_0.000164554879052164_Synovial Tissue_6 CD4
19	SYG%G	5.1e-06	6	6	1.6e-07	1.0e+00	1.4e-01	1.0e+00	1.0e-03	1.2e-03	global-SYG%G	CASSYgYGYTF	CASSYGYGYTF	TRBV6-2	TRBJ1-2	CALSRTGGFKTIF	1.000000	-	-	-	-	-	-	-	-	-	-	-	hruhsc_PT3-SN_0.00138568129330254_Synovial Tissue_6 CD4
19	SYG%G	5.1e-06	6	6	1.6e-07	1.0e+00	1.4e-01	1.0e+00	1.0e-03	1.2e-03	global-SYG%G	CASSYgdGYTF	CASSYGDGYTF	TRBV06-06	TRBJ01-02	NA	1.000000	-	-	-	-	-	-	-	-	-	-	-	hendbulk_JIA8 SFTeff.tsv_0.000741641047639475_na_nocluster
19	SYG%G	5.1e-06	6	6	1.6e-07	1.0e+00	1.4e-01	1.0e+00	1.0e-03	1.2e-03	global-SYG%G	CASSYGQGAFF	CASSYGQGAFF	TRBV06-05	TRBJ01-01	NA	1.000000	-	-	-	-	-	-	-	-	-	-	-	hendbulk_JIA1 SFTeff.tsv_7.3899998522e-05_na_nocluster
19	SYG%G	5.1e-06	6	6	1.6e-07	1.0e+00	1.4e-01	1.0e+00	1.0e-03	1.2e-03	global-SYG%G	CASSYGQGYTF	CASSYGQGYTF	TRBV06-05	TRBJ01-02	NA	1.000000	-	-	-	-	-	-	-	-	-	-	-	hendbulk_JIA1 PBTeff.tsv_4.85787674352232e-05_na_nocluster
19	SYG%G	5.1e-06	6	6	1.6e-07	1.0e+00	1.4e-01	1.0e+00	1.0e-03	1.2e-03	global-SYG%G	CASSYgwgkiF	CASSYGWGKIF	TRBV06-05	TRBJ01-02	NA	1.000000	-	-	-	-	-	-	-	-	-	-	-	hendbulk_JIA3 SFTreg.tsv_0.000309392490354833_na_nocluster
NA			NA	NA
20	EAQQ	5.3e-06	4	4	6.2e-04	1.0e+00	3.7e-01	1.0e+00	7.1e-01	2.3e-03	motif-EAQQ	CAISEaqQGaEAFF	CAISEAQQGAEAFF	TRBV10-3	TRBJ1-1	CALSGTGANSKLTF	1.000000	-	-	-	-	-	-	-	-	-	-	-	hruhsc_PT3-SN_0.00046189376443418_Synovial Tissue_6 CD4
20	EAQQ	5.3e-06	4	4	6.2e-04	1.0e+00	3.7e-01	1.0e+00	7.1e-01	2.3e-03	motif-EAQQ	CASileaqqsDTQYF	CASILEAQQSDTQYF	TRBV28	TRBJ2-3	CAVTPRFGNEKLTF	1.000000	-	-	-	-	-	-	-	-	-	-	-	hruhsc_PT3-SN_0.000574712643678161_Peripheral blood_4 cycling CD4+
20	EAQQ	5.3e-06	4	4	6.2e-04	1.0e+00	3.7e-01	1.0e+00	7.1e-01	2.3e-03	motif-EAQQ	CSVEaqQGgkQYF	CSVEAQQGGKQYF	TRBV29-01	TRBJ02-07	NA	1.000000	-	-	-	-	-	-	-	-	-	-	-	hendbulk_JIA1 SFTreg.tsv_3.15934554157106e-05_na_nocluster
20	EAQQ	5.3e-06	4	4	6.2e-04	1.0e+00	3.7e-01	1.0e+00	7.1e-01	2.3e-03	motif-EAQQ	CASSEaqQPQHF	CASSEAQQPQHF	TRBV02-01	TRBJ01-05	NA	1.000000	-	-	-	-	-	-	-	-	-	-	-	hendbulk_JIA1 PBTeff.tsv_1.51808648235073e-05_na_nocluster
NA			NA	NA
21	QSIG	5.3e-06	4	4	5.3e-05	1.0e+00	3.4e-01	1.0e+00	6.6e-02	2.3e-03	motif-QSIG	CASSDsmGQsiGYTF	CASSDSMGQSIGYTF	TRBV06-04	TRBJ01-02	NA	1.000000	-	-	-	-	-	-	-	-	-	-	-	hendbulk_JIA1 SFTeff.tsv_1.72433329884667e-05_na_nocluster
21	QSIG	5.3e-06	4	4	5.3e-05	1.0e+00	3.4e-01	1.0e+00	6.6e-02	2.3e-03	motif-QSIG	CASSLGQsigETQYF	CASSLGQSIGETQYF	TRBV12-3	TRBJ2-5	NA	1.000000	-	-	-	-	-	-	-	-	-	-	-	hruhsc_Pt1-JIA_0.00013941168269901_Peripheral blood_1 TCF7+ CD4+
21	QSIG	5.3e-06	4	4	5.3e-05	1.0e+00	3.4e-01	1.0e+00	6.6e-02	2.3e-03	motif-QSIG	CASSaqsiGELFF	CASSAQSIGELFF	TRBV9	TRBJ2-2	CAASKEGGADGLTF	1.000000	-	-	-	-	-	-	-	-	-	-	-	hruhsc_Pt1-JIA_0.000155690487311225_Synovial Tissue_0 Naive/memory CD4+
21	QSIG	5.3e-06	4	4	5.3e-05	1.0e+00	3.4e-01	1.0e+00	6.6e-02	2.3e-03	motif-QSIG	CASSQsiGTtkTQYF	CASSQSIGTTKTQYF	TRBV23-01	TRBJ02-05	NA	1.000000	-	-	-	-	-	-	-	-	-	-	-	hendbulk_JIA1 PBTeff.tsv_2.42893837176116e-05_na_nocluster
NA			NA	NA
22	S%GTANEK	7.0e-06	7	7	3.7e-07	1.0e+00	4.3e-01	1.0e+00	1.0e-03	8.6e-04	global-S%GTANEK	CASSPGTaNEKLFF	CASSPGTANEKLFF	TRBV18	TRBJ1-4	CAESMNSGYALNF	1.000000	-	-	-	-	-	-	-	-	-	-	-	hruhsc_Pt1-JIA_0.00013941168269901_Peripheral blood_1 TCF7+ CD4+
22	S%GTANEK	7.0e-06	7	7	3.7e-07	1.0e+00	4.3e-01	1.0e+00	1.0e-03	8.6e-04	global-S%GTANEK	CASSEGTaNEKLFF	CASSEGTANEKLFF	TRBV06-01	TRBJ01-04	NA	1.000000	-	-	-	-	-	-	-	-	-	-	-	hendbulk_JIA1 PBTeff.tsv_0.000154844821199774_na_nocluster
22	S%GTANEK	7.0e-06	7	7	3.7e-07	1.0e+00	4.3e-01	1.0e+00	1.0e-03	8.6e-04	global-S%GTANEK	CAISvGTaNEKLFF	CAISVGTANEKLFF	TRBV10-03	TRBJ01-04	NA	1.000000	-	-	-	-	-	-	-	-	-	-	-	hendbulk_JIA8 SFTreg.tsv_0.00161591481139718_na_nocluster
22	S%GTANEK	7.0e-06	7	7	3.7e-07	1.0e+00	4.3e-01	1.0e+00	1.0e-03	8.6e-04	global-S%GTANEK	CASSLGTaNEKLFF	CASSLGTANEKLFF	TRBV07-08	TRBJ01-04	NA	1.000000	-	-	-	-	-	-	-	-	-	-	-	hendbulk_JIA11 SFTeff.tsv_0.000137950408082389_na_nocluster
22	S%GTANEK	7.0e-06	7	7	3.7e-07	1.0e+00	4.3e-01	1.0e+00	1.0e-03	8.6e-04	global-S%GTANEK	CASSSGTaNEKLFF	CASSSGTANEKLFF	TRBV05-01	TRBJ01-04	NA	1.000000	-	-	-	-	-	-	-	-	-	-	-	hendbulk_JIA1 SFTeff.tsv_9.85333313626667e-05_na_nocluster
22	S%GTANEK	7.0e-06	7	7	3.7e-07	1.0e+00	4.3e-01	1.0e+00	1.0e-03	8.6e-04	global-S%GTANEK	CASSYGTaNEKLFF	CASSYGTANEKLFF	TRBV28-01	TRBJ01-04	NA	1.000000	-	-	-	-	-	-	-	-	-	-	-	hendbulk_JIA3 SFTeff.tsv_8.63047769133601e-05_na_nocluster
22	S%GTANEK	7.0e-06	7	7	3.7e-07	1.0e+00	4.3e-01	1.0e+00	1.0e-03	8.6e-04	global-S%GTANEK	CASSQGTaNEKLFF	CASSQGTANEKLFF	TRBV28-01	TRBJ01-04	NA	1.000000	-	-	-	-	-	-	-	-	-	-	-	hendbulk_JIA11 SFTeff.tsv_0.000359507124093499_na_nocluster
NA			NA	NA
23	SLQ%E	7.0e-06	10	7	3.5e-07	1.0e+00	4.1e-01	1.0e+00	1.0e-03	8.6e-04	global-SLQ%E	CAWSlqdEQYF	CAWSLQDEQYF	TRBV30-01	TRBJ02-07	NA	1.000000	-	-	-	-	-	-	-	-	-	-	-	hendbulk_JIA1 PBTeff.tsv_1.51808648235073e-05_na_nocluster
23	SLQ%E	7.0e-06	10	7	3.5e-07	1.0e+00	4.1e-01	1.0e+00	1.0e-03	8.6e-04	global-SLQ%E	CASSLqYEQYF	CASSLQYEQYF	TRBV28	TRBJ2-7	CLVGERGMHTGRRALTF	1.000000	-	-	-	-	-	-	-	-	-	-	-	hruhsc_PT3-SN_0.00046189376443418_Synovial Tissue_6 CD4
23	SLQ%E	7.0e-06	10	7	3.5e-07	1.0e+00	4.1e-01	1.0e+00	1.0e-03	8.6e-04	global-SLQ%E	CASSLQGEAFF	CASSLQGEAFF	TRBV02-01	TRBJ01-01	NA	1.000000	-	-	-	-	-	-	-	-	-	-	-	hendbulk_JIA1 PBTeff.tsv_3.64340755764174e-05_na_nocluster
23	SLQ%E	7.0e-06	10	7	3.5e-07	1.0e+00	4.1e-01	1.0e+00	1.0e-03	8.6e-04	global-SLQ%E	CASSLQGEQYF	CASSLQGEQYF	TRBV11-02	TRBJ02-07	NA	1.000000	-	-	-	-	-	-	-	-	-	-	-	hendbulk_JIA10 SFTeff.tsv_0.0024830883359705_na_nocluster
23	SLQ%E	7.0e-06	10	7	3.5e-07	1.0e+00	4.1e-01	1.0e+00	1.0e-03	8.6e-04	global-SLQ%E	CASSLQGEQYF	CASSLQGEQYF	TRBV11-02	TRBJ02-07	NA	1.000000	-	-	-	-	-	-	-	-	-	-	-	hendbulk_JIA10 SFTreg.tsv_0.000502474547792815_na_nocluster
23	SLQ%E	7.0e-06	10	7	3.5e-07	1.0e+00	4.1e-01	1.0e+00	1.0e-03	8.6e-04	global-SLQ%E	CASSLQGEQYF	CASSLQGEQYF	TRBV11-02	TRBJ02-07	NA	1.000000	-	-	-	-	-	-	-	-	-	-	-	hendbulk_JIA11 SFTeff.tsv_0.000174737183571026_na_nocluster
23	SLQ%E	7.0e-06	10	7	3.5e-07	1.0e+00	4.1e-01	1.0e+00	1.0e-03	8.6e-04	global-SLQ%E	CASSLQGEQYF	CASSLQGEQYF	TRBV11-02	TRBJ02-07	NA	1.000000	-	-	-	-	-	-	-	-	-	-	-	hendbulk_JIA2 SFTeff.tsv_0.000461486072170504_na_nocluster
23	SLQ%E	7.0e-06	10	7	3.5e-07	1.0e+00	4.1e-01	1.0e+00	1.0e-03	8.6e-04	global-SLQ%E	CASSLqNEQFF	CASSLQNEQFF	TRBV05-01	TRBJ02-01	NA	1.000000	-	-	-	-	-	-	-	-	-	-	-	hendbulk_JIA1 PBTeff.tsv_1.82170377882087e-05_na_nocluster
23	SLQ%E	7.0e-06	10	7	3.5e-07	1.0e+00	4.1e-01	1.0e+00	1.0e-03	8.6e-04	global-SLQ%E	CASSLqqEQYF	CASSLQQEQYF	TRBV7-9	TRBJ2-3	CARTTDSWGKLQF	1.000000	-	-	-	-	-	-	-	-	-	-	-	hruhsc_PT3-SN_0.00046189376443418_Synovial Tissue_3 CXCL13 high
23	SLQ%E	7.0e-06	10	7	3.5e-07	1.0e+00	4.1e-01	1.0e+00	1.0e-03	8.6e-04	global-SLQ%E	CASSLqaEQFF	CASSLQAEQFF	TRBV07-06	TRBJ02-01	NA	1.000000	-	-	-	-	-	-	-	-	-	-	-	hendbulk_JIA7 SFTreg.tsv_0.000259850929635807_na_nocluster
NA			NA	NA
24	SSQG%SGNT	8.2e-06	5	5	7.5e-07	1.0e+00	5.1e-01	1.0e+00	1.0e-03	1.5e-03	global-SSQG%SGNT	CASSSQGsSGNTIYF	CASSSQGSSGNTIYF	TRBV06-05	TRBJ01-03	NA	1.000000	-	-	-	-	-	-	-	-	-	-	-	hendbulk_JIA1 SFTeff.tsv_2.21699995566e-05_na_nocluster
24	SSQG%SGNT	8.2e-06	5	5	7.5e-07	1.0e+00	5.1e-01	1.0e+00	1.0e-03	1.5e-03	global-SSQG%SGNT	CASSSQGiSGNTIYF	CASSSQGISGNTIYF	TRBV7-6	TRBJ1-3	NA	1.000000	-	-	-	-	-	-	-	-	-	-	-	hruhsc_Pt1-JIA_0.00013941168269901_Peripheral blood_1 TCF7+ CD4+
24	SSQG%SGNT	8.2e-06	5	5	7.5e-07	1.0e+00	5.1e-01	1.0e+00	1.0e-03	1.5e-03	global-SSQG%SGNT	CASSSQGdSGNTIYF	CASSSQGDSGNTIYF	TRBV07-02	TRBJ01-03	NA	1.000000	-	-	-	-	-	-	-	-	-	-	-	hendbulk_JIA1 SFTeff.tsv_3.6949999261e-05_na_nocluster
24	SSQG%SGNT	8.2e-06	5	5	7.5e-07	1.0e+00	5.1e-01	1.0e+00	1.0e-03	1.5e-03	global-SSQG%SGNT	CASSSQGySGNTIYF	CASSSQGYSGNTIYF	TRBV5-6	TRBJ1-3	NA	1.000000	-	-	-	-	-	-	-	-	-	-	-	hruhsc_Pt2-SP_0.000164554879052164_Synovial Tissue_5 Tregs
24	SSQG%SGNT	8.2e-06	5	5	7.5e-07	1.0e+00	5.1e-01	1.0e+00	1.0e-03	1.5e-03	global-SSQG%SGNT	CASSSQGhSGNTIYF	CASSSQGHSGNTIYF	TRBV7-8	TRBJ1-3	CATDRRF	1.000000	-	-	-	-	-	-	-	-	-	-	-	hruhsc_PT3-SN_0.000574712643678161_Peripheral blood_4 cycling CD4+
NA			NA	NA
25	S%GGSGQP	8.2e-06	5	5	7.6e-07	1.0e+00	5.2e-01	1.0e+00	1.0e-03	1.5e-03	global-S%GGSGQP	CASSfggSGQPQHF	CASSFGGSGQPQHF	TRBV07-02	TRBJ01-05	NA	1.000000	-	-	-	-	-	-	-	-	-	-	-	hendbulk_JIA1 PBTeff.tsv_3.3397902611716e-05_na_nocluster
25	S%GGSGQP	8.2e-06	5	5	7.6e-07	1.0e+00	5.2e-01	1.0e+00	1.0e-03	1.5e-03	global-S%GGSGQP	CASSLggSGQPQHF	CASSLGGSGQPQHF	TRBV12-3	TRBJ1-5	CAVSEFTDKLIF	1.000000	-	-	-	-	-	-	-	-	-	-	-	hruhsc_PT3-SN_0.00046189376443418_Synovial Tissue_6 CD4
25	S%GGSGQP	8.2e-06	5	5	7.6e-07	1.0e+00	5.2e-01	1.0e+00	1.0e-03	1.5e-03	global-S%GGSGQP	CASSSggSGQPQHF	CASSSGGSGQPQHF	TRBV05-04	TRBJ01-05	NA	1.000000	-	-	-	-	-	-	-	-	-	-	-	hendbulk_JIA5 SFTeff.tsv_0.000673124553345364_na_nocluster
25	S%GGSGQP	8.2e-06	5	5	7.6e-07	1.0e+00	5.2e-01	1.0e+00	1.0e-03	1.5e-03	global-S%GGSGQP	CASShggSGQPQHF	CASSHGGSGQPQHF	TRBV5-1	TRBJ1-5	NA	1.000000	-	-	-	-	-	-	-	-	-	-	-	hruhsc_Pt2-SP_0.000429000429000429_Peripheral blood_4 cycling CD4+
25	S%GGSGQP	8.2e-06	5	5	7.6e-07	1.0e+00	5.2e-01	1.0e+00	1.0e-03	1.5e-03	global-S%GGSGQP	CASSVggSGQPQHF	CASSVGGSGQPQHF	TRBV02-01	TRBJ01-05	NA	1.000000	-	-	-	-	-	-	-	-	-	-	-	hendbulk_JIA7 SFTreg.tsv_0.000497729170368587_na_nocluster
NA			NA	NA
26	%DTGE	8.3e-06	10	9	3.3e-07	1.0e+00	7.0e-01	1.0e+00	1.0e-03	4.8e-04	global-%DTGE	CAISdTGEQFF	CAISDTGEQFF	TRBV10-03	TRBJ02-01	NA	1.000000	-	-	-	-	-	-	-	-	-	-	-	hendbulk_JIA7 SFTeff.tsv_0.000101445218642625_na_nocluster
26	%DTGE	8.3e-06	10	9	3.3e-07	1.0e+00	7.0e-01	1.0e+00	1.0e-03	4.8e-04	global-%DTGE	CAISdTGEQFF	CAISDTGEQFF	TRBV10-03	TRBJ02-01	NA	1.000000	-	-	-	-	-	-	-	-	-	-	-	hendbulk_JIA7 SFTreg.tsv_0.000465247804164111_na_nocluster
26	%DTGE	8.3e-06	10	9	3.3e-07	1.0e+00	7.0e-01	1.0e+00	1.0e-03	4.8e-04	global-%DTGE	CASSDTGELFF	CASSDTGELFF	TRBV6-5	TRBJ2-2	NA	1.000000	-	-	-	-	-	-	-	-	-	-	-	hruhsc_Pt1-JIA_0.00023906287353574_Peripheral blood_0 Naive/memory CD4+
26	%DTGE	8.3e-06	10	9	3.3e-07	1.0e+00	7.0e-01	1.0e+00	1.0e-03	4.8e-04	global-%DTGE	CAasdTGELFF	CAASDTGELFF	TRBV10-03	TRBJ02-02	NA	1.000000	-	-	-	-	-	-	-	-	-	-	-	hendbulk_JIA1 PBTeff.tsv_2.42893837176116e-05_na_nocluster
26	%DTGE	8.3e-06	10	9	3.3e-07	1.0e+00	7.0e-01	1.0e+00	1.0e-03	4.8e-04	global-%DTGE	CASidTGELFF	CASIDTGELFF	TRBV25-01	TRBJ02-02	NA	1.000000	-	-	-	-	-	-	-	-	-	-	-	hendbulk_JIA1 PBTeff.tsv_3.94702485411189e-05_na_nocluster
26	%DTGE	8.3e-06	10	9	3.3e-07	1.0e+00	7.0e-01	1.0e+00	1.0e-03	4.8e-04	global-%DTGE	CASrdTGELFF	CASRDTGELFF	TRBV07-09	TRBJ02-02	NA	1.000000	-	-	-	-	-	-	-	-	-	-	-	hendbulk_JIA1 SFTreg.tsv_0.0003712231011346_na_nocluster
26	%DTGE	8.3e-06	10	9	3.3e-07	1.0e+00	7.0e-01	1.0e+00	1.0e-03	4.8e-04	global-%DTGE	CSVqdTGELFF	CSVQDTGELFF	TRBV29-1	TRBJ2-2	CAASKGSGGSNYKLTF	1.000000	-	-	-	-	-	-	-	-	-	-	-	hruhsc_Pt2-SP_0.000429000429000429_Peripheral blood_4 cycling CD4+
26	%DTGE	8.3e-06	10	9	3.3e-07	1.0e+00	7.0e-01	1.0e+00	1.0e-03	4.8e-04	global-%DTGE	CAahdTGELFF	CAAHDTGELFF	TRBV19	TRBJ2-2	CIVRVAEGLTGGGNKLTF	1.000000	-	-	-	-	-	-	-	-	-	-	-	hruhsc_Pt1-JIA_0.000155690487311225_Synovial Tissue_0 Naive/memory CD4+
26	%DTGE	8.3e-06	10	9	3.3e-07	1.0e+00	7.0e-01	1.0e+00	1.0e-03	4.8e-04	global-%DTGE	CSVkdTGELFF	CSVKDTGELFF	TRBV29-01	TRBJ02-02	NA	1.000000	-	-	-	-	-	-	-	-	-	-	-	hendbulk_JIA1 SFTeff.tsv_3.20233326928667e-05_na_nocluster
26	%DTGE	8.3e-06	10	9	3.3e-07	1.0e+00	7.0e-01	1.0e+00	1.0e-03	4.8e-04	global-%DTGE	CASGdTGELFF	CASGDTGELFF	TRBV3-1	TRBJ2-2	NA	1.000000	-	-	-	-	-	-	-	-	-	-	-	hruhsc_PT3-SN_0.000574712643678161_Peripheral blood_4 cycling CD4+
NA			NA	NA
27	SL%GSGNT	8.7e-06	17	10	3.7e-08	1.0e+00	1.2e-01	1.0e+00	1.0e-03	3.1e-04	global-SL%GSGNT	CASSLTGSGNTIYF	CASSLTGSGNTIYF	TRBV05-01	TRBJ01-03	NA	1.000000	-	-	-	-	-	-	-	-	-	-	-	hendbulk_JIA9 SFTreg.tsv_0.000166031126274882_na_nocluster
27	SL%GSGNT	8.7e-06	17	10	3.7e-08	1.0e+00	1.2e-01	1.0e+00	1.0e-03	3.1e-04	global-SL%GSGNT	CASSLkgSGNTIYF	CASSLKGSGNTIYF	TRBV3-1	TRBJ1-3	NA	1.000000	-	-	-	-	-	-	-	-	-	-	-	hruhsc_Pt2-SP_0.000429000429000429_Peripheral blood_2 CXCL13 low
27	SL%GSGNT	8.7e-06	17	10	3.7e-08	1.0e+00	1.2e-01	1.0e+00	1.0e-03	3.1e-04	global-SL%GSGNT	CASSLkgSGNTIYF	CASSLKGSGNTIYF	TRBV3-1	TRBJ1-3	CAASAGGGSRLTF	1.000000	-	-	-	-	-	-	-	-	-	-	-	hruhsc_Pt2-SP_0.000486460191341009_Synovial Tissue_3 CXCL13 high
27	SL%GSGNT	8.7e-06	17	10	3.7e-08	1.0e+00	1.2e-01	1.0e+00	1.0e-03	3.1e-04	global-SL%GSGNT	CASSLkgSGNTIYF	CASSLKGSGNTIYF	TRBV3-1	TRBJ1-3	CAASAGGGSRLTF	1.000000	-	-	-	-	-	-	-	-	-	-	-	hruhsc_Pt2-SP_0.000486460191341009_Synovial Tissue_3 CXCL13 high
27	SL%GSGNT	8.7e-06	17	10	3.7e-08	1.0e+00	1.2e-01	1.0e+00	1.0e-03	3.1e-04	global-SL%GSGNT	CASSLkgSGNTIYF	CASSLKGSGNTIYF	TRBV3-1	TRBJ1-3	CAASAGGGSRLTF	1.000000	-	-	-	-	-	-	-	-	-	-	-	hruhsc_Pt2-SP_0.000486460191341009_Synovial Tissue_3 CXCL13 high
27	SL%GSGNT	8.7e-06	17	10	3.7e-08	1.0e+00	1.2e-01	1.0e+00	1.0e-03	3.1e-04	global-SL%GSGNT	CASSLkgSGNTIYF	CASSLKGSGNTIYF	TRBV3-1	TRBJ1-3	CAASAGGGSRLTF	1.000000	-	-	-	-	-	-	-	-	-	-	-	hruhsc_Pt2-SP_0.000329109758104328_Synovial Tissue_3 CXCL13 high
27	SL%GSGNT	8.7e-06	17	10	3.7e-08	1.0e+00	1.2e-01	1.0e+00	1.0e-03	3.1e-04	global-SL%GSGNT	CASSLkgSGNTIYF	CASSLKGSGNTIYF	TRBV3-1	TRBJ1-3	NA	1.000000	-	-	-	-	-	-	-	-	-	-	-	hruhsc_Pt2-SP_0.000164554879052164_Synovial Tissue_3 CXCL13 high
27	SL%GSGNT	8.7e-06	17	10	3.7e-08	1.0e+00	1.2e-01	1.0e+00	1.0e-03	3.1e-04	global-SL%GSGNT	CASSLkgSGNTIYF	CASSLKGSGNTIYF	TRBV3-1	TRBJ1-3	CAASAGGGSRLTF	1.000000	-	-	-	-	-	-	-	-	-	-	-	hruhsc_Pt2-SP_0.000329109758104328_Synovial Tissue_3 CXCL13 high
27	SL%GSGNT	8.7e-06	17	10	3.7e-08	1.0e+00	1.2e-01	1.0e+00	1.0e-03	3.1e-04	global-SL%GSGNT	CASSLpgSGNTIYF	CASSLPGSGNTIYF	TRBV05-04	TRBJ01-03	NA	1.000000	-	-	-	-	-	-	-	-	-	-	-	hendbulk_JIA1 SFTeff.tsv_4.92666656813334e-05_na_nocluster
27	SL%GSGNT	8.7e-06	17	10	3.7e-08	1.0e+00	1.2e-01	1.0e+00	1.0e-03	3.1e-04	global-SL%GSGNT	CASSLGGSGNTIYF	CASSLGGSGNTIYF	TRBV05-05	TRBJ01-03	NA	1.000000	-	-	-	-	-	-	-	-	-	-	-	hendbulk_JIA4 SFTeff.tsv_0.000208942301594426_na_nocluster
27	SL%GSGNT	8.7e-06	17	10	3.7e-08	1.0e+00	1.2e-01	1.0e+00	1.0e-03	3.1e-04	global-SL%GSGNT	CASSLQGSGNTIYF	CASSLQGSGNTIYF	TRBV18-01	TRBJ01-03	NA	1.000000	-	-	-	-	-	-	-	-	-	-	-	hendbulk_JIA10 SFTreg.tsv_0.000113076681119778_na_nocluster
27	SL%GSGNT	8.7e-06	17	10	3.7e-08	1.0e+00	1.2e-01	1.0e+00	1.0e-03	3.1e-04	global-SL%GSGNT	CASSLQGSGNTIYF	CASSLQGSGNTIYF	TRBV18-01	TRBJ01-03	NA	1.000000	-	-	-	-	-	-	-	-	-	-	-	hendbulk_JIA11 SFTeff.tsv_0.00225820637715474_na_nocluster
27	SL%GSGNT	8.7e-06	17	10	3.7e-08	1.0e+00	1.2e-01	1.0e+00	1.0e-03	3.1e-04	global-SL%GSGNT	CASSLQGSGNTIYF	CASSLQGSGNTIYF	TRBV18-01	TRBJ01-03	NA	1.000000	-	-	-	-	-	-	-	-	-	-	-	hendbulk_JIA11 SFTeff.tsv_0.000548457380012407_na_nocluster
27	SL%GSGNT	8.7e-06	17	10	3.7e-08	1.0e+00	1.2e-01	1.0e+00	1.0e-03	3.1e-04	global-SL%GSGNT	CASSLvgSGNTIYF	CASSLVGSGNTIYF	TRBV7-2	TRBJ1-3	CAASRRGSARQLTF	1.000000	-	-	-	-	-	-	-	-	-	-	-	hruhsc_Pt1-JIA_0.00013941168269901_Peripheral blood_0 Naive/memory CD4+
27	SL%GSGNT	8.7e-06	17	10	3.7e-08	1.0e+00	1.2e-01	1.0e+00	1.0e-03	3.1e-04	global-SL%GSGNT	CASSLvgSGNTIYF	CASSLVGSGNTIYF	TRBV7-2	TRBJ1-3	CAVSETGVGNAGKSTF	1.000000	-	-	-	-	-	-	-	-	-	-	-	hruhsc_Pt1-JIA_0.00023906287353574_Peripheral blood_4 cycling CD4+
27	SL%GSGNT	8.7e-06	17	10	3.7e-08	1.0e+00	1.2e-01	1.0e+00	1.0e-03	3.1e-04	global-SL%GSGNT	CASSLmgSGNTIYF	CASSLMGSGNTIYF	TRBV28-01	TRBJ01-03	NA	1.000000	-	-	-	-	-	-	-	-	-	-	-	hendbulk_JIA4 SFTeff.tsv_0.000112743060097872_na_nocluster
27	SL%GSGNT	8.7e-06	17	10	3.7e-08	1.0e+00	1.2e-01	1.0e+00	1.0e-03	3.1e-04	global-SL%GSGNT	CASSLRGSGNTIYF	CASSLRGSGNTIYF	TRBV07-09	TRBJ01-03	NA	1.000000	-	-	-	-	-	-	-	-	-	-	-	hendbulk_JIA6 PBTreg.tsv_0.000480623536655748_na_nocluster
27	SL%GSGNT	8.7e-06	17	10	3.7e-08	1.0e+00	1.2e-01	1.0e+00	1.0e-03	3.1e-04	global-SL%GSGNT	CASSLSGSGNTIYF	CASSLSGSGNTIYF	TRBV28-01	TRBJ01-03	NA	1.000000	-	-	-	-	-	-	-	-	-	-	-	hendbulk_JIA1 PBTeff.tsv_6.6795805223432e-05_na_nocluster
27	SL%GSGNT	8.7e-06	17	10	3.7e-08	1.0e+00	1.2e-01	1.0e+00	1.0e-03	3.1e-04	global-SL%GSGNT	CASSLSGSGNTIYF	CASSLSGSGNTIYF	TRBV18-01	TRBJ01-03	NA	1.000000	-	-	-	-	-	-	-	-	-	-	-	hendbulk_JIA9 SFTreg.tsv_0.000177890492437373_na_nocluster
27	SL%GSGNT	8.7e-06	17	10	3.7e-08	1.0e+00	1.2e-01	1.0e+00	1.0e-03	3.1e-04	global-SL%GSGNT	CASSLSGSGNTIYF	CASSLSGSGNTIYF	TRBV7-6	TRBJ1-3	CALIRETGGFKTIF	1.000000	-	-	-	-	-	-	-	-	-	-	-	hruhsc_Pt1-JIA_0.00013941168269901_Peripheral blood_0 Naive/memory CD4+
27	SL%GSGNT	8.7e-06	17	10	3.7e-08	1.0e+00	1.2e-01	1.0e+00	1.0e-03	3.1e-04	global-SL%GSGNT	CASSLAGSGNTIYF	CASSLAGSGNTIYF	TRBV27-01	TRBJ01-03	NA	1.000000	-	-	-	-	-	-	-	-	-	-	-	hendbulk_JIA1 PBTeff.tsv_2.42893837176116e-05_na_nocluster
NA			NA	NA
28	DEGF	1.1e-05	4	5	3.3e-04	1.0e+00	5.2e-01	1.0e+00	4.3e-01	1.5e-03	motif-DEGF	CASSQdegfNSPLHF	CASSQDEGFNSPLHF	TRBV4-1	TRBJ1-6	NA	1.000000	-	-	-	-	-	-	-	-	-	-	-	hruhsc_Pt1-JIA_0.000155690487311225_Synovial Tissue_0 Naive/memory CD4+
28	DEGF	1.1e-05	4	5	3.3e-04	1.0e+00	5.2e-01	1.0e+00	4.3e-01	1.5e-03	motif-DEGF	CASSLdegfgSGNTIYF	CASSLDEGFGSGNTIYF	TRBV07-08	TRBJ01-03	NA	1.000000	-	-	-	-	-	-	-	-	-	-	-	hendbulk_JIA1 SFTeff.tsv_1.23166664203333e-05_na_nocluster
28	DEGF	1.1e-05	4	5	3.3e-04	1.0e+00	5.2e-01	1.0e+00	4.3e-01	1.5e-03	motif-DEGF	CSARdegfpYEQYF	CSARDEGFPYEQYF	TRBV20-1	TRBJ2-7	CAFMKHAGSARQLTF	1.000000	-	-	-	-	-	-	-	-	-	-	-	hruhsc_Pt1-JIA_0.000155690487311225_Synovial Tissue_0 Naive/memory CD4+
28	DEGF	1.1e-05	4	5	3.3e-04	1.0e+00	5.2e-01	1.0e+00	4.3e-01	1.5e-03	motif-DEGF	CASSVdegfrNIQYF	CASSVDEGFRNIQYF	TRBV09-01	TRBJ02-04	NA	1.000000	-	-	-	-	-	-	-	-	-	-	-	hendbulk_JIA11 SFTeff.tsv_0.000146311038875261_na_nocluster
28	DEGF	1.1e-05	4	5	3.3e-04	1.0e+00	5.2e-01	1.0e+00	4.3e-01	1.5e-03	motif-DEGF	CSVdegfTDTQYF	CSVDEGFTDTQYF	TRBV29-1	TRBJ2-3	CAENNKAAGNKLTF	1.000000	-	-	-	-	-	-	-	-	-	-	-	hruhsc_PT3-SN_0.000574712643678161_Peripheral blood_4 cycling CD4+
NA			NA	NA
29	SEIV	1.1e-05	5	5	1.6e-05	1.0e+00	4.3e-02	1.0e+00	2.5e-01	1.5e-03	motif-SEIV	CASSEivdlNEQFF	CASSEIVDLNEQFF	TRBV02-01	TRBJ02-01	NA	1.000000	-	-	-	-	-	-	-	-	-	-	-	hendbulk_JIA1 PBTeff.tsv_2.73255566823131e-05_na_nocluster
29	SEIV	1.1e-05	5	5	1.6e-05	1.0e+00	4.3e-02	1.0e+00	2.5e-01	1.5e-03	motif-SEIV	CASSEivSTDTQYF	CASSEIVSTDTQYF	TRBV2	TRBJ2-3	NA	1.000000	-	-	-	-	-	-	-	-	-	-	-	hruhsc_Pt1-JIA_0.000203169443315725_Synovial Tissue_0 Naive/memory CD4+
29	SEIV	1.1e-05	5	5	1.6e-05	1.0e+00	4.3e-02	1.0e+00	2.5e-01	1.5e-03	motif-SEIV	CASSEivGGgTEAFF	CASSEIVGGGTEAFF	TRBV06-01	TRBJ01-01	NA	1.000000	-	-	-	-	-	-	-	-	-	-	-	hendbulk_JIA7 SFTeff.tsv_0.000154046443123987_na_nocluster
29	SEIV	1.1e-05	5	5	1.6e-05	1.0e+00	4.3e-02	1.0e+00	2.5e-01	1.5e-03	motif-SEIV	CASSEivvrrGYTF	CASSEIVVRRGYTF	TRBV02-01	TRBJ01-02	NA	1.000000	-	-	-	-	-	-	-	-	-	-	-	hendbulk_JIA1 SFTreg.tsv_0.000118475457808915_na_nocluster
29	SEIV	1.1e-05	5	5	1.6e-05	1.0e+00	4.3e-02	1.0e+00	2.5e-01	1.5e-03	motif-SEIV	CASSEivgGTGrTQYF	CASSEIVGGTGRTQYF	TRBV02-01	TRBJ02-05	NA	1.000000	-	-	-	-	-	-	-	-	-	-	-	hendbulk_JIA1 PBTeff.tsv_3.3397902611716e-05_na_nocluster
NA			NA	NA
30	PDMN	1.1e-05	5	5	6.9e-04	1.0e+00	5.3e-01	1.0e+00	9.0e-01	1.5e-03	motif-PDMN	CASSVtpdmNTEAFF	CASSVTPDMNTEAFF	TRBV25-01	TRBJ01-01	NA	1.000000	-	-	-	-	-	-	-	-	-	-	-	hendbulk_JIA1 PBTeff.tsv_7.28681511528349e-05_na_nocluster
30	PDMN	1.1e-05	5	5	6.9e-04	1.0e+00	5.3e-01	1.0e+00	9.0e-01	1.5e-03	motif-PDMN	CASrapdmNTEAFF	CASRAPDMNTEAFF	TRBV02-01	TRBJ01-01	NA	1.000000	-	-	-	-	-	-	-	-	-	-	-	hendbulk_JIA1 PBTeff.tsv_3.03617296470145e-05_na_nocluster
30	PDMN	1.1e-05	5	5	6.9e-04	1.0e+00	5.3e-01	1.0e+00	9.0e-01	1.5e-03	motif-PDMN	CASSSlrpdmNTEAFF	CASSSLRPDMNTEAFF	TRBV07-06	TRBJ01-01	NA	1.000000	-	-	-	-	-	-	-	-	-	-	-	hendbulk_JIA1 PBTeff.tsv_1.51808648235073e-05_na_nocluster
30	PDMN	1.1e-05	5	5	6.9e-04	1.0e+00	5.3e-01	1.0e+00	9.0e-01	1.5e-03	motif-PDMN	CASSRTGGpdmNTEAFF	CASSRTGGPDMNTEAFF	TRBV19-01	TRBJ01-01	NA	1.000000	-	-	-	-	-	-	-	-	-	-	-	hendbulk_JIA11 SFTeff.tsv_0.000360343187172786_na_nocluster
30	PDMN	1.1e-05	5	5	6.9e-04	1.0e+00	5.3e-01	1.0e+00	9.0e-01	1.5e-03	motif-PDMN	CASSPdmNTEAFF	CASSPDMNTEAFF	TRBV5-4	TRBJ1-1	NA	1.000000	-	-	-	-	-	-	-	-	-	-	-	hruhsc_Pt1-JIA_0.000208463623097769_Peripheral blood_0 Naive/memory CD4+
NA			NA	NA
31	S%SGNT	1.6e-05	17	14	2.8e-08	1.0e+00	3.7e-01	1.0e+00	1.0e-03	7.4e-05	global-S%SGNT	CASSQSGNTIYF	CASSQSGNTIYF	TRBV06-06	TRBJ01-03	NA	1.000000	-	-	-	-	-	-	-	-	-	-	-	hendbulk_JIA6 PBTeff.tsv_0.000100665060499701_na_nocluster
31	S%SGNT	1.6e-05	17	14	2.8e-08	1.0e+00	3.7e-01	1.0e+00	1.0e-03	7.4e-05	global-S%SGNT	CASSLSGNTIYF	CASSLSGNTIYF	TRBV07-09	TRBJ01-03	NA	1.000000	-	-	-	-	-	-	-	-	-	-	-	hendbulk_JIA1 SFTreg.tsv_6.71360927583851e-05_na_nocluster
31	S%SGNT	1.6e-05	17	14	2.8e-08	1.0e+00	3.7e-01	1.0e+00	1.0e-03	7.4e-05	global-S%SGNT	CASSLSGNTIYF	CASSLSGNTIYF	TRBV07-09	TRBJ01-03	NA	1.000000	-	-	-	-	-	-	-	-	-	-	-	hendbulk_JIA10 SFTeff.tsv_0.000250161884594043_na_nocluster
31	S%SGNT	1.6e-05	17	14	2.8e-08	1.0e+00	3.7e-01	1.0e+00	1.0e-03	7.4e-05	global-S%SGNT	CASSLSGNTIYF	CASSLSGNTIYF	TRBV07-09	TRBJ01-03	NA	1.000000	-	-	-	-	-	-	-	-	-	-	-	hendbulk_JIA9 SFTreg.tsv_0.000592056049189002_na_nocluster
31	S%SGNT	1.6e-05	17	14	2.8e-08	1.0e+00	3.7e-01	1.0e+00	1.0e-03	7.4e-05	global-S%SGNT	CAISdSGNTIYF	CAISDSGNTIYF	TRBV10-03	TRBJ01-03	NA	1.000000	-	-	-	-	-	-	-	-	-	-	-	hendbulk_JIA10 SFTeff.tsv_9.5740968177967e-05_na_nocluster
31	S%SGNT	1.6e-05	17	14	2.8e-08	1.0e+00	3.7e-01	1.0e+00	1.0e-03	7.4e-05	global-S%SGNT	CASSSSGNTIYF	CASSSSGNTIYF	TRBV06-05	TRBJ01-03	NA	1.000000	-	-	-	-	-	-	-	-	-	-	-	hendbulk_JIA1 PBTeff.tsv_2.12532107529102e-05_na_nocluster
31	S%SGNT	1.6e-05	17	14	2.8e-08	1.0e+00	3.7e-01	1.0e+00	1.0e-03	7.4e-05	global-S%SGNT	CAISpSGNTIYF	CAISPSGNTIYF	TRBV10-03	TRBJ01-03	NA	1.000000	-	-	-	-	-	-	-	-	-	-	-	hendbulk_JIA1 SFTeff.tsv_7.14366652379334e-05_na_nocluster
31	S%SGNT	1.6e-05	17	14	2.8e-08	1.0e+00	3.7e-01	1.0e+00	1.0e-03	7.4e-05	global-S%SGNT	CAISpSGNTIYF	CAISPSGNTIYF	TRBV10-03	TRBJ01-03	NA	1.000000	-	-	-	-	-	-	-	-	-	-	-	hendbulk_JIA6 PBTeff.tsv_0.00019881349448691_na_nocluster
31	S%SGNT	1.6e-05	17	14	2.8e-08	1.0e+00	3.7e-01	1.0e+00	1.0e-03	7.4e-05	global-S%SGNT	CASSnSGNTIYF	CASSNSGNTIYF	TRBV06-05	TRBJ01-03	NA	1.000000	-	-	-	-	-	-	-	-	-	-	-	hendbulk_JIA1 SFTreg.tsv_9.87295481740957e-05_na_nocluster
31	S%SGNT	1.6e-05	17	14	2.8e-08	1.0e+00	3.7e-01	1.0e+00	1.0e-03	7.4e-05	global-S%SGNT	CASSISGNTIYF	CASSISGNTIYF	TRBV06-01	TRBJ01-03	NA	1.000000	-	-	-	-	-	-	-	-	-	-	-	hendbulk_JIA1 PBTeff.tsv_3.94702485411189e-05_na_nocluster
31	S%SGNT	1.6e-05	17	14	2.8e-08	1.0e+00	3.7e-01	1.0e+00	1.0e-03	7.4e-05	global-S%SGNT	CASSDSGNTIYF	CASSDSGNTIYF	TRBV05-01	TRBJ01-03	NA	1.000000	-	-	-	-	-	-	-	-	-	-	-	hendbulk_JIA2 SFTeff.tsv_0.00038287970789759_na_nocluster
31	S%SGNT	1.6e-05	17	14	2.8e-08	1.0e+00	3.7e-01	1.0e+00	1.0e-03	7.4e-05	global-S%SGNT	CASSKSGNTIYF	CASSKSGNTIYF	TRBV07-09	TRBJ01-03	NA	1.000000	-	-	-	-	-	-	-	-	-	-	-	hendbulk_JIA1 PBTeff.tsv_4.55425944705218e-05_na_nocluster
31	S%SGNT	1.6e-05	17	14	2.8e-08	1.0e+00	3.7e-01	1.0e+00	1.0e-03	7.4e-05	global-S%SGNT	CASSwSGNTIYF	CASSWSGNTIYF	TRBV12-4	TRBJ1-3	CAMREKDTGRRALTF	1.000000	-	-	-	-	-	-	-	-	-	-	-	hruhsc_Pt2-SP_0.00016215339711367_Synovial Tissue_0 Naive/memory CD4+
31	S%SGNT	1.6e-05	17	14	2.8e-08	1.0e+00	3.7e-01	1.0e+00	1.0e-03	7.4e-05	global-S%SGNT	CASSfSGNTIYF	CASSFSGNTIYF	TRBV07-09	TRBJ01-03	NA	1.000000	-	-	-	-	-	-	-	-	-	-	-	hendbulk_JIA1 PBTeff.tsv_3.3397902611716e-05_na_nocluster
31	S%SGNT	1.6e-05	17	14	2.8e-08	1.0e+00	3.7e-01	1.0e+00	1.0e-03	7.4e-05	global-S%SGNT	CASSRSGNTIYF	CASSRSGNTIYF	TRBV19-01	TRBJ01-03	NA	1.000000	-	-	-	-	-	-	-	-	-	-	-	hendbulk_JIA7 SFTeff.tsv_0.00016343951892423_na_nocluster
31	S%SGNT	1.6e-05	17	14	2.8e-08	1.0e+00	3.7e-01	1.0e+00	1.0e-03	7.4e-05	global-S%SGNT	CASShSGNTIYF	CASSHSGNTIYF	TRBV11-02	TRBJ01-03	NA	1.000000	-	-	-	-	-	-	-	-	-	-	-	hendbulk_JIA4 SFTeff.tsv_0.000131125080766003_na_nocluster
31	S%SGNT	1.6e-05	17	14	2.8e-08	1.0e+00	3.7e-01	1.0e+00	1.0e-03	7.4e-05	global-S%SGNT	CSVsdSGNTIYF	CSVSDSGNTIYF	TRBV29-1	TRBJ1-3	CAESNRDTGRRALTF	1.000000	-	-	-	-	-	-	-	-	-	-	-	hruhsc_Pt1-JIA_0.00023906287353574_Peripheral blood_0 Naive/memory CD4+
NA			NA	NA
32	RG%NEK	1.8e-05	7	7	3.7e-07	1.0e+00	4.3e-01	1.0e+00	1.0e-03	8.6e-04	global-RG%NEK	CASRGfNEKLFF	CASRGFNEKLFF	TRBV14-01	TRBJ01-04	NA	1.000000	-	-	-	-	-	-	-	-	-	-	-	hendbulk_JIA9 SFTreg.tsv_0.000162382090532577_na_nocluster
32	RG%NEK	1.8e-05	7	7	3.7e-07	1.0e+00	4.3e-01	1.0e+00	1.0e-03	8.6e-04	global-RG%NEK	CASRGrNEKLFF	CASRGRNEKLFF	TRBV25-01	TRBJ01-04	NA	1.000000	-	-	-	-	-	-	-	-	-	-	-	hendbulk_JIA1 PBTeff.tsv_4.85787674352232e-05_na_nocluster
32	RG%NEK	1.8e-05	7	7	3.7e-07	1.0e+00	4.3e-01	1.0e+00	1.0e-03	8.6e-04	global-RG%NEK	CASRGaNEKLFF	CASRGANEKLFF	TRBV06-05	TRBJ01-04	NA	1.000000	-	-	-	-	-	-	-	-	-	-	-	hendbulk_JIA1 SFTeff.tsv_0.000130556664055533_na_nocluster
32	RG%NEK	1.8e-05	7	7	3.7e-07	1.0e+00	4.3e-01	1.0e+00	1.0e-03	8.6e-04	global-RG%NEK	CASRGTNEKLFF	CASRGTNEKLFF	TRBV06-06	TRBJ01-04	NA	1.000000	-	-	-	-	-	-	-	-	-	-	-	hendbulk_JIA6 SFTeff.tsv_0.000649782632238501_na_nocluster
32	RG%NEK	1.8e-05	7	7	3.7e-07	1.0e+00	4.3e-01	1.0e+00	1.0e-03	8.6e-04	global-RG%NEK	CASRGlNEKLFF	CASRGLNEKLFF	TRBV2	TRBJ1-4	CALSDRDSSASKIIF	1.000000	-	-	-	-	-	-	-	-	-	-	-	hruhsc_Pt1-JIA_0.00013941168269901_Peripheral blood_1 TCF7+ CD4+
32	RG%NEK	1.8e-05	7	7	3.7e-07	1.0e+00	4.3e-01	1.0e+00	1.0e-03	8.6e-04	global-RG%NEK	CSARgaNEKLFF	CSARGANEKLFF	TRBV29-01	TRBJ01-04	NA	1.000000	-	-	-	-	-	-	-	-	-	-	-	hendbulk_JIA1 PBTeff.tsv_4.25064215058203e-05_na_nocluster
32	RG%NEK	1.8e-05	7	7	3.7e-07	1.0e+00	4.3e-01	1.0e+00	1.0e-03	8.6e-04	global-RG%NEK	CASRGnNEKLFF	CASRGNNEKLFF	TRBV06-05	TRBJ01-04	NA	1.000000	-	-	-	-	-	-	-	-	-	-	-	hendbulk_JIA1 PBTreg.tsv_0.000587989539975552_na_nocluster
NA			NA	NA
33	S%SGAGE	1.8e-05	8	7	1.5e-07	1.0e+00	1.8e-01	1.0e+00	1.0e-03	8.6e-04	global-S%SGAGE	CASSLSGaGELFF	CASSLSGAGELFF	TRBV07-03	TRBJ02-02	NA	1.000000	-	-	-	-	-	-	-	-	-	-	-	hendbulk_JIA1 PBTreg.tsv_0.000317204883407864_na_nocluster
33	S%SGAGE	1.8e-05	8	7	1.5e-07	1.0e+00	1.8e-01	1.0e+00	1.0e-03	8.6e-04	global-S%SGAGE	CASSQSGaGELFF	CASSQSGAGELFF	TRBV18-01	TRBJ02-02	NA	1.000000	-	-	-	-	-	-	-	-	-	-	-	hendbulk_JIA7 SFTeff.tsv_0.000388873338130064_na_nocluster
33	S%SGAGE	1.8e-05	8	7	1.5e-07	1.0e+00	1.8e-01	1.0e+00	1.0e-03	8.6e-04	global-S%SGAGE	CASSQSGaGELFF	CASSQSGAGELFF	TRBV18-01	TRBJ02-02	NA	1.000000	-	-	-	-	-	-	-	-	-	-	-	hendbulk_JIA7 SFTreg.tsv_0.00042990043505924_na_nocluster
33	S%SGAGE	1.8e-05	8	7	1.5e-07	1.0e+00	1.8e-01	1.0e+00	1.0e-03	8.6e-04	global-S%SGAGE	CATSkSGaGELFF	CATSKSGAGELFF	TRBV24-1	TRBJ2-2	CAYRSPGTYKYIF	1.000000	-	-	-	-	-	-	-	-	-	-	-	hruhsc_Pt2-SP_0.000164554879052164_Synovial Tissue_3 CXCL13 high
33	S%SGAGE	1.8e-05	8	7	1.5e-07	1.0e+00	1.8e-01	1.0e+00	1.0e-03	8.6e-04	global-S%SGAGE	CATSvSGaGELFF	CATSVSGAGELFF	TRBV24-1	TRBJ2-2	CAYRSPGTYKYIF	1.000000	-	-	-	-	-	-	-	-	-	-	-	hruhsc_Pt2-SP_0.000329109758104328_Synovial Tissue_3 CXCL13 high
33	S%SGAGE	1.8e-05	8	7	1.5e-07	1.0e+00	1.8e-01	1.0e+00	1.0e-03	8.6e-04	global-S%SGAGE	CATSvSGaGELFF	CATSVSGAGELFF	TRBV24-1	TRBJ2-2	CAYRSPGTYKYIF	1.000000	-	-	-	-	-	-	-	-	-	-	-	hruhsc_Pt2-SP_0.000329109758104328_Synovial Tissue_3 CXCL13 high
33	S%SGAGE	1.8e-05	8	7	1.5e-07	1.0e+00	1.8e-01	1.0e+00	1.0e-03	8.6e-04	global-S%SGAGE	CATSRSGaGELFF	CATSRSGAGELFF	TRBV15-01	TRBJ02-02	NA	1.000000	-	-	-	-	-	-	-	-	-	-	-	hendbulk_JIA1 PBTeff.tsv_1.51808648235073e-05_na_nocluster
33	S%SGAGE	1.8e-05	8	7	1.5e-07	1.0e+00	1.8e-01	1.0e+00	1.0e-03	8.6e-04	global-S%SGAGE	CASSfSGaGELFF	CASSFSGAGELFF	TRBV05-05	TRBJ02-02	NA	1.000000	-	-	-	-	-	-	-	-	-	-	-	hendbulk_JIA1 PBTeff.tsv_2.12532107529102e-05_na_nocluster
33	S%SGAGE	1.8e-05	8	7	1.5e-07	1.0e+00	1.8e-01	1.0e+00	1.0e-03	8.6e-04	global-S%SGAGE	CASSYSGaGELFF	CASSYSGAGELFF	TRBV6-3	TRBJ2-2	NA	1.000000	-	-	-	-	-	-	-	-	-	-	-	hruhsc_Pt1-JIA_0.000208463623097769_Peripheral blood_1 TCF7+ CD4+
NA			NA	NA
34	SLQ%TGE	1.8e-05	8	7	5.8e-07	1.0e+00	6.7e-01	1.0e+00	1.0e-03	8.6e-04	global-SLQ%TGE	CASSLQGTGELFF	CASSLQGTGELFF	TRBV05-01	TRBJ02-02	NA	1.000000	-	-	-	-	-	-	-	-	-	-	-	hendbulk_JIA1 PBTeff.tsv_2.73255566823131e-05_na_nocluster
34	SLQ%TGE	1.8e-05	8	7	5.8e-07	1.0e+00	6.7e-01	1.0e+00	1.0e-03	8.6e-04	global-SLQ%TGE	CASSLQGTGELFF	CASSLQGTGELFF	TRBV07-06	TRBJ02-02	NA	1.000000	-	-	-	-	-	-	-	-	-	-	-	hendbulk_JIA1 SFTeff.tsv_3.6949999261e-05_na_nocluster
34	SLQ%TGE	1.8e-05	8	7	5.8e-07	1.0e+00	6.7e-01	1.0e+00	1.0e-03	8.6e-04	global-SLQ%TGE	CASSLQGTGELFF	CASSLQGTGELFF	TRBV7-2	TRBJ2-2	CAAQYQTGANNLFF	1.000000	-	-	-	-	-	-	-	-	-	-	-	hruhsc_PT3-SN_0.000574712643678161_Peripheral blood_4 cycling CD4+
34	SLQ%TGE	1.8e-05	8	7	5.8e-07	1.0e+00	6.7e-01	1.0e+00	1.0e-03	8.6e-04	global-SLQ%TGE	CASSLqyTGELFF	CASSLQYTGELFF	TRBV12-4	TRBJ2-2	CAEIGYNNNDMRF	1.000000	-	-	-	-	-	-	-	-	-	-	-	hruhsc_Pt1-JIA_0.000155690487311225_Synovial Tissue_5 Tregs
34	SLQ%TGE	1.8e-05	8	7	5.8e-07	1.0e+00	6.7e-01	1.0e+00	1.0e-03	8.6e-04	global-SLQ%TGE	CASSLqhTGELFF	CASSLQHTGELFF	TRBV13	TRBJ2-2	NA	1.000000	-	-	-	-	-	-	-	-	-	-	-	hruhsc_Pt1-JIA_0.00013941168269901_Peripheral blood_1 TCF7+ CD4+
34	SLQ%TGE	1.8e-05	8	7	5.8e-07	1.0e+00	6.7e-01	1.0e+00	1.0e-03	8.6e-04	global-SLQ%TGE	CASSLqsTGELFF	CASSLQSTGELFF	TRBV12-3	TRBJ2-2	NA	1.000000	-	-	-	-	-	-	-	-	-	-	-	hruhsc_Pt1-JIA_0.00013941168269901_Peripheral blood_1 TCF7+ CD4+
[truncated: 65,243 more rows]
